# Supplementary material for: Mapping protein direct interactome of oxidoreductases with small molecular chemical cross-linkers in live cells
Source: Redox Biol. 2023 Feb 24;61:102642. doi: 10.1016/j.redox.2023.102642 (PMC9986639; doi:10.1016/j.redox.2023.102642)
Supplement: Multimedia component 1 [file mmc1.xlsx]

## Sheet: Sheet1
Table S1. Cross-linked peptides of BVSB cross-linked Trx1 complexes
No.	Cross-linked proteins	Cross-linked peptides	Cross-linked amino acids	Spectra counts of replicate 1	Spectra counts of replicate 2	Spectra counts of replicate 3	Best e-value
1	sp|P77552|YDHQ_ECOLI (399)-sp|P99999|2KR_THIO_ECOLI (33)/sp|P77552|YDHQ_ECOLI (399)-sp|P0AA25|THIO_ECOLI (33)	ITDASRQTLCNALK(10)-WCGPCK(2)	C-C	1	1	2	7.50144e-07
2	sp|P99999|2KR_THIO_ECOLI (33)-sp|P23538|PPSA_ECOLI (679)/sp|P0AA25|THIO_ECOLI (33)-sp|P23538|PPSA_ECOLI (679)	WCGPCK(2)-IIMMCE(5)	C-C	1	3	3	1.05098e-12
3	sp|P23538|PPSA_ECOLI (501)-sp|P99999|2KR_THIO_ECOLI (33)/sp|P23538|PPSA_ECOLI (501)-sp|P0AA25|THIO_ECOLI (33)	FACLPNE(3)-WCGPCK(2)	C-C	2	2	3	4.69229e-12
4	sp|P0ACQ4|OXYR_ECOLI (180)-sp|P99999|2KR_THIO_ECOLI (33)/sp|P0ACQ4|OXYR_ECOLI (180)-sp|P0AA25|THIO_ECOLI (33)	CVPMADLAGEK(1)-WCGPCK(2)	C-C	1	2	1	0.00029122
5	sp|P0CE48|EFTU2_ECOLI (82)-sp|P99999|2KR_THIO_ECOLI (33)/sp|P0CE48|EFTU2_ECOLI (82)-sp|P0AA25|THIO_ECOLI (33)/sp|P0CE47|EFTU1_ECOLI (82)-sp|P99999|2KR_THIO_ECOLI (33)/sp|P0CE47|EFTU1_ECOLI (82)-sp|P0AA25|THIO_ECOLI (33)/tr|A0A0M3KKV1|A0A0M3KKV1_ECODH (82)-sp|P99999|2KR_THIO_ECOLI (33)/tr|A0A0M3KKV1|A0A0M3KKV1_ECODH (82)-sp|P0AA25|THIO_ECOLI (33)	YDTPTRHYAHVDCPGHADYVK(13)-WCGPCK(2)	C-C	4	5	6	6.46427e-05
6	sp|P22188|MURE_ECOLI (450)-sp|P99999|2KR_THIO_ECOLI (33)/sp|P22188|MURE_ECOLI (450)-sp|P0AA25|THIO_ECOLI (33)	AVTCAVMQAK(4)-WCGPCK(2)	C-C	3	4	4	1.02648e-11
7	sp|P00722|BGAL_ECOLI (77)-sp|P99999|2KR_THIO_ECOLI (33)/sp|P00722|BGAL_ECOLI (77)-sp|P0AA25|THIO_ECOLI (33)/tr|G0ZKW2|G0ZKW2_ECOLI (77)-sp|P99999|2KR_THIO_ECOLI (33)/tr|G0ZKW2|G0ZKW2_ECOLI (77)-sp|P0AA25|THIO_ECOLI (33)/tr|B8LFD6|B8LFD6_ECOLI (77)-sp|P99999|2KR_THIO_ECOLI (33)/tr|B8LFD6|B8LFD6_ECOLI (77)-sp|P0AA25|THIO_ECOLI (33)	CDLPEAD(1)-WCGPCK(2)	C-C	2	2	2	4.46887e-11
8	sp|P00722|BGAL_ECOLI (537)-sp|P99999|2KR_THIO_ECOLI (33)/sp|P00722|BGAL_ECOLI (537)-sp|P0AA25|THIO_ECOLI (33)/tr|G0ZKW2|G0ZKW2_ECOLI (537)-sp|P99999|2KR_THIO_ECOLI (33)/tr|G0ZKW2|G0ZKW2_ECOLI (537)-sp|P0AA25|THIO_ECOLI (33)/tr|B8LFD6|B8LFD6_ECOLI (537)-sp|P99999|2KR_THIO_ECOLI (33)/tr|B8LFD6|B8LFD6_ECOLI (537)-sp|P0AA25|THIO_ECOLI (33)	TRPLILCE(7)-WCGPCK(2)	C-C	2	2	2	1.2192e-07
9	sp|P0A862|TPX_ECOLI (61)-sp|P99999|2KR_THIO_ECOLI (33)/sp|P0A862|TPX_ECOLI (61)-sp|P0AA25|THIO_ECOLI (33)	TGVCAASVRK(4)-WCGPCK(2)	C-C	4	3	2	4.49666e-11
10	sp|P0AF48|YJBQ_ECOLI (55)-sp|P99999|2KR_THIO_ECOLI (33)/sp|P0AF48|YJBQ_ECOLI (55)-sp|P0AA25|THIO_ECOLI (33)	NCDPTVRHDME(2)-WCGPCK(2)	C-C	1	3	2	9.87192e-07
11	sp|P99999|2KR_THIO_ECOLI (33)-sp|P0AES6|GYRB_ECOLI (410)/sp|P0AA25|THIO_ECOLI (33)-sp|P0AES6|GYRB_ECOLI (410)	WCGPCK(2)-LADCQE(4)	C-C	2	2	2	5.09116e-13
12	sp|C4ZYJ0|RNC_ECOBW (1)-sp|C4ZYJ0|RNC_ECOBW (93)/sp|C4ZYJ0|RNC_ECOBW (1)-sp|B1XB41|RNC_ECODH (93)/sp|C4ZYJ0|RNC_ECOBW (1)-sp|P0A7Y0|RNC_ECOLI (93)/sp|B1XB41|RNC_ECODH (1)-sp|C4ZYJ0|RNC_ECOBW (93)/sp|B1XB41|RNC_ECODH (1)-sp|B1XB41|RNC_ECODH (93)/sp|B1XB41|RNC_ECODH (1)-sp|P0A7Y0|RNC_ECOLI (93)/sp|P0A7Y0|RNC_ECOLI (1)-sp|C4ZYJ0|RNC_ECOBW (93)/sp|P0A7Y0|RNC_ECOLI (1)-sp|B1XB41|RNC_ECODH (93)/sp|P0A7…	MNPIVINRLQRK(1)-CLRLGPGE(1)	C-M	2	1	1	0.00282967
13	sp|P0ACB2|HEM2_ECOLI (134)-sp|P99999|2KR_THIO_ECOLI (33)/sp|P0ACB2|HEM2_ECOLI (134)-sp|P0AA25|THIO_ECOLI (33)	YTSHGHCGVLCE(11)-WCGPCK(2)	C-C	1	2	3	7.82092e-06
14	sp|P36683|ACNB_ECOLI (710)-sp|P99999|2KR_THIO_ECOLI (33)/sp|P36683|ACNB_ECOLI (710)-sp|P0AA25|THIO_ECOLI (33)	VFIGSCMTNIGHFRAAGK(6)-WCGPCK(2)	C-C	1	3	2	2.03502e-05
15	sp|P0A9S3|GATD_ECOLI (38)-sp|P99999|2KR_THIO_ECOLI (33)/sp|P0A9S3|GATD_ECOLI (38)-sp|P0AA25|THIO_ECOLI (33)	IASSGLCGSDLPRIFK(7)-WCGPCK(2)	C-C	2	3	3	1.60374e-11
16	sp|P16456|SELD_ECOLI (207)-sp|P99999|2KR_THIO_ECOLI (33)/sp|P16456|SELD_ECOLI (207)-sp|P0AA25|THIO_ECOLI (33)	VMCRMNIAGASFANIEGVK(3)-WCGPCK(2)	C-C	1	2	2	5.5389e-07
17	sp|P0ACE0|MBHM_ECOLI (21)-sp|P99999|2KR_THIO_ECOLI (33)/sp|P0ACE0|MBHM_ECOLI (21)-sp|P0AA25|THIO_ECOLI (33)	GHLRIDCE(7)-WCGPCK(2)	C-C	3	1	1	5.92432e-09
18	sp|P0AAI5|FABF_ECOLI (376)-sp|P99999|2KR_THIO_ECOLI (33)/sp|P0AAI5|FABF_ECOLI (376)-sp|P0AA25|THIO_ECOLI (33)/tr|D0VEX2|D0VEX2_ECOLI (376)-sp|P99999|2KR_THIO_ECOLI (33)/tr|D0VEX2|D0VEX2_ECOLI (376)-sp|P0AA25|THIO_ECOLI (33)	GCDLDFVPHE(2)-WCGPCK(2)	C-C	4	7	5	4.09207e-10
19	sp|C4ZPZ5|LEUC_ECOBW (75)-sp|P99999|2KR_THIO_ECOLI (33)/sp|C4ZPZ5|LEUC_ECOBW (75)-sp|P0AA25|THIO_ECOLI (33)/sp|P0A6A6|LEUC_ECOLI (75)-sp|P99999|2KR_THIO_ECOLI (33)/sp|P0A6A6|LEUC_ECOLI (75)-sp|P0AA25|THIO_ECOLI (33)	DINACGE(5)-WCGPCK(2)	C-C	1	1	1	5.42849e-16
20	sp|P0C8J8|GATZ_ECOLI (149)-sp|P0C8J8|GATZ_ECOLI (159)/sp|P0C8J8|GATZ_ECOLI (149)-sp|C4ZSH9|GATZ_ECOBW (159)/sp|C4ZSH9|GATZ_ECOBW (149)-sp|P0C8J8|GATZ_ECOLI (159)/sp|C4ZSH9|GATZ_ECOBW (149)-sp|C4ZSH9|GATZ_ECOBW (159)	RAAVLCFAAE(6)-SVATDCQRE(6)	C-C	1	1	2	0.000237119
21	sp|P23538|PPSA_ECOLI (751)-sp|P99999|2KR_THIO_ECOLI (33)/sp|P23538|PPSA_ECOLI (751)-sp|P0AA25|THIO_ECOLI (33)	YVGICGQGPSDHE(5)-WCGPCK(2)	C-C	1	3	1	6.53505e-08
22	sp|P0A853|TNAA_ECOLI (413)-sp|P99999|2KR_THIO_ECOLI (33)/sp|P0A853|TNAA_ECOLI (413)-sp|P0AA25|THIO_ECOLI (33)/sp|C4ZYY6|TNAA_ECOBW (413)-sp|P99999|2KR_THIO_ECOLI (33)/sp|C4ZYY6|TNAA_ECOBW (413)-sp|P0AA25|THIO_ECOLI (33)/sp|B1X9T7|TNAA_ECODH (413)-sp|P99999|2KR_THIO_ECOLI (33)/sp|B1X9T7|TNAA_ECODH (413)-sp|P0AA25|THIO_ECOLI (33)	QLPCPAE(4)-WCGPCK(2)	C-C	2	2	2	4.09465e-08
23	sp|P99999|2KR_THIO_ECOLI (33)-sp|P99999|2KR_THIO_ECOLI (33)/sp|P99999|2KR_THIO_ECOLI (33)-sp|P0AA25|THIO_ECOLI (33)/sp|P0AA25|THIO_ECOLI (33)-sp|P99999|2KR_THIO_ECOLI (33)/sp|P0AA25|THIO_ECOLI (33)-sp|P0AA25|THIO_ECOLI (33)	WCGPCK(2)-WCGPCK(2)	C-C	21	26	24	4.28494e-06
24	sp|P0C8J8|GATZ_ECOLI (93)-sp|P99999|2KR_THIO_ECOLI (33)/sp|P0C8J8|GATZ_ECOLI (93)-sp|P0AA25|THIO_ECOLI (33)/sp|C4ZSH9|GATZ_ECOBW (93)-sp|P99999|2KR_THIO_ECOLI (33)/sp|C4ZSH9|GATZ_ECOBW (93)-sp|P0AA25|THIO_ECOLI (33)	RIILGGDHLGPNCWQQE(13)-WCGPCK(2)	C-C	2	1	5	0.0134749
25	sp|P69741|MBHT_ECOLI (130)-sp|P99999|2KR_THIO_ECOLI (33)/sp|P69741|MBHT_ECOLI (130)-sp|P0AA25|THIO_ECOLI (33)	DNGIYCMVAGEPIVDHIRK(6)-WCGPCK(2)	C-C	3	3	4	3.78924e-09
26	sp|Q46927|TCDA_ECOLI (220)-sp|P99999|2KR_THIO_ECOLI (33)/sp|Q46927|TCDA_ECOLI (220)-sp|P0AA25|THIO_ECOLI (33)	ALVYPQSDGTVCAMK(12)-WCGPCK(2)	C-C	2	1	1	0.00144705
27	sp|P0A9G6|ACEA_ECOLI (195)-sp|P99999|2KR_THIO_ECOLI (33)/sp|P0A9G6|ACEA_ECOLI (195)-sp|P0AA25|THIO_ECOLI (33)	CGHMGGK(1)-WCGPCK(2)	C-C	3	5	3	4.32486e-08
28	sp|P0A9D4|CYSE_ECOLI (23)-sp|P99999|2KR_THIO_ECOLI (33)/sp|P0A9D4|CYSE_ECOLI (23)-sp|P0AA25|THIO_ECOLI (33)	ARTLADCEPMLASFYHATLLK(7)-WCGPCK(2)	C-C	1	1	3	1.31224e-11
29	sp|C4ZTH7|DXS_ECOBW (310)-sp|P99999|2KR_THIO_ECOLI (33)/sp|C4ZTH7|DXS_ECOBW (310)-sp|P0AA25|THIO_ECOLI (33)/sp|P77488|DXS_ECOLI (310)-sp|P99999|2KR_THIO_ECOLI (33)/sp|P77488|DXS_ECOLI (310)-sp|P0AA25|THIO_ECOLI (33)/sp|B1XF08|DXS_ECODH (310)-sp|P99999|2KR_THIO_ECOLI (33)/sp|B1XF08|DXS_ECODH (310)-sp|P0AA25|THIO_ECOLI (33)	FDPSSGCLPK(7)-WCGPCK(2)	C-C	3	3	3	0.00219201
30	sp|P0C8J8|GATZ_ECOLI (159)-sp|P99999|2KR_THIO_ECOLI (33)/sp|P0C8J8|GATZ_ECOLI (159)-sp|P0AA25|THIO_ECOLI (33)/sp|C4ZSH9|GATZ_ECOBW (159)-sp|P99999|2KR_THIO_ECOLI (33)/sp|C4ZSH9|GATZ_ECOBW (159)-sp|P0AA25|THIO_ECOLI (33)	SVATDCQRE(6)-WCGPCK(2)	C-C	8	6	8	1.07456e-05
31	sp|B1XBC4|ARGB_ECODH (45)-sp|P99999|2KR_THIO_ECOLI (33)/sp|B1XBC4|ARGB_ECODH (45)-sp|P0AA25|THIO_ECOLI (33)/sp|P0A6C8|ARGB_ECOLI (46)-sp|P99999|2KR_THIO_ECOLI (33)/sp|P0A6C8|ARGB_ECOLI (46)-sp|P0AA25|THIO_ECOLI (33)/sp|C5A0Q8|ARGB_ECOBW (46)-sp|P99999|2KR_THIO_ECOLI (33)/sp|C5A0Q8|ARGB_ECOBW (46)-sp|P0AA25|THIO_ECOLI (33)	SHQRPLVIVHGGGCVVDE(14)-WCGPCK(2)	C-C	1	1	3	0.15069
32	sp|P37188|PTKB_ECOLI (55)-sp|P99999|2KR_THIO_ECOLI (33)/sp|P37188|PTKB_ECOLI (55)-sp|P0AA25|THIO_ECOLI (33)	GVHLICTTAK(6)-WCGPCK(2)	C-C	2	3	4	1.40061e-06
33	sp|C4ZYT8|GSH1_ECOBW (164)-sp|P99999|2KR_THIO_ECOLI (33)/sp|C4ZYT8|GSH1_ECOBW (164)-sp|P0AA25|THIO_ECOLI (33)/sp|P0A6W9|GSH1_ECOLI (164)-sp|P99999|2KR_THIO_ECOLI (33)/sp|P0A6W9|GSH1_ECOLI (164)-sp|P0AA25|THIO_ECOLI (33)/sp|B1XCM1|GSH1_ECODH (164)-sp|P99999|2KR_THIO_ECOLI (33)/sp|B1XCM1|GSH1_ECODH (164)-sp|P0AA25|THIO_ECOLI (33)	CGDISGADAK(1)-WCGPCK(2)	C-C	1	1	1	1.98141e-06
34	sp|C4ZR95|MSRA_ECOBW (87)-sp|P99999|2KR_THIO_ECOLI (33)/sp|C4ZR95|MSRA_ECOBW (87)-sp|P0AA25|THIO_ECOLI (33)/sp|B1XDW8|MSRA_ECODH (87)-sp|P99999|2KR_THIO_ECOLI (33)/sp|B1XDW8|MSRA_ECODH (87)-sp|P0AA25|THIO_ECOLI (33)/sp|P0A744|MSRA_ECOLI (87)-sp|P99999|2KR_THIO_ECOLI (33)/sp|P0A744|MSRA_ECOLI (87)-sp|P0AA25|THIO_ECOLI (33)	VCSGDTGHAE(2)-WCGPCK(2)	C-C	4	1	4	7.83864e-09
35	sp|P99999|2KR_THIO_ECOLI (58)-sp|P99999|2KR_THIO_ECOLI (33)/sp|P99999|2KR_THIO_ECOLI (58)-sp|P0AA25|THIO_ECOLI (33)/sp|P0AA25|THIO_ECOLI (58)-sp|P99999|2KR_THIO_ECOLI (33)/sp|P0AA25|THIO_ECOLI (58)-sp|P0AA25|THIO_ECOLI (33)	LTVAKLNIDQNPGTAPK(5)-WCGPCK(2)	C-K	3	4	4	1.7322e-14
36	sp|P0C8J8|GATZ_ECOLI (149)-sp|P99999|2KR_THIO_ECOLI (33)/sp|P0C8J8|GATZ_ECOLI (149)-sp|P0AA25|THIO_ECOLI (33)/sp|C4ZSH9|GATZ_ECOBW (149)-sp|P99999|2KR_THIO_ECOLI (33)/sp|C4ZSH9|GATZ_ECOBW (149)-sp|P0AA25|THIO_ECOLI (33)	RAAVLCFAAE(6)-WCGPCK(2)	C-C	2	2	5	7.26436e-08
37	sp|P0A996|GLPC_ECOLI (66)-sp|P99999|2KR_THIO_ECOLI (33)/sp|P0A996|GLPC_ECOLI (66)-sp|P0AA25|THIO_ECOLI (33)	VACPSDVK(3)-WCGPCK(2)	C-C	1	1	1	3.77722e-05
38	sp|P0A862|TPX_ECOLI (61)-sp|P99999|2KR_THIO_ECOLI (33)/sp|P0A862|TPX_ECOLI (61)-sp|P0AA25|THIO_ECOLI (33)	VLNIFPSIDTGVCAASVRK(13)-WCGPCK(2)	C-C	3	3	1	4.16079e-13
39	sp|P65556|YFCD_ECOLI (150)-sp|P99999|2KR_THIO_ECOLI (33)/sp|P65556|YFCD_ECOLI (150)-sp|P0AA25|THIO_ECOLI (33)	ITARCDE(5)-WCGPCK(2)	C-C	1	1	3	6.51418e-08
40	sp|B1XEI5|YGFZ_ECODH (228)-sp|P99999|2KR_THIO_ECOLI (33)/sp|B1XEI5|YGFZ_ECODH (228)-sp|P0AA25|THIO_ECOLI (33)/sp|C5A0H0|YGFZ_ECOBW (228)-sp|P99999|2KR_THIO_ECOLI (33)/sp|C5A0H0|YGFZ_ECOBW (228)-sp|P0AA25|THIO_ECOLI (33)/sp|P0ADE8|YGFZ_ECOLI (228)-sp|P99999|2KR_THIO_ECOLI (33)/sp|P0ADE8|YGFZ_ECOLI (228)-sp|P0AA25|THIO_ECOLI (33)	GCYTGQE(2)-WCGPCK(2)	C-C	3	3	6	6.18636e-17
41	sp|P24251|CRL_ECOLI (41)-sp|P99999|2KR_THIO_ECOLI (33)/sp|P24251|CRL_ECOLI (41)-sp|P0AA25|THIO_ECOLI (33)/sp|C4ZT97|CRL_ECOBW (41)-sp|P99999|2KR_THIO_ECOLI (33)/sp|C4ZT97|CRL_ECOBW (41)-sp|P0AA25|THIO_ECOLI (33)/sp|B1XDY3|CRL_ECODH (41)-sp|P99999|2KR_THIO_ECOLI (33)/sp|B1XDY3|CRL_ECODH (41)-sp|P0AA25|THIO_ECOLI (33)	CLAVCVNVK(5)-WCGPCK(2)	C-C	2	4	2	5.13383e-10
42	sp|P99999|2KR_THIO_ECOLI (91)-sp|P99999|2KR_THIO_ECOLI (33)/sp|P99999|2KR_THIO_ECOLI (91)-sp|P0AA25|THIO_ECOLI (33)/sp|P0AA25|THIO_ECOLI (91)-sp|P99999|2KR_THIO_ECOLI (33)/sp|P0AA25|THIO_ECOLI (91)-sp|P0AA25|THIO_ECOLI (33)	VAATKVGALSK(5)-WCGPCK(2)	C-K	7	4	3	2.03185e-17
43	sp|B1X7X6|RIMO_ECODH (17)-sp|P99999|2KR_THIO_ECOLI (33)/sp|B1X7X6|RIMO_ECODH (17)-sp|P0AA25|THIO_ECOLI (33)/sp|P0AEI4|RIMO_ECOLI (17)-sp|P99999|2KR_THIO_ECOLI (33)/sp|P0AEI4|RIMO_ECOLI (17)-sp|P0AA25|THIO_ECOLI (33)	IGFVSLGCPK(8)-WCGPCK(2)	C-C	2	4	3	2.36497e-09
44	sp|P0AD21|YEJG_ECOLI (95)-sp|P99999|2KR_THIO_ECOLI (33)/sp|P0AD21|YEJG_ECOLI (95)-sp|P0AA25|THIO_ECOLI (33)	FAATCRLK(5)-WCGPCK(2)	C-C	1	2	3	9.58947e-09
45	sp|P0A8M0|SYN_ECOLI (221)-sp|P99999|2KR_THIO_ECOLI (33)/sp|P0A8M0|SYN_ECOLI (221)-sp|P0AA25|THIO_ECOLI (33)	TYACALSK(4)-WCGPCK(2)	C-C	4	3	3	1.68758e-07
46	sp|P65556|YFCD_ECOLI (139)-sp|P99999|2KR_THIO_ECOLI (33)/sp|P65556|YFCD_ECOLI (139)-sp|P0AA25|THIO_ECOLI (33)	VCWLTPEE(2)-WCGPCK(2)	C-C	1	4	2	3.68356e-08
47	sp|P77718|THII_ECOLI (344)-sp|P99999|2KR_THIO_ECOLI (33)/sp|P77718|THII_ECOLI (344)-sp|P0AA25|THIO_ECOLI (33)/sp|B1XF11|THII_ECODH (344)-sp|P99999|2KR_THIO_ECOLI (33)/sp|B1XF11|THII_ECODH (344)-sp|P0AA25|THIO_ECOLI (33)/sp|C4ZTI0|THII_ECOBW (344)-sp|P99999|2KR_THIO_ECOLI (33)/sp|C4ZTI0|THII_ECOBW (344)-sp|P0AA25|THIO_ECOLI (33)	YCGVISK(2)-WCGPCK(2)	C-C	2	6	3	5.75375e-10
48	sp|B1XBY7|RL10_ECODH (71)-sp|P99999|2KR_THIO_ECOLI (33)/sp|B1XBY7|RL10_ECODH (71)-sp|P0AA25|THIO_ECOLI (33)/sp|P0A7J3|RL10_ECOLI (71)-sp|P99999|2KR_THIO_ECOLI (33)/sp|P0A7J3|RL10_ECOLI (71)-sp|P0AA25|THIO_ECOLI (33)/sp|C5A0S5|RL10_ECOBW (71)-sp|P99999|2KR_THIO_ECOLI (33)/sp|C5A0S5|RL10_ECOBW (71)-sp|P0AA25|THIO_ECOLI (33)	GTPFECLK(6)-WCGPCK(2)	C-C	3	2	3	2.88928e-06
49	sp|P0AD33|YFCZ_ECOLI (82)-sp|P99999|2KR_THIO_ECOLI (33)/sp|P0AD33|YFCZ_ECOLI (82)-sp|P0AA25|THIO_ECOLI (33)	IDFTFACE(7)-WCGPCK(2)	C-C	2	2	1	9.47154e-14
50	sp|P0A7Z4|RPOA_ECOLI (176)-sp|P99999|2KR_THIO_ECOLI (33)/sp|P0A7Z4|RPOA_ECOLI (176)-sp|P0AA25|THIO_ECOLI (33)	ACYSPVE(2)-WCGPCK(2)	C-C	2	3	3	1.79493e-09
51	sp|C4ZXM9|RL28_ECOBW (5)-sp|P99999|2KR_THIO_ECOLI (33)/sp|C4ZXM9|RL28_ECOBW (5)-sp|P0AA25|THIO_ECOLI (33)/sp|B1X971|RL28_ECODH (5)-sp|P99999|2KR_THIO_ECOLI (33)/sp|B1X971|RL28_ECODH (5)-sp|P0AA25|THIO_ECOLI (33)/sp|P0A7M2|RL28_ECOLI (5)-sp|P99999|2KR_THIO_ECOLI (33)/sp|P0A7M2|RL28_ECOLI (5)-sp|P0AA25|THIO_ECOLI (33)	SRVCQVTGK(4)-WCGPCK(2)	C-C	2	2	1	1.6947e-06
52	sp|C4ZYA1|PDXH_ECOBW (43)-sp|P99999|2KR_THIO_ECOLI (33)/sp|C4ZYA1|PDXH_ECOBW (43)-sp|P0AA25|THIO_ECOLI (33)/sp|P0AFI7|PDXH_ECOLI (43)-sp|P99999|2KR_THIO_ECOLI (33)/sp|P0AFI7|PDXH_ECOLI (43)-sp|P0AA25|THIO_ECOLI (33)/sp|B1XFV0|PDXH_ECODH (43)-sp|P99999|2KR_THIO_ECOLI (33)/sp|B1XFV0|PDXH_ECODH (43)-sp|P0AA25|THIO_ECOLI (33)	RWLSQACE(7)-WCGPCK(2)	C-C	5	5	5	1.52008e-16
53	sp|P0A6F5|CH60_ECOLI (519)-sp|P99999|2KR_THIO_ECOLI (33)/sp|P0A6F5|CH60_ECOLI (519)-sp|P0AA25|THIO_ECOLI (33)/sp|B1XDP7|CH60_ECODH (519)-sp|P99999|2KR_THIO_ECOLI (33)/sp|B1XDP7|CH60_ECODH (519)-sp|P0AA25|THIO_ECOLI (33)/sp|C5A1D5|CH60_ECOBW (519)-sp|P99999|2KR_THIO_ECOLI (33)/sp|C5A1D5|CH60_ECOBW (519)-sp|P0AA25|THIO_ECOLI (33)	CMVTDLPK(1)-WCGPCK(2)	C-C	1	3	4	2.54022e-10
54	sp|P69828|PTKA_ECOLI (115)-sp|P99999|2KR_THIO_ECOLI (33)/sp|P69828|PTKA_ECOLI (115)-sp|P0AA25|THIO_ECOLI (33)	LLRCLFGK(4)-WCGPCK(2)	C-C	5	2	1	8.38297e-06
55	sp|B1XFJ3|DEOB_ECODH (267)-sp|P99999|2KR_THIO_ECOLI (33)/sp|B1XFJ3|DEOB_ECODH (267)-sp|P0AA25|THIO_ECOLI (33)/sp|C4ZT65|DEOB_ECOBW (267)-sp|P99999|2KR_THIO_ECOLI (33)/sp|C4ZT65|DEOB_ECOBW (267)-sp|P0AA25|THIO_ECOLI (33)/sp|P0A6K6|DEOB_ECOLI (267)-sp|P99999|2KR_THIO_ECOLI (33)/sp|P0A6K6|DEOB_ECOLI (267)-sp|P0AA25|THIO_ECOLI (33)	IADIYANCGITK(8)-WCGPCK(2)	C-C	1	3	1	2.22378e-13
56	sp|C4ZS48|YCFP_ECOBW (115)-sp|P99999|2KR_THIO_ECOLI (33)/sp|C4ZS48|YCFP_ECOBW (115)-sp|P0AA25|THIO_ECOLI (33)/sp|B1XA18|YCFP_ECODH (115)-sp|P99999|2KR_THIO_ECOLI (33)/sp|B1XA18|YCFP_ECODH (115)-sp|P0AA25|THIO_ECOLI (33)/sp|P0A8E1|YCFP_ECOLI (115)-sp|P99999|2KR_THIO_ECOLI (33)/sp|P0A8E1|YCFP_ECOLI (115)-sp|P0AA25|THIO_ECOLI (33)	CVTNFREK(1)-WCGPCK(2)	C-C	5	2	3	5.44219e-08
57	sp|P37188|PTKB_ECOLI (9)-sp|P37188|PTKB_ECOLI (39)	IIVACGGAVATSTMAAEE(5)-LIQCRVNE(4)	C-C	2	2	1	0.000346372
58	sp|P99999|2KR_THIO_ECOLI (33)-sp|B1X6G3|RS17_ECODH (64)/sp|P99999|2KR_THIO_ECOLI (33)-sp|C4ZUG6|RS17_ECOBW (64)/sp|P99999|2KR_THIO_ECOLI (33)-sp|P0AG63|RS17_ECOLI (64)/sp|P0AA25|THIO_ECOLI (33)-sp|B1X6G3|RS17_ECODH (64)/sp|P0AA25|THIO_ECOLI (33)-sp|C4ZUG6|RS17_ECOBW (64)/sp|P0AA25|THIO_ECOLI (33)-sp|P0AG63|RS17_ECOLI (64)	WCGPCK(2)-CRPLSK(1)	C-C	1	8	7	0.000664587
59	sp|P0AG40|RIBF_ECOLI (158)-sp|P99999|2KR_THIO_ECOLI (33)/sp|P0AG40|RIBF_ECOLI (158)-sp|P0AA25|THIO_ECOLI (33)	YGFDITSTQTFCE(12)-WCGPCK(2)	C-C	1	2	1	0.0965526
60	sp|C4ZW19|TUSA_ECOBW (19)-sp|P99999|2KR_THIO_ECOLI (33)/sp|C4ZW19|TUSA_ECOBW (19)-sp|P0AA25|THIO_ECOLI (33)/sp|B1X7S8|TUSA_ECODH (19)-sp|P99999|2KR_THIO_ECOLI (33)/sp|B1X7S8|TUSA_ECODH (19)-sp|P0AA25|THIO_ECOLI (33)/sp|P0A890|TUSA_ECOLI (19)-sp|P99999|2KR_THIO_ECOLI (33)/sp|P0A890|TUSA_ECOLI (19)-sp|P0AA25|THIO_ECOLI (33)	ALGLRCPEPVMMVRK(6)-WCGPCK(2)	C-C	1	1	1	0.000684567
61	sp|P99999|2KR_THIO_ECOLI (33)-sp|P64483|YEAK_ECOLI (36)/sp|P0AA25|THIO_ECOLI (33)-sp|P64483|YEAK_ECOLI (36)	WCGPCK(2)-CEAVSE(1)	C-C	2	3	2	1.86229e-06
62	sp|P07464|THGA_ECOLI (19)-sp|P99999|2KR_THIO_ECOLI (33)/sp|P07464|THGA_ECOLI (19)-sp|P0AA25|THIO_ECOLI (33)/tr|A0A0G3HK66|A0A0G3HK66_ECOLI (19)-sp|P99999|2KR_THIO_ECOLI (33)/tr|A0A0G3HK66|A0A0G3HK66_ECOLI (19)-sp|P0AA25|THIO_ECOLI (33)	LFTDMCE(6)-WCGPCK(2)	C-C	6	7	5	3.63767e-24
63	sp|B1X656|MIAB_ECODH (12)-sp|P99999|2KR_THIO_ECOLI (33)/sp|B1X656|MIAB_ECODH (12)-sp|P0AA25|THIO_ECOLI (33)/sp|P0AEI1|MIAB_ECOLI (12)-sp|P99999|2KR_THIO_ECOLI (33)/sp|P0AEI1|MIAB_ECOLI (12)-sp|P0AA25|THIO_ECOLI (33)	TWGCQMNE(4)-WCGPCK(2)	C-C	3	3	1	5.85708e-10
64	sp|B1X7X6|RIMO_ECODH (82)-sp|P99999|2KR_THIO_ECOLI (33)/sp|B1X7X6|RIMO_ECODH (82)-sp|P0AA25|THIO_ECOLI (33)/sp|P0AEI4|RIMO_ECOLI (82)-sp|P99999|2KR_THIO_ECOLI (33)/sp|P0AEI4|RIMO_ECOLI (82)-sp|P0AA25|THIO_ECOLI (33)	VIVTGCLGAK(6)-WCGPCK(2)	C-C	4	5	5	2.84497e-10
65	sp|C4ZQW9|HLDE_ECOBW (462)-sp|P99999|2KR_THIO_ECOLI (33)/sp|C4ZQW9|HLDE_ECOBW (462)-sp|P0AA25|THIO_ECOLI (33)/sp|P76658|HLDE_ECOLI (462)-sp|P99999|2KR_THIO_ECOLI (33)/sp|P76658|HLDE_ECOLI (462)-sp|P0AA25|THIO_ECOLI (33)/sp|B1XG57|HLDE_ECODH (462)-sp|P99999|2KR_THIO_ECOLI (33)/sp|B1XG57|HLDE_ECODH (462)-sp|P0AA25|THIO_ECOLI (33)	DGCSTTNIIK(3)-WCGPCK(2)	C-C	2	4	2	1.34533e-11
66	sp|P0A853|TNAA_ECOLI (352)-sp|P0A853|TNAA_ECOLI (413)/sp|P0A853|TNAA_ECOLI (352)-sp|C4ZYY6|TNAA_ECOBW (413)/sp|P0A853|TNAA_ECOLI (352)-sp|B1X9T7|TNAA_ECODH (413)/sp|C4ZYY6|TNAA_ECOBW (352)-sp|P0A853|TNAA_ECOLI (413)/sp|C4ZYY6|TNAA_ECOBW (352)-sp|C4ZYY6|TNAA_ECOBW (413)/sp|C4ZYY6|TNAA_ECOBW (352)-sp|B1X9T7|TNAA_ECODH (413)/sp|B1X9T7|TNAA_ECODH (352)-sp|P0A853|TNAA_ECOLI (413)/sp|B1X9T7|TNAA_ECODH …	IGVVCQQAGGHAAFVDAGK(5)-QLPCPAE(4)	C-C	2	1	2	2.23285e-08
67	sp|Q46920|QUEF_ECOLI (190)-sp|P99999|2KR_THIO_ECOLI (33)/sp|Q46920|QUEF_ECOLI (190)-sp|P0AA25|THIO_ECOLI (33)/sp|C4ZZU9|QUEF_ECOBW (190)-sp|P99999|2KR_THIO_ECOLI (33)/sp|C4ZZU9|QUEF_ECOBW (190)-sp|P0AA25|THIO_ECOLI (33)/sp|B1XDK3|QUEF_ECODH (190)-sp|P99999|2KR_THIO_ECOLI (33)/sp|B1XDK3|QUEF_ECODH (190)-sp|P0AA25|THIO_ECOLI (33)	SNCLITHQPD(3)-WCGPCK(2)	C-C	1	2	2	5.58585e-11
68	sp|C4ZQQ4|COBT_ECOBW (158)-sp|P99999|2KR_THIO_ECOLI (33)/sp|C4ZQQ4|COBT_ECOBW (158)-sp|P0AA25|THIO_ECOLI (33)/sp|P36562|COBT_ECOLI (158)-sp|P99999|2KR_THIO_ECOLI (33)/sp|P36562|COBT_ECOLI (158)-sp|P0AA25|THIO_ECOLI (33)/sp|B1X6S9|COBT_ECODH (158)-sp|P99999|2KR_THIO_ECOLI (33)/sp|B1X6S9|COBT_ECODH (158)-sp|P0AA25|THIO_ECOLI (33)	VICYTQE(3)-WCGPCK(2)	C-C	2	1	1	1.18163e-07
69	sp|P37188|PTKB_ECOLI (39)-sp|P99999|2KR_THIO_ECOLI (33)/sp|P37188|PTKB_ECOLI (39)-sp|P0AA25|THIO_ECOLI (33)	LIQCRVNE(4)-WCGPCK(2)	C-C	2	1	6	0.000474398
70	sp|B1XEX7|AROL_ECODH (174)-sp|P99999|2KR_THIO_ECOLI (33)/sp|B1XEX7|AROL_ECODH (174)-sp|P0AA25|THIO_ECOLI (33)/sp|C4ZTE7|AROL_ECOBW (174)-sp|P99999|2KR_THIO_ECOLI (33)/sp|C4ZTE7|AROL_ECOBW (174)-sp|P0AA25|THIO_ECOLI (33)/sp|P0A6E1|AROL_ECOLI (174)-sp|P99999|2KR_THIO_ECOLI (33)/sp|P0A6E1|AROL_ECOLI (174)-sp|P0AA25|THIO_ECOLI (33)	IRSALAQTINC(11)-WCGPCK(2)	C-C	2	1	1	2.41839e-05
71	sp|P99999|2KR_THIO_ECOLI (33)-sp|P0A9E5|FNR_ECOLI (122)/sp|P0AA25|THIO_ECOLI (33)-sp|P0A9E5|FNR_ECOLI (122)	WCGPCK(2)-TSMVCE(5)	C-C	2	3	2	5.12523e-15
72	sp|P76502|SIXA_ECOLI (28)-sp|P76502|SIXA_ECOLI (66)	AASDSVRPLTTNGCDE(14)-VGDCLNLPSSAE(4)	C-C	1	1	2	0.000284993
73	sp|P06999|PFKB_ECOLI (238)-sp|P99999|2KR_THIO_ECOLI (33)/sp|P06999|PFKB_ECOLI (238)-sp|P0AA25|THIO_ECOLI (33)	NCIQVVPPPVK(2)-WCGPCK(2)	C-C	4	2	3	1.39696e-07
74	sp|P0A9B2|G3P1_ECOLI (289)-sp|P99999|2KR_THIO_ECOLI (33)/sp|P0A9B2|G3P1_ECOLI (289)-sp|P0AA25|THIO_ECOLI (33)	VCTSVFDAK(2)-WCGPCK(2)	C-C	1	3	3	1.37718e-11
75	sp|Q46920|QUEF_ECOLI (190)-sp|Q46920|QUEF_ECOLI (232)/sp|Q46920|QUEF_ECOLI (190)-sp|C4ZZU9|QUEF_ECOBW (232)/sp|Q46920|QUEF_ECOLI (190)-sp|B1XDK3|QUEF_ECODH (232)/sp|C4ZZU9|QUEF_ECOBW (190)-sp|Q46920|QUEF_ECOLI (232)/sp|C4ZZU9|QUEF_ECOBW (190)-sp|C4ZZU9|QUEF_ECOBW (232)/sp|C4ZZU9|QUEF_ECOBW (190)-sp|B1XDK3|QUEF_ECODH (232)/sp|B1XDK3|QUEF_ECODH (190)-sp|Q46920|QUEF_ECOLI (232)/sp|B1XDK3|QUEF_ECODH …	SNCLITHQPD(3)-FHEQCVE(5)	C-C	1	1	1	5.10181e-07
76	sp|P22188|MURE_ECOLI (340)-sp|P99999|2KR_THIO_ECOLI (33)/sp|P22188|MURE_ECOLI (340)-sp|P0AA25|THIO_ECOLI (33)	TAARLQPVCGRME(9)-WCGPCK(2)	C-C	2	2	2	5.02729e-08
77	sp|C4ZR79|RS18_ECOBW (11)-sp|P99999|2KR_THIO_ECOLI (33)/sp|C4ZR79|RS18_ECOBW (11)-sp|P0AA25|THIO_ECOLI (33)/sp|B1XDV2|RS18_ECODH (11)-sp|P99999|2KR_THIO_ECOLI (33)/sp|B1XDV2|RS18_ECODH (11)-sp|P0AA25|THIO_ECOLI (33)/sp|P0A7T7|RS18_ECOLI (11)-sp|P99999|2KR_THIO_ECOLI (33)/sp|P0A7T7|RS18_ECOLI (11)-sp|P0AA25|THIO_ECOLI (33)	FCRFTAE(2)-WCGPCK(2)	C-C	2	3	3	1.39852e-05
78	sp|P0AEN1|FRE_ECOLI (150)-sp|P99999|2KR_THIO_ECOLI (33)/sp|P0AEN1|FRE_ECOLI (150)-sp|P0AA25|THIO_ECOLI (33)	QHLYDLCE(7)-WCGPCK(2)	C-C	2	5	3	1.25739e-11
79	sp|P0ACD4|ISCU_ECOLI (37)-sp|P99999|2KR_THIO_ECOLI (33)/sp|P0ACD4|ISCU_ECOLI (37)-sp|P0AA25|THIO_ECOLI (33)	NVGSGMVGAPACGDVMK(12)-WCGPCK(2)	C-C	1	3	1	9.74539e-07
80	sp|P05042|FUMC_ECOLI (387)-sp|P05042|FUMC_ECOLI (330)	HCAVGIEPNRE(2)-VNPTQCE(6)	C-C	1	1	1	0.00558517
81	sp|P0ACD4|ISCU_ECOLI (106)-sp|P99999|2KR_THIO_ECOLI (33)/sp|P0ACD4|ISCU_ECOLI (106)-sp|P0AA25|THIO_ECOLI (33)	IHCSILAE(3)-WCGPCK(2)	C-C	5	5	3	0.000677671
82	sp|P12282|MOEB_ECOLI (187)-sp|P99999|2KR_THIO_ECOLI (33)/sp|P12282|MOEB_ECOLI (187)-sp|P0AA25|THIO_ECOLI (33)	NALTCVE(5)-WCGPCK(2)	C-C	4	5	6	9.67545e-14
83	sp|P0AGK4|YHBY_ECOLI (73)-sp|P99999|2KR_THIO_ECOLI (33)/sp|P0AGK4|YHBY_ECOLI (73)-sp|P0AA25|THIO_ECOLI (33)	TGACNVQVIGK(4)-WCGPCK(2)	C-C	1	1	2	6.08697e-10
84	sp|P67624|YHEU_ECOLI (48)-sp|P99999|2KR_THIO_ECOLI (33)/sp|P67624|YHEU_ECOLI (48)-sp|P0AA25|THIO_ECOLI (33)/sp|C4ZUL0|YHEU_ECOBW (48)-sp|P99999|2KR_THIO_ECOLI (33)/sp|C4ZUL0|YHEU_ECOBW (48)-sp|P0AA25|THIO_ECOLI (33)/sp|B1X6K4|YHEU_ECODH (48)-sp|P99999|2KR_THIO_ECOLI (33)/sp|B1X6K4|YHEU_ECODH (48)-sp|P0AA25|THIO_ECOLI (33)	RQLQCGE(5)-WCGPCK(2)	C-C	2	2	2	8.36951e-07
85	sp|P0A9X4|MREB_ECOLI (324)-sp|P99999|2KR_THIO_ECOLI (33)/sp|P0A9X4|MREB_ECOLI (324)-sp|P0AA25|THIO_ECOLI (33)	TGIPVVVAEDPLTCVARGGGK(14)-WCGPCK(2)	C-C	1	2	2	4.98175e-08
86	sp|P0A9J0|RNG_ECOLI (79)-sp|P99999|2KR_THIO_ECOLI (33)/sp|P0A9J0|RNG_ECOLI (79)-sp|P0AA25|THIO_ECOLI (33)	CVAGEEQK(1)-WCGPCK(2)	C-C	4	4	2	1.82096e-09
87	sp|P99999|2KR_THIO_ECOLI (33)-sp|P00722|BGAL_ECOLI (248)/sp|P99999|2KR_THIO_ECOLI (33)-tr|G0ZKW2|G0ZKW2_ECOLI (248)/sp|P99999|2KR_THIO_ECOLI (33)-tr|B8LFD6|B8LFD6_ECOLI (248)/sp|P0AA25|THIO_ECOLI (33)-sp|P00722|BGAL_ECOLI (248)/sp|P0AA25|THIO_ECOLI (33)-tr|G0ZKW2|G0ZKW2_ECOLI (248)/sp|P0AA25|THIO_ECOLI (33)-tr|B8LFD6|B8LFD6_ECOLI (248)	WCGPCK(2)-VQMCGE(4)	C-C	1	2	1	0.000851882
88	sp|P99999|2KR_THIO_ECOLI (33)-sp|P0AC33|FUMA_ECOLI (502)/sp|P0AA25|THIO_ECOLI (33)-sp|P0AC33|FUMA_ECOLI (502)	WCGPCK(2)-CVEYPE(1)	C-C	1	3	2	0.00202552
89	sp|P33602|NUOG_ECOLI (201)-sp|P99999|2KR_THIO_ECOLI (33)/sp|P33602|NUOG_ECOLI (201)-sp|P0AA25|THIO_ECOLI (33)	ICPTGVFTDK(2)-WCGPCK(2)	C-C	1	2	1	8.59058e-09
90	sp|P69828|PTKA_ECOLI (63)-sp|P99999|2KR_THIO_ECOLI (33)/sp|P69828|PTKA_ECOLI (63)-sp|P0AA25|THIO_ECOLI (33)	QHAIAIPHCE(9)-WCGPCK(2)	C-C	4	6	6	1.37875e-08
91	sp|P0ACR9|MPRA_ECOLI (135)-sp|P99999|2KR_THIO_ECOLI (33)/sp|P0ACR9|MPRA_ECOLI (135)-sp|P0AA25|THIO_ECOLI (33)	VLPPQHNCLHQLWSALSTTEK(8)-WCGPCK(2)	C-C	6	4	6	5.56889e-07
92	sp|P00722|BGAL_ECOLI (749)-sp|P99999|2KR_THIO_ECOLI (33)/sp|P00722|BGAL_ECOLI (749)-sp|P0AA25|THIO_ECOLI (33)/tr|G0ZKW2|G0ZKW2_ECOLI (749)-sp|P99999|2KR_THIO_ECOLI (33)/tr|G0ZKW2|G0ZKW2_ECOLI (749)-sp|P0AA25|THIO_ECOLI (33)/tr|B8LFD6|B8LFD6_ECOLI (749)-sp|P99999|2KR_THIO_ECOLI (33)/tr|B8LFD6|B8LFD6_ECOLI (749)-sp|P0AA25|THIO_ECOLI (33)	MDFCIE(4)-WCGPCK(2)	C-C	3	1	5	7.87125e-19
