# Supplementary material for: Mapping protein direct interactome of oxidoreductases with small molecular chemical cross-linkers in live cells
Source: Redox Biol. 2023 Feb 24;61:102642. doi: 10.1016/j.redox.2023.102642 (PMC9986639; doi:10.1016/j.redox.2023.102642)
Supplement: Multimedia component 2 [file mmc2.xlsx]

## Sheet: Sheet1
Table S2. Cross-linked peptides of PDES cross-linked Trx1 complexes
No.	Cross-linked proteins	Cross-linked peptides	Cross-linked amino acids	Spectra counts of replicate 1	Spectra counts of replicate 2	Spectra counts of replicate 3	Best e-value
1	sp|P99999|2KR_THIO_ECOLI (33)-sp|P0A9V1|LPTB_ECOLI (204)/sp|P0AA25|THIO_ECOLI (33)-sp|P0A9V1|LPTB_ECOLI (204)	WCGPCK(2)-TLAVCE(5)	C-C	7	6	2	0.0589371
2	sp|C4ZQ41|LPXK_ECOBW (251)-sp|P99999|2KR_THIO_ECOLI (33)/sp|C4ZQ41|LPXK_ECOBW (251)-sp|P0AA25|THIO_ECOLI (33)/sp|P27300|LPXK_ECOLI (251)-sp|P99999|2KR_THIO_ECOLI (33)/sp|P27300|LPXK_ECOLI (251)-sp|P0AA25|THIO_ECOLI (33)/sp|B1X855|LPXK_ECODH (251)-sp|P99999|2KR_THIO_ECOLI (33)/sp|B1X855|LPXK_ECODH (251)-sp|P0AA25|THIO_ECOLI (33)/tr|D0VEY2|D0VEY2_ECOLI (251)-sp|P99999|2KR_THIO_ECOLI (33)/tr|D0VEY2|…	MCGVQPE(2)-WCGPCK(2)	C-C	3	1	9	0.270464
3	sp|P22188|MURE_ECOLI (340)-sp|P99999|2KR_THIO_ECOLI (33)/sp|P22188|MURE_ECOLI (340)-sp|P0AA25|THIO_ECOLI (33)	TAARLQPVCGRME(9)-WCGPCK(2)	C-C	4	9	1	0.00110385
4	sp|P0AFP6|GCH1L_ECOLI (157)-sp|P99999|2KR_THIO_ECOLI (33)/sp|P0AFP6|GCH1L_ECOLI (157)-sp|P0AA25|THIO_ECOLI (33)	PLWCGDTGPE(4)-WCGPCK(2)	C-C	4	1	1	0.215552
5	sp|P69739|MBHS_ECOLI (64)-sp|P99999|2KR_THIO_ECOLI (33)/sp|P69739|MBHS_ECOLI (64)-sp|P0AA25|THIO_ECOLI (33)	CTCCTE(3)-WCGPCK(2)	C-C	1	2	1	0.142686
6	sp|P32162|YIIS_ECOLI (84)-sp|P99999|2KR_THIO_ECOLI (33)/sp|P32162|YIIS_ECOLI (84)-sp|P0AA25|THIO_ECOLI (33)	LDAAFTFSCQAE(9)-WCGPCK(2)	C-C	4	5	5	0.0034379
7	sp|P00722|BGAL_ECOLI (329)-sp|P00722|BGAL_ECOLI (248)/sp|P00722|BGAL_ECOLI (329)-tr|G0ZKW2|G0ZKW2_ECOLI (248)/sp|P00722|BGAL_ECOLI (329)-tr|B8LFD6|B8LFD6_ECOLI (248)/tr|G0ZKW2|G0ZKW2_ECOLI (329)-sp|P00722|BGAL_ECOLI (248)/tr|G0ZKW2|G0ZKW2_ECOLI (329)-tr|G0ZKW2|G0ZKW2_ECOLI (248)/tr|G0ZKW2|G0ZKW2_ECOLI (329)-tr|B8LFD6|B8LFD6_ECOLI (248)/tr|B8LFD6|B8LFD6_ECOLI (329)-sp|P00722|BGAL_ECOLI (248)/tr|B8…	ACDVGFRE(2)-AEVQMCGE(6)	C-C	6	4	3	0.0625569
8	sp|P0AFG3|ODO1_ECOLI (518)-sp|P99999|2KR_THIO_ECOLI (33)/sp|P0AFG3|ODO1_ECOLI (518)-sp|P0AA25|THIO_ECOLI (33)	MVNLYRDALDAGDCVVAE(14)-WCGPCK(2)	C-C	5	4	9	0.0781531
9	sp|P99999|2KR_THIO_ECOLI (33)-sp|P0AC33|FUMA_ECOLI (502)/sp|P0AA25|THIO_ECOLI (33)-sp|P0AC33|FUMA_ECOLI (502)	WCGPCK(2)-CVEYPE(1)	C-C	5	4	5	0.00324199
10	sp|P69228|BAER_ECOLI (109)-sp|P99999|2KR_THIO_ECOLI (33)/sp|P69228|BAER_ECOLI (109)-sp|P0AA25|THIO_ECOLI (33)	IGADDYICK(8)-WCGPCK(2)	C-C	3	4	3	0.00091985
11	sp|P0AGB0|SERB_ECOLI (7)-sp|P99999|2KR_THIO_ECOLI (33)/sp|P0AGB0|SERB_ECOLI (7)-sp|P0AA25|THIO_ECOLI (33)	PNITWCDLPE(6)-WCGPCK(2)	C-C	4	6	5	0.0564795
12	sp|P37765|RLUB_ECOLI (80)-sp|P99999|2KR_THIO_ECOLI (33)/sp|P37765|RLUB_ECOLI (80)-sp|P0AA25|THIO_ECOLI (33)	LCTRNDPE(2)-WCGPCK(2)	C-C	2	4	6	0.314176
13	sp|C4ZS48|YCFP_ECOBW (115)-sp|P99999|2KR_THIO_ECOLI (33)/sp|C4ZS48|YCFP_ECOBW (115)-sp|P0AA25|THIO_ECOLI (33)/sp|B1XA18|YCFP_ECODH (115)-sp|P99999|2KR_THIO_ECOLI (33)/sp|B1XA18|YCFP_ECODH (115)-sp|P0AA25|THIO_ECOLI (33)/sp|P0A8E1|YCFP_ECOLI (115)-sp|P99999|2KR_THIO_ECOLI (33)/sp|P0A8E1|YCFP_ECOLI (115)-sp|P0AA25|THIO_ECOLI (33)	CVTNFREK(1)-WCGPCK(2)	C-C	9	8	11	0.000129735
14	sp|C4ZR24|YHAM_ECOBW (168)-sp|P99999|2KR_THIO_ECOLI (33)/sp|C4ZR24|YHAM_ECOBW (168)-sp|P0AA25|THIO_ECOLI (33)/sp|B1XGS5|YHAM_ECODH (168)-sp|P99999|2KR_THIO_ECOLI (33)/sp|B1XGS5|YHAM_ECODH (168)-sp|P0AA25|THIO_ECOLI (33)/sp|P42626|YHAM_ECOLI (168)-sp|P99999|2KR_THIO_ECOLI (33)/sp|P42626|YHAM_ECOLI (168)-sp|P0AA25|THIO_ECOLI (33)	THDGVVFTQQACVAE(12)-WCGPCK(2)	C-C	6	2	1	0.0315376
15	sp|P99999|2KR_THIO_ECOLI (33)-sp|P0AEK4|FABI_ECOLI (210)/sp|P99999|2KR_THIO_ECOLI (33)-tr|D0VEX5|D0VEX5_ECOLI (210)/sp|P0AA25|THIO_ECOLI (33)-sp|P0AEK4|FABI_ECOLI (210)/sp|P0AA25|THIO_ECOLI (33)-tr|D0VEX5|D0VEX5_ECOLI (210)	WCGPCK(2)-MLAHCE(5)	C-C	1	2	3	0.00220296
16	sp|P62623|ISPH_ECOLI (96)-sp|P99999|2KR_THIO_ECOLI (33)/sp|P62623|ISPH_ECOLI (96)-sp|P0AA25|THIO_ECOLI (33)/sp|B1XBF4|ISPH_ECODH (96)-sp|P99999|2KR_THIO_ECOLI (33)/sp|B1XBF4|ISPH_ECODH (96)-sp|P0AA25|THIO_ECOLI (33)/sp|C4ZPV5|ISPH_ECOBW (96)-sp|P99999|2KR_THIO_ECOLI (33)/sp|C4ZPV5|ISPH_ECOBW (96)-sp|P0AA25|THIO_ECOLI (33)	ATCPLVTK(3)-WCGPCK(2)	C-C	2	3	3	0.0258783
17	sp|P0A9B2|G3P1_ECOLI (289)-sp|P99999|2KR_THIO_ECOLI (33)/sp|P0A9B2|G3P1_ECOLI (289)-sp|P0AA25|THIO_ECOLI (33)	VCTSVFDAK(2)-WCGPCK(2)	C-C	8	6	10	5.72973e-05
18	sp|P99999|2KR_THIO_ECOLI (33)-sp|P0AES6|GYRB_ECOLI (410)/sp|P0AA25|THIO_ECOLI (33)-sp|P0AES6|GYRB_ECOLI (410)	WCGPCK(2)-LADCQE(4)	C-C	1	2	2	0.462795
19	sp|P06999|PFKB_ECOLI (238)-sp|P99999|2KR_THIO_ECOLI (33)/sp|P06999|PFKB_ECOLI (238)-sp|P0AA25|THIO_ECOLI (33)	NCIQVVPPPVK(2)-WCGPCK(2)	C-C	12	14	7	0.00251697
20	sp|B1X8Z9|NUOB_ECODH (158)-sp|P99999|2KR_THIO_ECOLI (33)/sp|B1X8Z9|NUOB_ECODH (158)-sp|P0AA25|THIO_ECOLI (33)/sp|C4ZUD0|NUOB_ECOBW (158)-sp|P99999|2KR_THIO_ECOLI (33)/sp|C4ZUD0|NUOB_ECOBW (158)-sp|P0AA25|THIO_ECOLI (33)/sp|P0AFC7|NUOB_ECOLI (158)-sp|P99999|2KR_THIO_ECOLI (33)/sp|P0AFC7|NUOB_ECOLI (158)-sp|P0AA25|THIO_ECOLI (33)	FIPVDVYIPGCPPRPE(11)-WCGPCK(2)	C-C	1	4	6	0.00473588
21	sp|P99999|2KR_THIO_ECOLI (33)-sp|B1XAE3|DAPE_ECODH (3)/sp|P99999|2KR_THIO_ECOLI (33)-sp|P0AED7|DAPE_ECOLI (3)/sp|P99999|2KR_THIO_ECOLI (33)-sp|C4ZX46|DAPE_ECOBW (3)/sp|P0AA25|THIO_ECOLI (33)-sp|B1XAE3|DAPE_ECODH (3)/sp|P0AA25|THIO_ECOLI (33)-sp|P0AED7|DAPE_ECOLI (3)/sp|P0AA25|THIO_ECOLI (33)-sp|C4ZX46|DAPE_ECOBW (3)	WCGPCK(2)-SCPVIE(2)	C-C	3	4	1	0.0390125
22	sp|P0A9P4|TRXB_ECOLI (139)-sp|P99999|2KR_THIO_ECOLI (33)/sp|P0A9P4|TRXB_ECOLI (139)-sp|P0AA25|THIO_ECOLI (33)	GRGVSACATCD(10)-WCGPCK(2)	C-C	6	6	6	2.22577e-05
23	sp|P99999|2KR_THIO_ECOLI (33)-sp|C4ZVX6|GLPE_ECOBW (6)/sp|P99999|2KR_THIO_ECOLI (33)-sp|B1X770|GLPE_ECODH (6)/sp|P99999|2KR_THIO_ECOLI (33)-sp|P0A6V5|GLPE_ECOLI (6)/sp|P0AA25|THIO_ECOLI (33)-sp|C4ZVX6|GLPE_ECOBW (6)/sp|P0AA25|THIO_ECOLI (33)-sp|B1X770|GLPE_ECODH (6)/sp|P0AA25|THIO_ECOLI (33)-sp|P0A6V5|GLPE_ECOLI (6)	WCGPCK(2)-CINVAD(1)	C-C	3	3	4	0.0349706
24	sp|C4ZYT8|GSH1_ECOBW (164)-sp|P99999|2KR_THIO_ECOLI (33)/sp|C4ZYT8|GSH1_ECOBW (164)-sp|P0AA25|THIO_ECOLI (33)/sp|P0A6W9|GSH1_ECOLI (164)-sp|P99999|2KR_THIO_ECOLI (33)/sp|P0A6W9|GSH1_ECOLI (164)-sp|P0AA25|THIO_ECOLI (33)/sp|B1XCM1|GSH1_ECODH (164)-sp|P99999|2KR_THIO_ECOLI (33)/sp|B1XCM1|GSH1_ECODH (164)-sp|P0AA25|THIO_ECOLI (33)	CGDISGADAK(1)-WCGPCK(2)	C-C	3	5	4	0.0101737
25	sp|B1XFJ3|DEOB_ECODH (267)-sp|P99999|2KR_THIO_ECOLI (33)/sp|B1XFJ3|DEOB_ECODH (267)-sp|P0AA25|THIO_ECOLI (33)/sp|C4ZT65|DEOB_ECOBW (267)-sp|P99999|2KR_THIO_ECOLI (33)/sp|C4ZT65|DEOB_ECOBW (267)-sp|P0AA25|THIO_ECOLI (33)/sp|P0A6K6|DEOB_ECOLI (267)-sp|P99999|2KR_THIO_ECOLI (33)/sp|P0A6K6|DEOB_ECOLI (267)-sp|P0AA25|THIO_ECOLI (33)	IADIYANCGITK(8)-WCGPCK(2)	C-C	10	10	12	0.000314991
26	sp|P0AES0|GSP_ECOLI (572)-sp|P99999|2KR_THIO_ECOLI (33)/sp|P0AES0|GSP_ECOLI (572)-sp|P0AA25|THIO_ECOLI (33)	NIYQQLWCLPK(8)-WCGPCK(2)	C-C	2	4	3	0.184254
27	sp|P99999|2KR_THIO_ECOLI (33)-sp|B1X6G3|RS17_ECODH (64)/sp|P99999|2KR_THIO_ECOLI (33)-sp|C4ZUG6|RS17_ECOBW (64)/sp|P99999|2KR_THIO_ECOLI (33)-sp|P0AG63|RS17_ECOLI (64)/sp|P0AA25|THIO_ECOLI (33)-sp|B1X6G3|RS17_ECODH (64)/sp|P0AA25|THIO_ECOLI (33)-sp|C4ZUG6|RS17_ECOBW (64)/sp|P0AA25|THIO_ECOLI (33)-sp|P0AG63|RS17_ECOLI (64)	WCGPCK(2)-CRPLSK(1)	C-C	13	22	12	0.00228211
28	sp|P0C8J8|GATZ_ECOLI (159)-sp|P99999|2KR_THIO_ECOLI (33)/sp|P0C8J8|GATZ_ECOLI (159)-sp|P0AA25|THIO_ECOLI (33)/sp|C4ZSH9|GATZ_ECOBW (159)-sp|P99999|2KR_THIO_ECOLI (33)/sp|C4ZSH9|GATZ_ECOBW (159)-sp|P0AA25|THIO_ECOLI (33)	SVATDCQRE(6)-WCGPCK(2)	C-C	19	29	38	0.00175356
29	sp|C4ZXM9|RL28_ECOBW (5)-sp|P99999|2KR_THIO_ECOLI (33)/sp|C4ZXM9|RL28_ECOBW (5)-sp|P0AA25|THIO_ECOLI (33)/sp|B1X971|RL28_ECODH (5)-sp|P99999|2KR_THIO_ECOLI (33)/sp|B1X971|RL28_ECODH (5)-sp|P0AA25|THIO_ECOLI (33)/sp|P0A7M2|RL28_ECOLI (5)-sp|P99999|2KR_THIO_ECOLI (33)/sp|P0A7M2|RL28_ECOLI (5)-sp|P0AA25|THIO_ECOLI (33)	SRVCQVTGK(4)-WCGPCK(2)	C-C	11	6	3	0.00452983
30	sp|P0A746|MSRB_ECOLI (64)-sp|P99999|2KR_THIO_ECOLI (33)/sp|P0A746|MSRB_ECOLI (64)-sp|P0AA25|THIO_ECOLI (33)/sp|C4ZZD4|MSRB_ECOBW (64)-sp|P99999|2KR_THIO_ECOLI (33)/sp|C4ZZD4|MSRB_ECOBW (64)-sp|P0AA25|THIO_ECOLI (33)/sp|B1XGN8|MSRB_ECODH (64)-sp|P99999|2KR_THIO_ECOLI (33)/sp|B1XGN8|MSRB_ECODH (64)-sp|P0AA25|THIO_ECOLI (33)	YDSGCGWPSFYEPVSEE(5)-WCGPCK(2)	C-C	1	8	2	0.00542509
31	sp|P67624|YHEU_ECOLI (48)-sp|P99999|2KR_THIO_ECOLI (33)/sp|P67624|YHEU_ECOLI (48)-sp|P0AA25|THIO_ECOLI (33)/sp|C4ZUL0|YHEU_ECOBW (48)-sp|P99999|2KR_THIO_ECOLI (33)/sp|C4ZUL0|YHEU_ECOBW (48)-sp|P0AA25|THIO_ECOLI (33)/sp|B1X6K4|YHEU_ECODH (48)-sp|P99999|2KR_THIO_ECOLI (33)/sp|B1X6K4|YHEU_ECODH (48)-sp|P0AA25|THIO_ECOLI (33)	RQLQCGE(5)-WCGPCK(2)	C-C	16	19	16	4.84771e-05
32	sp|P37188|PTKB_ECOLI (39)-sp|P99999|2KR_THIO_ECOLI (33)/sp|P37188|PTKB_ECOLI (39)-sp|P0AA25|THIO_ECOLI (33)	LIQCRVNE(4)-WCGPCK(2)	C-C	9	5	7	0.0186188
33	sp|P24182|ACCC_ECOLI (50)-sp|P99999|2KR_THIO_ECOLI (33)/sp|P24182|ACCC_ECOLI (50)-sp|P0AA25|THIO_ECOLI (33)/tr|D0VEZ1|D0VEZ1_ECOLI (50)-sp|P99999|2KR_THIO_ECOLI (33)/tr|D0VEZ1|D0VEZ1_ECOLI (50)-sp|P0AA25|THIO_ECOLI (33)	TVCIGPAPSVK(3)-WCGPCK(2)	C-C	17	19	24	0.000190452
34	sp|P08839|PT1_ECOLI (272)-sp|P99999|2KR_THIO_ECOLI (33)/sp|P08839|PT1_ECOLI (272)-sp|P0AA25|THIO_ECOLI (33)	VCANIGTVRDVE(2)-WCGPCK(2)	C-C	3	5	4	0.24363
35	sp|P00968|CARB_ECOLI (551)-sp|P99999|2KR_THIO_ECOLI (33)/sp|P00968|CARB_ECOLI (551)-sp|P0AA25|THIO_ECOLI (33)	CEANPSTDREK(1)-WCGPCK(2)	C-C	1	4	3	0.0708016
36	sp|P0ABU5|ELBB_ECOLI (135)-sp|P99999|2KR_THIO_ECOLI (33)/sp|P0ABU5|ELBB_ECOLI (135)-sp|P0AA25|THIO_ECOLI (33)	PLGFMCIAPAMLPK(6)-WCGPCK(2)	C-C	2	2	1	0.351469
37	sp|P36683|ACNB_ECOLI (710)-sp|P99999|2KR_THIO_ECOLI (33)/sp|P36683|ACNB_ECOLI (710)-sp|P0AA25|THIO_ECOLI (33)	VFIGSCMTNIGHFRAAGK(6)-WCGPCK(2)	C-C	8	5	2	0.0052363
38	sp|P99999|2KR_THIO_ECOLI (33)-sp|P24182|ACCC_ECOLI (390)/sp|P99999|2KR_THIO_ECOLI (33)-tr|D0VEZ1|D0VEZ1_ECOLI (390)/sp|P0AA25|THIO_ECOLI (33)-sp|P24182|ACCC_ECOLI (390)/sp|P0AA25|THIO_ECOLI (33)-tr|D0VEZ1|D0VEZ1_ECOLI (390)	WCGPCK(2)-LICYGE(3)	C-C	4	3	3	0.000738139
39	sp|P20083|PARE_ECOLI (404)-sp|P99999|2KR_THIO_ECOLI (33)/sp|P20083|PARE_ECOLI (404)-sp|P0AA25|THIO_ECOLI (33)	LADCTAQDLNRTE(4)-WCGPCK(2)	C-C	1	1	1	0.13305
40	sp|P76472|ARND_ECOLI (289)-sp|P99999|2KR_THIO_ECOLI (33)/sp|P76472|ARND_ECOLI (289)-sp|P0AA25|THIO_ECOLI (33)/sp|B1X8W9|ARND_ECODH (289)-sp|P99999|2KR_THIO_ECOLI (33)/sp|B1X8W9|ARND_ECODH (289)-sp|P0AA25|THIO_ECOLI (33)	GWLGCQQIAGSR(5)-WCGPCK(2)	C-C	4	3	3	0.0317422
41	sp|P07464|THGA_ECOLI (19)-sp|P99999|2KR_THIO_ECOLI (33)/sp|P07464|THGA_ECOLI (19)-sp|P0AA25|THIO_ECOLI (33)/tr|A0A0G3HK66|A0A0G3HK66_ECOLI (19)-sp|P99999|2KR_THIO_ECOLI (33)/tr|A0A0G3HK66|A0A0G3HK66_ECOLI (19)-sp|P0AA25|THIO_ECOLI (33)	LFTDMCE(6)-WCGPCK(2)	C-C	6	5	11	0.0019766
42	sp|P0A8M0|SYN_ECOLI (221)-sp|P99999|2KR_THIO_ECOLI (33)/sp|P0A8M0|SYN_ECOLI (221)-sp|P0AA25|THIO_ECOLI (33)	TYACALSK(4)-WCGPCK(2)	C-C	3	3	3	0.010837
43	sp|B1XEJ0|GCSP_ECODH (566)-sp|P99999|2KR_THIO_ECOLI (33)/sp|B1XEJ0|GCSP_ECODH (566)-sp|P0AA25|THIO_ECOLI (33)/sp|C5A0H5|GCSP_ECOBW (566)-sp|P99999|2KR_THIO_ECOLI (33)/sp|C5A0H5|GCSP_ECOBW (566)-sp|P0AA25|THIO_ECOLI (33)/sp|P33195|GCSP_ECOLI (566)-sp|P99999|2KR_THIO_ECOLI (33)/sp|P33195|GCSP_ECOLI (566)-sp|P0AA25|THIO_ECOLI (33)	LTGYDAVCMQPNSGAQGE(8)-WCGPCK(2)	C-C	5	8	2	0.227407
44	sp|B1X656|MIAB_ECODH (83)-sp|P99999|2KR_THIO_ECOLI (33)/sp|B1X656|MIAB_ECODH (83)-sp|P0AA25|THIO_ECOLI (33)/sp|P0AEI1|MIAB_ECOLI (83)-sp|P99999|2KR_THIO_ECOLI (33)/sp|P0AEI1|MIAB_ECOLI (83)-sp|P0AA25|THIO_ECOLI (33)	NPDLIIGVGGCVASQE(11)-WCGPCK(2)	C-C	2	5	4	0.00550598
45	sp|C5A0A3|RL31_ECOBW (16)-sp|P99999|2KR_THIO_ECOLI (33)/sp|C5A0A3|RL31_ECOBW (16)-sp|P0AA25|THIO_ECOLI (33)/sp|P0A7M9|RL31_ECOLI (16)-sp|P99999|2KR_THIO_ECOLI (33)/sp|P0A7M9|RL31_ECOLI (16)-sp|P0AA25|THIO_ECOLI (33)/sp|B1XBA2|RL31_ECODH (16)-sp|P99999|2KR_THIO_ECOLI (33)/sp|B1XBA2|RL31_ECODH (16)-sp|P0AA25|THIO_ECOLI (33)	ITASCSCGNVMK(5)-WCGPCK(2)	C-C	7	6	4	0.141858
46	sp|P07464|THGA_ECOLI (19)-sp|P99999|2KR_THIO_ECOLI (33)/sp|P07464|THGA_ECOLI (19)-sp|P0AA25|THIO_ECOLI (33)/tr|A0A0G3HK66|A0A0G3HK66_ECOLI (19)-sp|P99999|2KR_THIO_ECOLI (33)/tr|A0A0G3HK66|A0A0G3HK66_ECOLI (19)-sp|P0AA25|THIO_ECOLI (33)	MCEGLPE(2)-WCGPCK(2)	C-C	1	1	5	0.402722
47	sp|P06720|AGAL_ECOLI (68)-sp|P99999|2KR_THIO_ECOLI (33)/sp|P06720|AGAL_ECOLI (68)-sp|P0AA25|THIO_ECOLI (33)	ITCHTQQK(3)-WCGPCK(2)	C-C	3	9	3	0.00080629
48	sp|P0A6R0|FABH_ECOLI (112)-sp|P99999|2KR_THIO_ECOLI (33)/sp|P0A6R0|FABH_ECOLI (112)-sp|P0AA25|THIO_ECOLI (33)/tr|D0VEX4|D0VEX4_ECOLI (112)-sp|P99999|2KR_THIO_ECOLI (33)/tr|D0VEX4|D0VEX4_ECOLI (112)-sp|P0AA25|THIO_ECOLI (33)	VAAACAGFTYALSVADQYVK(5)-WCGPCK(2)	C-C	4	4	2	0.177763
49	sp|C4ZVX6|GLPE_ECOBW (6)-sp|P99999|2KR_THIO_ECOLI (33)/sp|C4ZVX6|GLPE_ECOBW (6)-sp|P0AA25|THIO_ECOLI (33)/sp|B1X770|GLPE_ECODH (6)-sp|P99999|2KR_THIO_ECOLI (33)/sp|B1X770|GLPE_ECODH (6)-sp|P0AA25|THIO_ECOLI (33)/sp|P0A6V5|GLPE_ECOLI (6)-sp|P99999|2KR_THIO_ECOLI (33)/sp|P0A6V5|GLPE_ECOLI (6)-sp|P0AA25|THIO_ECOLI (33)	CINVADAHQK(1)-WCGPCK(2)	C-C	6	4	5	0.0016677
50	sp|P00562|AK2H_ECOLI (247)-sp|P99999|2KR_THIO_ECOLI (33)/sp|P00562|AK2H_ECOLI (247)-sp|P0AA25|THIO_ECOLI (33)	DACLLPLLRLDE(3)-WCGPCK(2)	C-C	2	5	5	0.337489
51	sp|P00722|BGAL_ECOLI (537)-sp|P00722|BGAL_ECOLI (749)/sp|P00722|BGAL_ECOLI (537)-tr|G0ZKW2|G0ZKW2_ECOLI (749)/sp|P00722|BGAL_ECOLI (537)-tr|B8LFD6|B8LFD6_ECOLI (749)/tr|G0ZKW2|G0ZKW2_ECOLI (537)-sp|P00722|BGAL_ECOLI (749)/tr|G0ZKW2|G0ZKW2_ECOLI (537)-tr|G0ZKW2|G0ZKW2_ECOLI (749)/tr|G0ZKW2|G0ZKW2_ECOLI (537)-tr|B8LFD6|B8LFD6_ECOLI (749)/tr|B8LFD6|B8LFD6_ECOLI (537)-sp|P00722|BGAL_ECOLI (749)/tr|B8…	TRPLILCE(7)-MDFCIE(4)	C-C	6	4	7	0.00711782
52	sp|P07395|SYFB_ECOLI (53)-sp|P99999|2KR_THIO_ECOLI (33)/sp|P07395|SYFB_ECOLI (53)-sp|P0AA25|THIO_ECOLI (33)	CAQHPNADK(1)-WCGPCK(2)	C-C	6	3	4	0.00106292
53	sp|P0AAM7|HYBG_ECOLI (37)-sp|P99999|2KR_THIO_ECOLI (33)/sp|P0AAM7|HYBG_ECOLI (37)-sp|P0AA25|THIO_ECOLI (33)	RDVNIALICE(9)-WCGPCK(2)	C-C	4	4	1	0.0412935
54	sp|P32695|DUSA_ECOLI (168)-sp|P99999|2KR_THIO_ECOLI (33)/sp|P32695|DUSA_ECOLI (168)-sp|P0AA25|THIO_ECOLI (33)	FLCDFINTVSGK(3)-WCGPCK(2)	C-C	2	1	5	0.0812099
55	sp|C4ZRT2|YAEP_ECOBW (29)-sp|P99999|2KR_THIO_ECOLI (33)/sp|C4ZRT2|YAEP_ECOBW (29)-sp|P0AA25|THIO_ECOLI (33)/sp|P0A8K5|YAEP_ECOLI (29)-sp|P99999|2KR_THIO_ECOLI (33)/sp|P0A8K5|YAEP_ECOLI (29)-sp|P0AA25|THIO_ECOLI (33)/sp|B1XD59|YAEP_ECODH (29)-sp|P99999|2KR_THIO_ECOLI (33)/sp|B1XD59|YAEP_ECODH (29)-sp|P0AA25|THIO_ECOLI (33)	ALGCVLK(4)-WCGPCK(2)	C-C	8	5	3	0.0169289
56	sp|C4ZUG3|RL5_ECOBW (87)-sp|P99999|2KR_THIO_ECOLI (33)/sp|C4ZUG3|RL5_ECOBW (87)-sp|P0AA25|THIO_ECOLI (33)/sp|P62399|RL5_ECOLI (87)-sp|P99999|2KR_THIO_ECOLI (33)/sp|P62399|RL5_ECOLI (87)-sp|P0AA25|THIO_ECOLI (33)/sp|B1X6G0|RL5_ECODH (87)-sp|P99999|2KR_THIO_ECOLI (33)/sp|B1X6G0|RL5_ECODH (87)-sp|P0AA25|THIO_ECOLI (33)	IRQGYPIGCK(9)-WCGPCK(2)	C-C	4	9	8	0.00209284
57	sp|P0AD57|ISPB_ECOLI (278)-sp|P99999|2KR_THIO_ECOLI (33)/sp|P0AD57|ISPB_ECOLI (278)-sp|P0AA25|THIO_ECOLI (33)	AMNACGSLE(5)-WCGPCK(2)	C-C	2	1	2	0.0417688
58	sp|C4ZTH7|DXS_ECOBW (310)-sp|P99999|2KR_THIO_ECOLI (33)/sp|C4ZTH7|DXS_ECOBW (310)-sp|P0AA25|THIO_ECOLI (33)/sp|P77488|DXS_ECOLI (310)-sp|P99999|2KR_THIO_ECOLI (33)/sp|P77488|DXS_ECOLI (310)-sp|P0AA25|THIO_ECOLI (33)/sp|B1XF08|DXS_ECODH (310)-sp|P99999|2KR_THIO_ECOLI (33)/sp|B1XF08|DXS_ECODH (310)-sp|P0AA25|THIO_ECOLI (33)	FDPSSGCLPK(7)-WCGPCK(2)	C-C	6	4	4	0.0261675
59	sp|P0AGG2|TESB_ECOLI (154)-sp|P99999|2KR_THIO_ECOLI (33)/sp|P0AGG2|TESB_ECOLI (154)-sp|P0AA25|THIO_ECOLI (33)	FICDRPLE(3)-WCGPCK(2)	C-C	5	6	6	0.00713339
60	sp|P00722|BGAL_ECOLI (329)-sp|P00722|BGAL_ECOLI (248)/sp|P00722|BGAL_ECOLI (329)-tr|G0ZKW2|G0ZKW2_ECOLI (248)/sp|P00722|BGAL_ECOLI (329)-tr|B8LFD6|B8LFD6_ECOLI (248)/tr|G0ZKW2|G0ZKW2_ECOLI (329)-sp|P00722|BGAL_ECOLI (248)/tr|G0ZKW2|G0ZKW2_ECOLI (329)-tr|G0ZKW2|G0ZKW2_ECOLI (248)/tr|G0ZKW2|G0ZKW2_ECOLI (329)-tr|B8LFD6|B8LFD6_ECOLI (248)/tr|B8LFD6|B8LFD6_ECOLI (329)-sp|P00722|BGAL_ECOLI (248)/tr|B8…	ACDVGFRE(2)-VQMCGE(4)	C-C	8	6	7	0.00320923
61	sp|C4ZXE2|GHRB_ECOBW (317)-sp|P99999|2KR_THIO_ECOLI (33)/sp|C4ZXE2|GHRB_ECOBW (317)-sp|P0AA25|THIO_ECOLI (33)/sp|B1X8G8|GHRB_ECODH (317)-sp|P99999|2KR_THIO_ECOLI (33)/sp|B1X8G8|GHRB_ECODH (317)-sp|P0AA25|THIO_ECOLI (33)/sp|P37666|GHRB_ECOLI (317)-sp|P99999|2KR_THIO_ECOLI (33)/sp|P37666|GHRB_ECOLI (317)-sp|P0AA25|THIO_ECOLI (33)	NCVNPHVAD(2)-WCGPCK(2)	C-C	3	6	4	0.0233113
62	sp|P25745|MNMA_ECOLI (102)-sp|P99999|2KR_THIO_ECOLI (33)/sp|P25745|MNMA_ECOLI (102)-sp|P0AA25|THIO_ECOLI (33)/sp|B1XA43|MNMA_ECODH (102)-sp|P99999|2KR_THIO_ECOLI (33)/sp|B1XA43|MNMA_ECODH (102)-sp|P0AA25|THIO_ECOLI (33)	AGRTPNPDILCNK(11)-WCGPCK(2)	C-C	3	5	5	0.200165
63	sp|B1X8Z9|NUOB_ECODH (102)-sp|P99999|2KR_THIO_ECOLI (33)/sp|B1X8Z9|NUOB_ECODH (102)-sp|P0AA25|THIO_ECOLI (33)/sp|C4ZUD0|NUOB_ECOBW (102)-sp|P99999|2KR_THIO_ECOLI (33)/sp|C4ZUD0|NUOB_ECOBW (102)-sp|P0AA25|THIO_ECOLI (33)/sp|P0AFC7|NUOB_ECOLI (102)-sp|P99999|2KR_THIO_ECOLI (33)/sp|P0AFC7|NUOB_ECOLI (102)-sp|P0AA25|THIO_ECOLI (33)	LMVVAGTCFTK(8)-WCGPCK(2)	C-C	4	6	3	0.00758093
64	sp|P0AFG3|ODO1_ECOLI (518)-sp|P99999|2KR_THIO_ECOLI (33)/sp|P0AFG3|ODO1_ECOLI (518)-sp|P0AA25|THIO_ECOLI (33)	ALDAGDCVVAE(7)-WCGPCK(2)	C-C	1	1	2	0.364425
65	sp|P99999|2KR_THIO_ECOLI (33)-sp|C4ZRP7|GSA_ECOBW (262)/sp|P99999|2KR_THIO_ECOLI (33)-sp|P23893|GSA_ECOLI (262)/sp|P99999|2KR_THIO_ECOLI (33)-sp|B1XD24|GSA_ECODH (262)/sp|P0AA25|THIO_ECOLI (33)-sp|C4ZRP7|GSA_ECOBW (262)/sp|P0AA25|THIO_ECOLI (33)-sp|P23893|GSA_ECOLI (262)/sp|P0AA25|THIO_ECOLI (33)-sp|B1XD24|GSA_ECODH (262)	WCGPCK(2)-LTCLGK(3)	C-C	5	4	4	0.25031
66	sp|P21599|KPYK2_ECOLI (231)-sp|P99999|2KR_THIO_ECOLI (33)/sp|P21599|KPYK2_ECOLI (231)-sp|P0AA25|THIO_ECOLI (33)	AVCSQDAMDDIILASD(3)-WCGPCK(2)	C-C	1	2	1	0.5817
67	sp|B1X8D6|GLPB_ECODH (89)-sp|P99999|2KR_THIO_ECOLI (33)/sp|B1X8D6|GLPB_ECODH (89)-sp|P0AA25|THIO_ECOLI (33)/sp|P13033|GLPB_ECOLI (89)-sp|P99999|2KR_THIO_ECOLI (33)/sp|P13033|GLPB_ECOLI (89)-sp|P0AA25|THIO_ECOLI (33)/sp|C4ZU83|GLPB_ECOBW (89)-sp|P99999|2KR_THIO_ECOLI (33)/sp|C4ZU83|GLPB_ECOBW (89)-sp|P0AA25|THIO_ECOLI (33)	LACQAQALIAE(3)-WCGPCK(2)	C-C	1	2	3	0.0440016
68	sp|P0ACD4|ISCU_ECOLI (106)-sp|P99999|2KR_THIO_ECOLI (33)/sp|P0ACD4|ISCU_ECOLI (106)-sp|P0AA25|THIO_ECOLI (33)	IHCSILAE(3)-WCGPCK(2)	C-C	9	7	9	0.0214781
69	sp|P0ACB2|HEM2_ECOLI (134)-sp|P99999|2KR_THIO_ECOLI (33)/sp|P0ACB2|HEM2_ECOLI (134)-sp|P0AA25|THIO_ECOLI (33)	YTSHGHCGVLCE(11)-WCGPCK(2)	C-C	7	6	6	0.00158553
70	sp|P33602|NUOG_ECOLI (201)-sp|P99999|2KR_THIO_ECOLI (33)/sp|P33602|NUOG_ECOLI (201)-sp|P0AA25|THIO_ECOLI (33)	ICPTGVFTDK(2)-WCGPCK(2)	C-C	6	3	4	0.000493167
71	sp|C4ZRT2|YAEP_ECOBW (29)-sp|P99999|2KR_THIO_ECOLI (33)/sp|C4ZRT2|YAEP_ECOBW (29)-sp|P0AA25|THIO_ECOLI (33)/sp|P0A8K5|YAEP_ECOLI (29)-sp|P99999|2KR_THIO_ECOLI (33)/sp|P0A8K5|YAEP_ECOLI (29)-sp|P0AA25|THIO_ECOLI (33)/sp|B1XD59|YAEP_ECODH (29)-sp|P99999|2KR_THIO_ECOLI (33)/sp|B1XD59|YAEP_ECODH (29)-sp|P0AA25|THIO_ECOLI (33)	IASGDLGYVPDALGCVLK(15)-WCGPCK(2)	C-C	5	5	6	0.0371677
72	sp|P23538|PPSA_ECOLI (751)-sp|P99999|2KR_THIO_ECOLI (33)/sp|P23538|PPSA_ECOLI (751)-sp|P0AA25|THIO_ECOLI (33)	YVGICGQGPSDHE(5)-WCGPCK(2)	C-C	8	8	8	0.0713941
73	sp|C4ZSS8|MURA_ECOBW (354)-sp|P99999|2KR_THIO_ECOLI (33)/sp|C4ZSS8|MURA_ECOBW (354)-sp|P0AA25|THIO_ECOLI (33)/sp|P0A749|MURA_ECOLI (354)-sp|P99999|2KR_THIO_ECOLI (33)/sp|P0A749|MURA_ECOLI (354)-sp|P0AA25|THIO_ECOLI (33)	SNTVICHGVEK(6)-WCGPCK(2)	C-C	1	5	1	0.279952
74	sp|P25745|MNMA_ECOLI (199)-sp|P99999|2KR_THIO_ECOLI (33)/sp|P25745|MNMA_ECOLI (199)-sp|P0AA25|THIO_ECOLI (33)/sp|B1XA43|MNMA_ECODH (199)-sp|P99999|2KR_THIO_ECOLI (33)/sp|B1XA43|MNMA_ECODH (199)-sp|P0AA25|THIO_ECOLI (33)	DSTGICFIGE(6)-WCGPCK(2)	C-C	2	2	3	0.00167754
75	sp|C5A083|PFKA_ECOBW (315)-sp|P99999|2KR_THIO_ECOLI (33)/sp|C5A083|PFKA_ECOBW (315)-sp|P0AA25|THIO_ECOLI (33)/sp|P0A796|PFKA_ECOLI (315)-sp|P99999|2KR_THIO_ECOLI (33)/sp|P0A796|PFKA_ECOLI (315)-sp|P0AA25|THIO_ECOLI (33)/sp|B1XB82|PFKA_ECODH (315)-sp|P99999|2KR_THIO_ECOLI (33)/sp|B1XB82|PFKA_ECODH (315)-sp|P0AA25|THIO_ECOLI (33)	GDWLDCAK(6)-WCGPCK(2)	C-C	3	4	4	0.00934542
76	sp|P99999|2KR_THIO_ECOLI (33)-sp|C4ZUG1|RS8_ECOBW (127)/sp|P99999|2KR_THIO_ECOLI (33)-sp|B1X6F8|RS8_ECODH (127)/sp|P99999|2KR_THIO_ECOLI (33)-sp|P0A7W7|RS8_ECOLI (127)/sp|P0AA25|THIO_ECOLI (33)-sp|C4ZUG1|RS8_ECOBW (127)/sp|P0AA25|THIO_ECOLI (33)-sp|B1X6F8|RS8_ECODH (127)/sp|P0AA25|THIO_ECOLI (33)-sp|P0A7W7|RS8_ECOLI (127)	WCGPCK(2)-IICYVA(3)	C-C	3	3	3	0.0332495
77	sp|P65556|YFCD_ECOLI (139)-sp|P99999|2KR_THIO_ECOLI (33)/sp|P65556|YFCD_ECOLI (139)-sp|P0AA25|THIO_ECOLI (33)	VCWLTPEE(2)-WCGPCK(2)	C-C	10	8	2	0.00449153
78	sp|P09832|GLTD_ECOLI (108)-sp|P99999|2KR_THIO_ECOLI (33)/sp|P09832|GLTD_ECOLI (108)-sp|P0AA25|THIO_ECOLI (33)	GSCTLNDE(3)-WCGPCK(2)	C-C	2	5	4	0.0962269
79	sp|P0ABE2|BOLA_ECOLI (98)-sp|P99999|2KR_THIO_ECOLI (33)/sp|P0ABE2|BOLA_ECOLI (98)-sp|P0AA25|THIO_ECOLI (33)	GLQDTVFASPPCRGAGSIA(12)-WCGPCK(2)	C-C	8	8	3	0.0334387
80	sp|P0A953|FABB_ECOLI (163)-sp|P99999|2KR_THIO_ECOLI (33)/sp|P0A953|FABB_ECOLI (163)-sp|P0AA25|THIO_ECOLI (33)/tr|D0VEX1|D0VEX1_ECOLI (163)-sp|P99999|2KR_THIO_ECOLI (33)/tr|D0VEX1|D0VEX1_ECOLI (163)-sp|P0AA25|THIO_ECOLI (33)	IHGVNYSISSACATSAHCIGNAVE(12)-WCGPCK(2)	C-C	3	7	2	0.199266
81	sp|B1XAQ6|KDSA_ECODH (249)-sp|P99999|2KR_THIO_ECOLI (33)/sp|B1XAQ6|KDSA_ECODH (249)-sp|P0AA25|THIO_ECOLI (33)/sp|C4ZTQ6|KDSA_ECOBW (249)-sp|P99999|2KR_THIO_ECOLI (33)/sp|C4ZTQ6|KDSA_ECOBW (249)-sp|P0AA25|THIO_ECOLI (33)/sp|P0A715|KDSA_ECOLI (249)-sp|P99999|2KR_THIO_ECOLI (33)/sp|P0A715|KDSA_ECOLI (249)-sp|P0AA25|THIO_ECOLI (33)/tr|D0VE87|D0VE87_ECOLI (249)-sp|P99999|2KR_THIO_ECOLI (33)/tr|D0VE87|…	CDGPSALPLAK(1)-WCGPCK(2)	C-C	15	11	13	3.80299e-05
82	sp|P22188|MURE_ECOLI (450)-sp|P99999|2KR_THIO_ECOLI (33)/sp|P22188|MURE_ECOLI (450)-sp|P0AA25|THIO_ECOLI (33)	AVTCAVMQAK(4)-WCGPCK(2)	C-C	8	17	13	6.44962e-05
83	sp|P0A996|GLPC_ECOLI (66)-sp|P99999|2KR_THIO_ECOLI (33)/sp|P0A996|GLPC_ECOLI (66)-sp|P0AA25|THIO_ECOLI (33)	VACPSDVK(3)-WCGPCK(2)	C-C	9	5	7	6.37307e-05
84	sp|P31979|NUOF_ECOLI (398)-sp|P99999|2KR_THIO_ECOLI (33)/sp|P31979|NUOF_ECOLI (398)-sp|P0AA25|THIO_ECOLI (33)	TFCAHAPGAVEPLQSAIK(3)-WCGPCK(2)	C-C	4	11	12	0.0067655
85	sp|P0A9P4|TRXB_ECOLI (136)-sp|P99999|2KR_THIO_ECOLI (33)/sp|P0A9P4|TRXB_ECOLI (136)-sp|P0AA25|THIO_ECOLI (33)	GRGVSACATCD(7)-WCGPCK(2)	C-C	8	8	6	0.0045696
86	sp|C5A0A3|RL31_ECOBW (40)-sp|P99999|2KR_THIO_ECOLI (33)/sp|C5A0A3|RL31_ECOBW (40)-sp|P0AA25|THIO_ECOLI (33)/sp|P0A7M9|RL31_ECOLI (40)-sp|P99999|2KR_THIO_ECOLI (33)/sp|P0A7M9|RL31_ECOLI (40)-sp|P0AA25|THIO_ECOLI (33)/sp|B1XBA2|RL31_ECODH (40)-sp|P99999|2KR_THIO_ECOLI (33)/sp|B1XBA2|RL31_ECODH (40)-sp|P0AA25|THIO_ECOLI (33)	CHPFFTGK(1)-WCGPCK(2)	C-C	8	7	2	0.000632663
87	sp|P00722|BGAL_ECOLI (537)-sp|P00722|BGAL_ECOLI (248)/sp|P00722|BGAL_ECOLI (537)-tr|G0ZKW2|G0ZKW2_ECOLI (248)/sp|P00722|BGAL_ECOLI (537)-tr|B8LFD6|B8LFD6_ECOLI (248)/tr|G0ZKW2|G0ZKW2_ECOLI (537)-sp|P00722|BGAL_ECOLI (248)/tr|G0ZKW2|G0ZKW2_ECOLI (537)-tr|G0ZKW2|G0ZKW2_ECOLI (248)/tr|G0ZKW2|G0ZKW2_ECOLI (537)-tr|B8LFD6|B8LFD6_ECOLI (248)/tr|B8LFD6|B8LFD6_ECOLI (537)-sp|P00722|BGAL_ECOLI (248)/tr|B8…	TRPLILCE(7)-AEVQMCGE(6)	C-C	4	3	4	0.000362509
88	sp|C4ZRT2|YAEP_ECOBW (29)-sp|P99999|2KR_THIO_ECOLI (33)/sp|C4ZRT2|YAEP_ECOBW (29)-sp|P0AA25|THIO_ECOLI (33)/sp|P0A8K5|YAEP_ECOLI (29)-sp|P99999|2KR_THIO_ECOLI (33)/sp|P0A8K5|YAEP_ECOLI (29)-sp|P0AA25|THIO_ECOLI (33)/sp|B1XD59|YAEP_ECODH (29)-sp|P99999|2KR_THIO_ECOLI (33)/sp|B1XD59|YAEP_ECODH (29)-sp|P0AA25|THIO_ECOLI (33)	LGYVPDALGCVLK(10)-WCGPCK(2)	C-C	1	2	4	0.176509
89	sp|P76270|MSRC_ECOLI (100)-sp|P99999|2KR_THIO_ECOLI (33)/sp|P76270|MSRC_ECOLI (100)-sp|P0AA25|THIO_ECOLI (33)	GHIACDAASNSE(5)-WCGPCK(2)	C-C	4	5	4	0.20694
90	sp|P0CE48|EFTU2_ECOLI (256)-sp|P99999|2KR_THIO_ECOLI (33)/sp|P0CE48|EFTU2_ECOLI (256)-sp|P0AA25|THIO_ECOLI (33)/sp|P0CE47|EFTU1_ECOLI (256)-sp|P99999|2KR_THIO_ECOLI (33)/sp|P0CE47|EFTU1_ECOLI (256)-sp|P0AA25|THIO_ECOLI (33)/tr|A0A0M3KKV1|A0A0M3KKV1_ECODH (256)-sp|P99999|2KR_THIO_ECOLI (33)/tr|A0A0M3KKV1|A0A0M3KKV1_ECODH (256)-sp|P0AA25|THIO_ECOLI (33)	STCTGVE(3)-WCGPCK(2)	C-C	2	4	3	0.0280581
91	sp|P0ACR9|MPRA_ECOLI (79)-sp|P99999|2KR_THIO_ECOLI (33)/sp|P0ACR9|MPRA_ECOLI (79)-sp|P0AA25|THIO_ECOLI (33)	LSCALGSSRTNATRIADE(3)-WCGPCK(2)	C-C	8	16	16	0.29526
92	sp|P00722|BGAL_ECOLI (537)-sp|P99999|2KR_THIO_ECOLI (33)/sp|P00722|BGAL_ECOLI (537)-sp|P0AA25|THIO_ECOLI (33)/tr|G0ZKW2|G0ZKW2_ECOLI (537)-sp|P99999|2KR_THIO_ECOLI (33)/tr|G0ZKW2|G0ZKW2_ECOLI (537)-sp|P0AA25|THIO_ECOLI (33)/tr|B8LFD6|B8LFD6_ECOLI (537)-sp|P99999|2KR_THIO_ECOLI (33)/tr|B8LFD6|B8LFD6_ECOLI (537)-sp|P0AA25|THIO_ECOLI (33)	TRPLILCE(7)-WCGPCK(2)	C-C	3	4	2	0.119373
93	sp|P0ACD4|ISCU_ECOLI (37)-sp|P99999|2KR_THIO_ECOLI (33)/sp|P0ACD4|ISCU_ECOLI (37)-sp|P0AA25|THIO_ECOLI (33)	NVGSGMVGAPACGDVMK(12)-WCGPCK(2)	C-C	4	3	5	0.0391684
94	sp|P0AD33|YFCZ_ECOLI (82)-sp|P99999|2KR_THIO_ECOLI (33)/sp|P0AD33|YFCZ_ECOLI (82)-sp|P0AA25|THIO_ECOLI (33)	IDFTFACE(7)-WCGPCK(2)	C-C	7	7	6	1.26543e-06
95	sp|P69739|MBHS_ECOLI (65)-sp|P99999|2KR_THIO_ECOLI (33)/sp|P69739|MBHS_ECOLI (65)-sp|P0AA25|THIO_ECOLI (33)	CTCCTE(4)-WCGPCK(2)	C-C	1	3	2	0.113875
96	sp|C4ZYT7|LUXS_ECOBW (128)-sp|P99999|2KR_THIO_ECOLI (33)/sp|C4ZYT7|LUXS_ECOBW (128)-sp|P0AA25|THIO_ECOLI (33)/sp|P45578|LUXS_ECOLI (128)-sp|P99999|2KR_THIO_ECOLI (33)/sp|P45578|LUXS_ECOLI (128)-sp|P0AA25|THIO_ECOLI (33)/sp|B1XCM0|LUXS_ECODH (128)-sp|P99999|2KR_THIO_ECOLI (33)/sp|B1XCM0|LUXS_ECODH (128)-sp|P0AA25|THIO_ECOLI (33)	LNVYQCGTYQMHSLQE(6)-WCGPCK(2)	C-C	5	2	5	0.234196
97	sp|P0A9S3|GATD_ECOLI (38)-sp|P99999|2KR_THIO_ECOLI (33)/sp|P0A9S3|GATD_ECOLI (38)-sp|P0AA25|THIO_ECOLI (33)	IASSGLCGSDLPRIFK(7)-WCGPCK(2)	C-C	4	8	10	4.78735e-05
98	sp|P0AFW8|ROF_ECOLI (10)-sp|P99999|2KR_THIO_ECOLI (33)/sp|P0AFW8|ROF_ECOLI (10)-sp|P0AA25|THIO_ECOLI (33)	TYQPINCDDYDNLE(7)-WCGPCK(2)	C-C	3	4	2	0.340414
99	sp|P00579|RPOD_ECOLI (132)-sp|P99999|2KR_THIO_ECOLI (33)/sp|P00579|RPOD_ECOLI (132)-sp|P0AA25|THIO_ECOLI (33)	RIEDGINQVQCSVAEYPE(11)-WCGPCK(2)	C-C	2	5	4	0.185928
100	sp|P99999|2KR_THIO_ECOLI (33)-sp|P0AE52|BCP_ECOLI (100)/sp|P0AA25|THIO_ECOLI (33)-sp|P0AE52|BCP_ECOLI (100)	WCGPCK(2)-DHQVCE(5)	C-C	2	2	1	0.159868
101	sp|C4ZZP8|SURE_ECOBW (206)-sp|P99999|2KR_THIO_ECOLI (33)/sp|C4ZZP8|SURE_ECOBW (206)-sp|P0AA25|THIO_ECOLI (33)/sp|B1XCS0|SURE_ECODH (206)-sp|P99999|2KR_THIO_ECOLI (33)/sp|B1XCS0|SURE_ECODH (206)-sp|P0AA25|THIO_ECOLI (33)/sp|P0A840|SURE_ECOLI (206)-sp|P99999|2KR_THIO_ECOLI (33)/sp|P0A840|SURE_ECOLI (206)-sp|P0AA25|THIO_ECOLI (33)	CDAGPGTDFAAVDE(1)-WCGPCK(2)	C-C	4	3	1	0.0904971
102	sp|P0A968|CSPD_ECOLI (19)-sp|P99999|2KR_THIO_ECOLI (33)/sp|P0A968|CSPD_ECOLI (19)-sp|P0AA25|THIO_ECOLI (33)	GFGFICPE(6)-WCGPCK(2)	C-C	6	5	4	0.0103515
103	sp|P69828|PTKA_ECOLI (63)-sp|P99999|2KR_THIO_ECOLI (33)/sp|P69828|PTKA_ECOLI (63)-sp|P0AA25|THIO_ECOLI (33)	QHAIAIPHCE(9)-WCGPCK(2)	C-C	12	7	4	0.00149213
104	sp|P00562|AK2H_ECOLI (767)-sp|P99999|2KR_THIO_ECOLI (33)/sp|P00562|AK2H_ECOLI (767)-sp|P0AA25|THIO_ECOLI (33)	DHPLASLLPCDNVFAIE(10)-WCGPCK(2)	C-C	2	3	1	0.489711
105	sp|C4ZRR1|RS2_ECOBW (87)-sp|P99999|2KR_THIO_ECOLI (33)/sp|C4ZRR1|RS2_ECOBW (87)-sp|P0AA25|THIO_ECOLI (33)/sp|B1XD38|RS2_ECODH (87)-sp|P99999|2KR_THIO_ECOLI (33)/sp|B1XD38|RS2_ECODH (87)-sp|P0AA25|THIO_ECOLI (33)/sp|P0A7V0|RS2_ECOLI (87)-sp|P99999|2KR_THIO_ECOLI (33)/sp|P0A7V0|RS2_ECOLI (87)-sp|P0AA25|THIO_ECOLI (33)	DAALSCD(6)-WCGPCK(2)	C-C	10	12	8	0.000644733
106	sp|P77775|YFCH_ECOLI (149)-sp|P99999|2KR_THIO_ECOLI (33)/sp|P77775|YFCH_ECOLI (149)-sp|P0AA25|THIO_ECOLI (33)	IACRAQSDK(3)-WCGPCK(2)	C-C	6	4	3	0.100929
107	sp|P03018|UVRD_ECOLI (52)-sp|P99999|2KR_THIO_ECOLI (33)/sp|P03018|UVRD_ECOLI (52)-sp|P0AA25|THIO_ECOLI (33)	NCSPYSIMAVTFTNK(2)-WCGPCK(2)	C-C	1	4	4	0.0781372
108	sp|C4ZZI8|PROQ_ECOBW (88)-sp|P99999|2KR_THIO_ECOLI (33)/sp|C4ZZI8|PROQ_ECOBW (88)-sp|P0AA25|THIO_ECOLI (33)/sp|B1XH99|PROQ_ECODH (88)-sp|P99999|2KR_THIO_ECOLI (33)/sp|B1XH99|PROQ_ECODH (88)-sp|P0AA25|THIO_ECOLI (33)/sp|P45577|PROQ_ECOLI (88)-sp|P99999|2KR_THIO_ECOLI (33)/sp|P45577|PROQ_ECOLI (88)-sp|P0AA25|THIO_ECOLI (33)	PGATRVDLDGNPCGE(13)-WCGPCK(2)	C-C	1	4	5	0.458706
109	sp|P0C8J8|GATZ_ECOLI (311)-sp|P99999|2KR_THIO_ECOLI (33)/sp|P0C8J8|GATZ_ECOLI (311)-sp|P0AA25|THIO_ECOLI (33)/sp|C4ZSH9|GATZ_ECOBW (311)-sp|P99999|2KR_THIO_ECOLI (33)/sp|C4ZSH9|GATZ_ECOBW (311)-sp|P0AA25|THIO_ECOLI (33)	NRSGCLAVIE(5)-WCGPCK(2)	C-C	1	4	1	0.0991612
110	sp|B1X6E9|RS11_ECODH (70)-sp|P99999|2KR_THIO_ECOLI (33)/sp|B1X6E9|RS11_ECODH (70)-sp|P0AA25|THIO_ECOLI (33)/sp|P0A7R9|RS11_ECOLI (70)-sp|P99999|2KR_THIO_ECOLI (33)/sp|P0A7R9|RS11_ECOLI (70)-sp|P0AA25|THIO_ECOLI (33)/sp|C4ZUF2|RS11_ECOBW (70)-sp|P99999|2KR_THIO_ECOLI (33)/sp|C4ZUF2|RS11_ECOBW (70)-sp|P0AA25|THIO_ECOLI (33)	RCADAVK(2)-WCGPCK(2)	C-C	18	10	17	0.00654791
111	sp|C4ZVL3|PDXB_ECOBW (366)-sp|P99999|2KR_THIO_ECOLI (33)/sp|C4ZVL3|PDXB_ECOBW (366)-sp|P0AA25|THIO_ECOLI (33)/sp|P05459|PDXB_ECOLI (366)-sp|P99999|2KR_THIO_ECOLI (33)/sp|P05459|PDXB_ECOLI (366)-sp|P0AA25|THIO_ECOLI (33)/sp|B1X931|PDXB_ECODH (366)-sp|P99999|2KR_THIO_ECOLI (33)/sp|B1X931|PDXB_ECODH (366)-sp|P0AA25|THIO_ECOLI (33)	WSSLYVICDDASAASLLCK(18)-WCGPCK(2)	C-C	2	4	7	0.00172483
112	sp|P0AEN1|FRE_ECOLI (150)-sp|P99999|2KR_THIO_ECOLI (33)/sp|P0AEN1|FRE_ECOLI (150)-sp|P0AA25|THIO_ECOLI (33)	QHLYDLCE(7)-WCGPCK(2)	C-C	7	6	6	0.0208903
113	sp|B1XBC1|CAPP_ECODH (665)-sp|P99999|2KR_THIO_ECOLI (33)/sp|B1XBC1|CAPP_ECODH (665)-sp|P0AA25|THIO_ECOLI (33)/sp|C5A0C2|CAPP_ECOBW (665)-sp|P99999|2KR_THIO_ECOLI (33)/sp|C5A0C2|CAPP_ECOBW (665)-sp|P0AA25|THIO_ECOLI (33)/sp|P00864|CAPP_ECOLI (665)-sp|P99999|2KR_THIO_ECOLI (33)/sp|P00864|CAPP_ECOLI (665)-sp|P0AA25|THIO_ECOLI (33)	LSVISCD(6)-WCGPCK(2)	C-C	3	4	4	0.0725172
114	sp|B1XDY6|PROA_ECODH (149)-sp|P99999|2KR_THIO_ECOLI (33)/sp|B1XDY6|PROA_ECODH (149)-sp|P0AA25|THIO_ECOLI (33)/sp|C4ZTA0|PROA_ECOBW (149)-sp|P99999|2KR_THIO_ECOLI (33)/sp|C4ZTA0|PROA_ECOBW (149)-sp|P0AA25|THIO_ECOLI (33)/sp|P07004|PROA_ECOLI (149)-sp|P99999|2KR_THIO_ECOLI (33)/sp|P07004|PROA_ECOLI (149)-sp|P0AA25|THIO_ECOLI (33)	TCRTNAATVAVIQDALK(2)-WCGPCK(2)	C-C	3	4	6	0.0699785
115	sp|P37188|PTKB_ECOLI (55)-sp|P99999|2KR_THIO_ECOLI (33)/sp|P37188|PTKB_ECOLI (55)-sp|P0AA25|THIO_ECOLI (33)	TYMDGVHLICTTAK(10)-WCGPCK(2)	C-C	13	8	2	0.0563395
116	sp|P03817|MIOC_ECOLI (99)-sp|P99999|2KR_THIO_ECOLI (33)/sp|P03817|MIOC_ECOLI (99)-sp|P0AA25|THIO_ECOLI (33)	YDTFCGAIDK(5)-WCGPCK(2)	C-C	3	12	4	0.00304562
117	sp|C4ZXF0|SYGA_ECOBW (299)-sp|P99999|2KR_THIO_ECOLI (33)/sp|C4ZXF0|SYGA_ECOBW (299)-sp|P0AA25|THIO_ECOLI (33)/sp|P00960|SYGA_ECOLI (299)-sp|P99999|2KR_THIO_ECOLI (33)/sp|P00960|SYGA_ECOLI (299)-sp|P0AA25|THIO_ECOLI (33)	ALGFPMCNK(7)-WCGPCK(2)	C-C	7	10	6	0.00729315
118	sp|P0AC33|FUMA_ECOLI (105)-sp|P99999|2KR_THIO_ECOLI (33)/sp|P0AC33|FUMA_ECOLI (105)-sp|P0AA25|THIO_ECOLI (33)/sp|P14407|FUMB_ECOLI (105)-sp|P99999|2KR_THIO_ECOLI (33)/sp|P14407|FUMB_ECOLI (105)-sp|P0AA25|THIO_ECOLI (33)	GVLPTCQD(6)-WCGPCK(2)	C-C	2	1	5	0.188506
119	sp|P0A8U0|SYDP_ECOLI (147)-sp|P99999|2KR_THIO_ECOLI (33)/sp|P0A8U0|SYDP_ECOLI (147)-sp|P0AA25|THIO_ECOLI (33)/sp|B1XDK2|SYDP_ECODH (147)-sp|P99999|2KR_THIO_ECOLI (33)/sp|B1XDK2|SYDP_ECODH (147)-sp|P0AA25|THIO_ECOLI (33)/sp|C4ZZU8|SYDP_ECOBW (147)-sp|P99999|2KR_THIO_ECOLI (33)/sp|C4ZZU8|SYDP_ECOBW (147)-sp|P0AA25|THIO_ECOLI (33)	VISVCNLSGE(5)-WCGPCK(2)	C-C	2	1	2	0.00376738
120	sp|P00722|BGAL_ECOLI (915)-sp|P00722|BGAL_ECOLI (537)/sp|P00722|BGAL_ECOLI (915)-tr|G0ZKW2|G0ZKW2_ECOLI (537)/sp|P00722|BGAL_ECOLI (915)-tr|B8LFD6|B8LFD6_ECOLI (537)/tr|G0ZKW2|G0ZKW2_ECOLI (915)-sp|P00722|BGAL_ECOLI (537)/tr|G0ZKW2|G0ZKW2_ECOLI (915)-tr|G0ZKW2|G0ZKW2_ECOLI (537)/tr|G0ZKW2|G0ZKW2_ECOLI (915)-tr|B8LFD6|B8LFD6_ECOLI (537)/tr|B8LFD6|B8LFD6_ECOLI (915)-sp|P00722|BGAL_ECOLI (537)/tr|B8…	NYPDRLTAACFD(10)-TRPLILCE(7)	C-C	6	1	7	0.0298757
121	sp|C4ZYT8|GSH1_ECOBW (395)-sp|P99999|2KR_THIO_ECOLI (33)/sp|C4ZYT8|GSH1_ECOBW (395)-sp|P0AA25|THIO_ECOLI (33)/sp|P0A6W9|GSH1_ECOLI (395)-sp|P99999|2KR_THIO_ECOLI (33)/sp|P0A6W9|GSH1_ECOLI (395)-sp|P0AA25|THIO_ECOLI (33)/sp|B1XCM1|GSH1_ECODH (395)-sp|P99999|2KR_THIO_ECOLI (33)/sp|B1XCM1|GSH1_ECODH (395)-sp|P0AA25|THIO_ECOLI (33)	PGLTLGIGCE(9)-WCGPCK(2)	C-C	4	6	4	0.00316712
122	sp|P0A953|FABB_ECOLI (145)-sp|P99999|2KR_THIO_ECOLI (33)/sp|P0A953|FABB_ECOLI (145)-sp|P0AA25|THIO_ECOLI (33)/tr|D0VEX1|D0VEX1_ECOLI (145)-sp|P99999|2KR_THIO_ECOLI (33)/tr|D0VEX1|D0VEX1_ECOLI (145)-sp|P0AA25|THIO_ECOLI (33)	AMASGVSACLATPFK(9)-WCGPCK(2)	C-C	7	8	13	0.00998061
123	sp|P17169|GLMS_ECOLI (2)-sp|P99999|2KR_THIO_ECOLI (33)/sp|P17169|GLMS_ECOLI (2)-sp|P0AA25|THIO_ECOLI (33)	CGIVGAIAQRD(1)-WCGPCK(2)	C-C	5	8	4	0.00228172
124	sp|P0AF48|YJBQ_ECOLI (55)-sp|P99999|2KR_THIO_ECOLI (33)/sp|P0AF48|YJBQ_ECOLI (55)-sp|P0AA25|THIO_ECOLI (33)	NCDPTVRHDME(2)-WCGPCK(2)	C-C	6	5	4	0.0103153
125	sp|P21507|SRMB_ECOLI (276)-sp|P99999|2KR_THIO_ECOLI (33)/sp|P21507|SRMB_ECOLI (276)-sp|P0AA25|THIO_ECOLI (33)	AGINNCYLE(6)-WCGPCK(2)	C-C	1	1	1	0.262983
126	sp|Q46920|QUEF_ECOLI (172)-sp|P99999|2KR_THIO_ECOLI (33)/sp|Q46920|QUEF_ECOLI (172)-sp|P0AA25|THIO_ECOLI (33)/sp|C4ZZU9|QUEF_ECOBW (172)-sp|P99999|2KR_THIO_ECOLI (33)/sp|C4ZZU9|QUEF_ECOBW (172)-sp|P0AA25|THIO_ECOLI (33)/sp|B1XDK3|QUEF_ECODH (172)-sp|P99999|2KR_THIO_ECOLI (33)/sp|B1XDK3|QUEF_ECODH (172)-sp|P0AA25|THIO_ECOLI (33)	NATCGEK(4)-WCGPCK(2)	C-C	6	5	1	0.0254835
127	sp|P60716|LIPA_ECOLI (73)-sp|P99999|2KR_THIO_ECOLI (33)/sp|P60716|LIPA_ECOLI (73)-sp|P0AA25|THIO_ECOLI (33)/sp|C4ZWB5|LIPA_ECOBW (73)-sp|P99999|2KR_THIO_ECOLI (33)/sp|C4ZWB5|LIPA_ECOBW (73)-sp|P0AA25|THIO_ECOLI (33)	ASCPNLAE(3)-WCGPCK(2)	C-C	1	1	1	0.0772772
128	sp|P24251|CRL_ECOLI (41)-sp|P99999|2KR_THIO_ECOLI (33)/sp|P24251|CRL_ECOLI (41)-sp|P0AA25|THIO_ECOLI (33)/sp|C4ZT97|CRL_ECOBW (41)-sp|P99999|2KR_THIO_ECOLI (33)/sp|C4ZT97|CRL_ECOBW (41)-sp|P0AA25|THIO_ECOLI (33)/sp|B1XDY3|CRL_ECODH (41)-sp|P99999|2KR_THIO_ECOLI (33)/sp|B1XDY3|CRL_ECODH (41)-sp|P0AA25|THIO_ECOLI (33)	CLAVCVNVK(5)-WCGPCK(2)	C-C	9	8	9	0.00106213
129	sp|P0ACI0|ROB_ECOLI (147)-sp|P99999|2KR_THIO_ECOLI (33)/sp|P0ACI0|ROB_ECOLI (147)-sp|P0AA25|THIO_ECOLI (33)	DTPLIGVTQSYSCSLE(13)-WCGPCK(2)	C-C	4	5	5	0.00522475
130	sp|P0AES6|GYRB_ECOLI (476)-sp|P99999|2KR_THIO_ECOLI (33)/sp|P0AES6|GYRB_ECOLI (476)-sp|P0AA25|THIO_ECOLI (33)	VATLITALGCGIGRDE(10)-WCGPCK(2)	C-C	3	5	4	0.0557112
131	sp|P00452|RIR1_ECOLI (278)-sp|P99999|2KR_THIO_ECOLI (33)/sp|P00452|RIR1_ECOLI (278)-sp|P0AA25|THIO_ECOLI (33)	AFHTGCIPFYK(6)-WCGPCK(2)	C-C	2	3	2	0.061317
132	sp|P0A9R4|FER_ECOLI (13)-sp|P99999|2KR_THIO_ECOLI (33)/sp|P0A9R4|FER_ECOLI (13)-sp|P0AA25|THIO_ECOLI (33)	IVILPHQDLCPD(10)-WCGPCK(2)	C-C	6	5	5	0.0152159
133	sp|P0AC62|GLRX3_ECOLI (66)-sp|P99999|2KR_THIO_ECOLI (33)/sp|P0AC62|GLRX3_ECOLI (66)-sp|P0AA25|THIO_ECOLI (33)	AQHIGGCDD(7)-WCGPCK(2)	C-C	3	2	1	0.0438198
134	sp|P0A9D4|CYSE_ECOLI (83)-sp|P99999|2KR_THIO_ECOLI (33)/sp|P0A9D4|CYSE_ECOLI (83)-sp|P0AA25|THIO_ECOLI (33)	MIASAACD(7)-WCGPCK(2)	C-C	1	3	2	0.112243
135	sp|Q59385|COPA_ECOLI (14)-sp|P99999|2KR_THIO_ECOLI (33)/sp|Q59385|COPA_ECOLI (14)-sp|P0AA25|THIO_ECOLI (33)	SQTIDLTLDGLSCGHCVK(13)-WCGPCK(2)	C-C	3	2	1	0.0647718
136	sp|P99999|2KR_THIO_ECOLI (33)-sp|P0AC28|5FCL_ECOLI (155)/sp|P0AA25|THIO_ECOLI (33)-sp|P0AC28|5FCL_ECOLI (155)	WCGPCK(2)-CQLVEK(1)	C-C	6	8	7	0.00181631
137	sp|P37188|PTKB_ECOLI (55)-sp|P99999|2KR_THIO_ECOLI (33)/sp|P37188|PTKB_ECOLI (55)-sp|P0AA25|THIO_ECOLI (33)	GVHLICTTAK(6)-WCGPCK(2)	C-C	3	3	1	0.0363396
138	sp|P14175|PROV_ECOLI (368)-sp|P99999|2KR_THIO_ECOLI (33)/sp|P14175|PROV_ECOLI (368)-sp|P0AA25|THIO_ECOLI (33)	LLSHVGQAPCAVPVVDE(10)-WCGPCK(2)	C-C	3	5	7	0.148917
139	sp|P31979|NUOF_ECOLI (215)-sp|P99999|2KR_THIO_ECOLI (33)/sp|P31979|NUOF_ECOLI (215)-sp|P0AA25|THIO_ECOLI (33)	PTCVNNVE(3)-WCGPCK(2)	C-C	3	2	2	0.119487
140	sp|B1XB26|GLYA_ECODH (68)-sp|P99999|2KR_THIO_ECOLI (33)/sp|B1XB26|GLYA_ECODH (68)-sp|P0AA25|THIO_ECOLI (33)/sp|C4ZXC6|GLYA_ECOBW (68)-sp|P99999|2KR_THIO_ECOLI (33)/sp|C4ZXC6|GLYA_ECOBW (68)-sp|P0AA25|THIO_ECOLI (33)/sp|P0A825|GLYA_ECOLI (68)-sp|P99999|2KR_THIO_ECOLI (33)/sp|P0A825|GLYA_ECOLI (68)-sp|P0AA25|THIO_ECOLI (33)	RYYGGCE(6)-WCGPCK(2)	C-C	8	9	7	0.00096235
141	sp|P52108|RSTA_ECOLI (96)-sp|P99999|2KR_THIO_ECOLI (33)/sp|P52108|RSTA_ECOLI (96)-sp|P0AA25|THIO_ECOLI (33)	MGACDYILK(4)-WCGPCK(2)	C-C	11	7	7	0.00137009
142	sp|P99999|2KR_THIO_ECOLI (33)-sp|P0A6W5|GREA_ECOLI (58)/sp|P0AA25|THIO_ECOLI (33)-sp|P0A6W5|GREA_ECOLI (58)	WCGPCK(2)-QQGFCE(5)	C-C	4	4	4	0.0532721
143	sp|P0AEP3|GALU_ECOLI (183)-sp|P99999|2KR_THIO_ECOLI (33)/sp|P0AEP3|GALU_ECOLI (183)-sp|P0AA25|THIO_ECOLI (33)	VTAYGVVDCK(9)-WCGPCK(2)	C-C	3	3	3	0.00699313
144	sp|B1XG24|RL35_ECODH (61)-sp|P99999|2KR_THIO_ECOLI (33)/sp|B1XG24|RL35_ECODH (61)-sp|P0AA25|THIO_ECOLI (33)/sp|P0A7Q1|RL35_ECOLI (61)-sp|P99999|2KR_THIO_ECOLI (33)/sp|P0A7Q1|RL35_ECOLI (61)-sp|P0AA25|THIO_ECOLI (33)/sp|C4ZYH9|RL35_ECOBW (61)-sp|P99999|2KR_THIO_ECOLI (33)/sp|C4ZYH9|RL35_ECOBW (61)-sp|P0AA25|THIO_ECOLI (33)	LGLVIACLPYA(7)-WCGPCK(2)	C-C	7	2	3	0.0521882
145	sp|P0A9J0|RNG_ECOLI (79)-sp|P99999|2KR_THIO_ECOLI (33)/sp|P0A9J0|RNG_ECOLI (79)-sp|P0AA25|THIO_ECOLI (33)	CVAGEEQK(1)-WCGPCK(2)	C-C	4	2	4	0.207277
146	sp|P75949|NAGZ_ECOLI (181)-sp|P99999|2KR_THIO_ECOLI (33)/sp|P75949|NAGZ_ECOLI (181)-sp|P0AA25|THIO_ECOLI (33)/sp|C4ZS47|NAGZ_ECOBW (181)-sp|P99999|2KR_THIO_ECOLI (33)/sp|C4ZS47|NAGZ_ECOBW (181)-sp|P0AA25|THIO_ECOLI (33)/sp|B1XA17|NAGZ_ECODH (181)-sp|P99999|2KR_THIO_ECOLI (33)/sp|B1XA17|NAGZ_ECODH (181)-sp|P0AA25|THIO_ECOLI (33)	ETPCDPRPQAE(4)-WCGPCK(2)	C-C	8	5	10	0.0267507
147	sp|P10443|DPO3A_ECOLI (530)-sp|P99999|2KR_THIO_ECOLI (33)/sp|P10443|DPO3A_ECOLI (530)-sp|P0AA25|THIO_ECOLI (33)	FAPLYCDEE(6)-WCGPCK(2)	C-C	3	1	1	0.0331494
148	sp|P0C8J8|GATZ_ECOLI (149)-sp|P99999|2KR_THIO_ECOLI (33)/sp|P0C8J8|GATZ_ECOLI (149)-sp|P0AA25|THIO_ECOLI (33)/sp|C4ZSH9|GATZ_ECOBW (149)-sp|P99999|2KR_THIO_ECOLI (33)/sp|C4ZSH9|GATZ_ECOBW (149)-sp|P0AA25|THIO_ECOLI (33)	RAAVLCFAAE(6)-WCGPCK(2)	C-C	3	6	5	0.0383701
149	sp|B1X942|GPDA_ECODH (316)-sp|P99999|2KR_THIO_ECOLI (33)/sp|B1X942|GPDA_ECODH (316)-sp|P0AA25|THIO_ECOLI (33)/sp|P0A6S7|GPDA_ECOLI (316)-sp|P99999|2KR_THIO_ECOLI (33)/sp|P0A6S7|GPDA_ECOLI (316)-sp|P0AA25|THIO_ECOLI (33)/sp|C4ZXK0|GPDA_ECOBW (316)-sp|P99999|2KR_THIO_ECOLI (33)/sp|C4ZXK0|GPDA_ECOBW (316)-sp|P0AA25|THIO_ECOLI (33)/tr|D0VEX6|D0VEX6_ECOLI (316)-sp|P99999|2KR_THIO_ECOLI (33)/tr|D0VEX6|…	IYQVLYCGK(7)-WCGPCK(2)	C-C	3	3	3	7.45892e-05
150	sp|P37349|DHAM_ECOLI (148)-sp|P99999|2KR_THIO_ECOLI (33)/sp|P37349|DHAM_ECOLI (148)-sp|P0AA25|THIO_ECOLI (33)	ISDTCPAYDEE(5)-WCGPCK(2)	C-C	1	4	2	0.0216509
151	sp|C4ZR95|MSRA_ECOBW (87)-sp|P99999|2KR_THIO_ECOLI (33)/sp|C4ZR95|MSRA_ECOBW (87)-sp|P0AA25|THIO_ECOLI (33)/sp|B1XDW8|MSRA_ECODH (87)-sp|P99999|2KR_THIO_ECOLI (33)/sp|B1XDW8|MSRA_ECODH (87)-sp|P0AA25|THIO_ECOLI (33)/sp|P0A744|MSRA_ECOLI (87)-sp|P99999|2KR_THIO_ECOLI (33)/sp|P0A744|MSRA_ECOLI (87)-sp|P0AA25|THIO_ECOLI (33)	VCSGDTGHAE(2)-WCGPCK(2)	C-C	12	13	10	0.000250997
152	sp|B1X760|NFUA_ECODH (39)-sp|P99999|2KR_THIO_ECOLI (33)/sp|B1X760|NFUA_ECODH (39)-sp|P0AA25|THIO_ECOLI (33)/sp|P63020|NFUA_ECOLI (39)-sp|P99999|2KR_THIO_ECOLI (33)/sp|P63020|NFUA_ECOLI (39)-sp|P0AA25|THIO_ECOLI (33)/sp|C4ZVW3|NFUA_ECOBW (39)-sp|P99999|2KR_THIO_ECOLI (33)/sp|C4ZVW3|NFUA_ECOBW (39)-sp|P0AA25|THIO_ECOLI (33)	CGVSYCPPDAVE(1)-WCGPCK(2)	C-C	5	7	6	0.00692203
153	sp|C4ZSQ9|IF2_ECOBW (599)-sp|P99999|2KR_THIO_ECOLI (33)/sp|C4ZSQ9|IF2_ECOBW (599)-sp|P0AA25|THIO_ECOLI (33)/sp|P0A705|IF2_ECOLI (599)-sp|P99999|2KR_THIO_ECOLI (33)/sp|P0A705|IF2_ECOLI (599)-sp|P0AA25|THIO_ECOLI (33)/sp|B1XGY0|IF2_ECODH (599)-sp|P99999|2KR_THIO_ECOLI (33)/sp|B1XGY0|IF2_ECODH (599)-sp|P0AA25|THIO_ECOLI (33)	GDIVLCGFE(6)-WCGPCK(2)	C-C	1	2	2	0.0167624
154	sp|C4ZX82|GUAA_ECOBW (163)-sp|P99999|2KR_THIO_ECOLI (33)/sp|C4ZX82|GUAA_ECOBW (163)-sp|P0AA25|THIO_ECOLI (33)/sp|P04079|GUAA_ECOLI (163)-sp|P99999|2KR_THIO_ECOLI (33)/sp|P04079|GUAA_ECOLI (163)-sp|P0AA25|THIO_ECOLI (33)/sp|B1XAY2|GUAA_ECODH (163)-sp|P99999|2KR_THIO_ECOLI (33)/sp|B1XAY2|GUAA_ECODH (163)-sp|P0AA25|THIO_ECOLI (33)	SCPFAIMANEEK(2)-WCGPCK(2)	C-C	5	6	2	0.081254
155	sp|P08178|PUR5_ECOLI (49)-sp|P99999|2KR_THIO_ECOLI (33)/sp|P08178|PUR5_ECOLI (49)-sp|P0AA25|THIO_ECOLI (33)/sp|C4ZX74|PUR5_ECOBW (49)-sp|P99999|2KR_THIO_ECOLI (33)/sp|C4ZX74|PUR5_ECOBW (49)-sp|P0AA25|THIO_ECOLI (33)/sp|B1XAX4|PUR5_ECODH (49)-sp|P99999|2KR_THIO_ECOLI (33)/sp|B1XAX4|PUR5_ECODH (49)-sp|P0AA25|THIO_ECOLI (33)	VMGGLGGFGALCALPQK(12)-WCGPCK(2)	C-C	4	6	2	0.129437
156	sp|B1XDY6|PROA_ECODH (149)-sp|P99999|2KR_THIO_ECOLI (33)/sp|B1XDY6|PROA_ECODH (149)-sp|P0AA25|THIO_ECOLI (33)/sp|C4ZTA0|PROA_ECOBW (149)-sp|P99999|2KR_THIO_ECOLI (33)/sp|C4ZTA0|PROA_ECOBW (149)-sp|P0AA25|THIO_ECOLI (33)/sp|P07004|PROA_ECOLI (149)-sp|P99999|2KR_THIO_ECOLI (33)/sp|P07004|PROA_ECOLI (149)-sp|P0AA25|THIO_ECOLI (33)	ETCRTNAATVAVIQDALK(3)-WCGPCK(2)	C-C	3	1	2	0.0596858
157	sp|P0A799|PGK_ECOLI (249)-sp|P99999|2KR_THIO_ECOLI (33)/sp|P0A799|PGK_ECOLI (249)-sp|P0AA25|THIO_ECOLI (33)	RLLTTCNIPVPSDVRVATE(6)-WCGPCK(2)	C-C	1	2	2	0.522688
158	sp|B1XG24|RL35_ECODH (61)-sp|P99999|2KR_THIO_ECOLI (33)/sp|B1XG24|RL35_ECODH (61)-sp|P0AA25|THIO_ECOLI (33)/sp|P0A7Q1|RL35_ECOLI (61)-sp|P99999|2KR_THIO_ECOLI (33)/sp|P0A7Q1|RL35_ECOLI (61)-sp|P0AA25|THIO_ECOLI (33)/sp|C4ZYH9|RL35_ECOBW (61)-sp|P99999|2KR_THIO_ECOLI (33)/sp|C4ZYH9|RL35_ECOBW (61)-sp|P0AA25|THIO_ECOLI (33)	GDLGLVIACLPYA(9)-WCGPCK(2)	C-C	3	4	4	0.0035639
159	sp|P32162|YIIS_ECOLI (13)-sp|P99999|2KR_THIO_ECOLI (33)/sp|P32162|YIIS_ECOLI (13)-sp|P0AA25|THIO_ECOLI (33)	GCAIDIGTVIDNDNCTSK(2)-WCGPCK(2)	C-C	7	9	6	0.142203
160	sp|P0A862|TPX_ECOLI (61)-sp|P99999|2KR_THIO_ECOLI (33)/sp|P0A862|TPX_ECOLI (61)-sp|P0AA25|THIO_ECOLI (33)	VLNIFPSIDTGVCAASVRK(13)-WCGPCK(2)	C-C	3	7	9	0.000760222
161	sp|P0A6F5|CH60_ECOLI (519)-sp|P99999|2KR_THIO_ECOLI (33)/sp|P0A6F5|CH60_ECOLI (519)-sp|P0AA25|THIO_ECOLI (33)/sp|B1XDP7|CH60_ECODH (519)-sp|P99999|2KR_THIO_ECOLI (33)/sp|B1XDP7|CH60_ECODH (519)-sp|P0AA25|THIO_ECOLI (33)/sp|C5A1D5|CH60_ECOBW (519)-sp|P99999|2KR_THIO_ECOLI (33)/sp|C5A1D5|CH60_ECOBW (519)-sp|P0AA25|THIO_ECOLI (33)	CMVTDLPK(1)-WCGPCK(2)	C-C	7	10	8	3.62513e-05
162	sp|P21170|SPEA_ECOLI (326)-sp|P99999|2KR_THIO_ECOLI (33)/sp|P21170|SPEA_ECOLI (326)-sp|P0AA25|THIO_ECOLI (33)	GTRSQSDCSVNYGLNE(8)-WCGPCK(2)	C-C	4	6	3	0.0975586
163	sp|C4ZYT7|LUXS_ECOBW (41)-sp|P99999|2KR_THIO_ECOLI (33)/sp|C4ZYT7|LUXS_ECOBW (41)-sp|P0AA25|THIO_ECOLI (33)/sp|P45578|LUXS_ECOLI (41)-sp|P99999|2KR_THIO_ECOLI (33)/sp|P45578|LUXS_ECOLI (41)-sp|P0AA25|THIO_ECOLI (33)/sp|B1XCM0|LUXS_ECODH (41)-sp|P99999|2KR_THIO_ECOLI (33)/sp|B1XCM0|LUXS_ECODH (41)-sp|P0AA25|THIO_ECOLI (33)	LRFCVPNK(4)-WCGPCK(2)	C-C	7	7	3	0.00971752
164	sp|C4ZQW9|HLDE_ECOBW (462)-sp|P99999|2KR_THIO_ECOLI (33)/sp|C4ZQW9|HLDE_ECOBW (462)-sp|P0AA25|THIO_ECOLI (33)/sp|P76658|HLDE_ECOLI (462)-sp|P99999|2KR_THIO_ECOLI (33)/sp|P76658|HLDE_ECOLI (462)-sp|P0AA25|THIO_ECOLI (33)/sp|B1XG57|HLDE_ECODH (462)-sp|P99999|2KR_THIO_ECOLI (33)/sp|B1XG57|HLDE_ECODH (462)-sp|P0AA25|THIO_ECOLI (33)	DGCSTTNIIK(3)-WCGPCK(2)	C-C	8	11	13	0.00044952
165	sp|P0A6A3|ACKA_ECOLI (225)-sp|P99999|2KR_THIO_ECOLI (33)/sp|P0A6A3|ACKA_ECOLI (225)-sp|P0AA25|THIO_ECOLI (33)	CVDTSMGLTPLE(1)-WCGPCK(2)	C-C	2	3	2	0.0234229
166	sp|P99999|2KR_THIO_ECOLI (33)-sp|P09831|GLTB_ECOLI (541)/sp|P0AA25|THIO_ECOLI (33)-sp|P09831|GLTB_ECOLI (541)	WCGPCK(2)-MNVFCE(5)	C-C	4	7	5	0.00279465
167	sp|C4ZXE2|GHRB_ECOBW (300)-sp|P99999|2KR_THIO_ECOLI (33)/sp|C4ZXE2|GHRB_ECOBW (300)-sp|P0AA25|THIO_ECOLI (33)/sp|B1X8G8|GHRB_ECODH (300)-sp|P99999|2KR_THIO_ECOLI (33)/sp|B1X8G8|GHRB_ECODH (300)-sp|P0AA25|THIO_ECOLI (33)/sp|P37666|GHRB_ECOLI (300)-sp|P99999|2KR_THIO_ECOLI (33)/sp|P37666|GHRB_ECOLI (300)-sp|P0AA25|THIO_ECOLI (33)	TRYGMAACAVDNLIDALQGK(8)-WCGPCK(2)	C-C	2	4	3	0.134598
168	sp|B1X7X6|RIMO_ECODH (17)-sp|P99999|2KR_THIO_ECOLI (33)/sp|B1X7X6|RIMO_ECODH (17)-sp|P0AA25|THIO_ECOLI (33)/sp|P0AEI4|RIMO_ECOLI (17)-sp|P99999|2KR_THIO_ECOLI (33)/sp|P0AEI4|RIMO_ECOLI (17)-sp|P0AA25|THIO_ECOLI (33)	IGFVSLGCPK(8)-WCGPCK(2)	C-C	5	4	8	5.41824e-05
169	sp|P17169|GLMS_ECOLI (2)-sp|P99999|2KR_THIO_ECOLI (33)/sp|P17169|GLMS_ECOLI (2)-sp|P0AA25|THIO_ECOLI (33)	CGIVGAIAQRDVAE(1)-WCGPCK(2)	C-C	6	5	4	0.00909215
170	sp|P30178|HCXB_ECOLI (356)-sp|P99999|2KR_THIO_ECOLI (33)/sp|P30178|HCXB_ECOLI (356)-sp|P0AA25|THIO_ECOLI (33)	TLQAFCQQLAS(6)-WCGPCK(2)	C-C	2	2	1	0.475199
171	sp|P77756|QUEC_ECOLI (134)-sp|P99999|2KR_THIO_ECOLI (33)/sp|P77756|QUEC_ECOLI (134)-sp|P0AA25|THIO_ECOLI (33)/sp|B1XFN2|QUEC_ECODH (134)-sp|P99999|2KR_THIO_ECOLI (33)/sp|B1XFN2|QUEC_ECODH (134)-sp|P0AA25|THIO_ECOLI (33)/sp|C4ZTK1|QUEC_ECOBW (134)-sp|P99999|2KR_THIO_ECOLI (33)/sp|C4ZTK1|QUEC_ECOBW (134)-sp|P0AA25|THIO_ECOLI (33)	TDFSGYPDCRDE(9)-WCGPCK(2)	C-C	2	3	4	0.00272277
172	sp|P0A7Z4|RPOA_ECOLI (176)-sp|P99999|2KR_THIO_ECOLI (33)/sp|P0A7Z4|RPOA_ECOLI (176)-sp|P0AA25|THIO_ECOLI (33)	ACYSPVE(2)-WCGPCK(2)	C-C	4	2	3	0.00172919
173	sp|P0AAT2|YBDF_ECOLI (23)-sp|P99999|2KR_THIO_ECOLI (33)/sp|P0AAT2|YBDF_ECOLI (23)-sp|P0AA25|THIO_ECOLI (33)	LCWPFGPE(2)-WCGPCK(2)	C-C	2	5	2	0.131161
174	sp|P21599|KPYK2_ECOLI (200)-sp|P99999|2KR_THIO_ECOLI (33)/sp|P21599|KPYK2_ECOLI (200)-sp|P0AA25|THIO_ECOLI (33)	TAALIGVDYLAVSFPRCGE(17)-WCGPCK(2)	C-C	3	7	4	0.0265954
175	sp|P0A6F5|CH60_ECOLI (138)-sp|P99999|2KR_THIO_ECOLI (33)/sp|P0A6F5|CH60_ECOLI (138)-sp|P0AA25|THIO_ECOLI (33)/sp|B1XDP7|CH60_ECODH (138)-sp|P99999|2KR_THIO_ECOLI (33)/sp|B1XDP7|CH60_ECODH (138)-sp|P0AA25|THIO_ECOLI (33)/sp|C5A1D5|CH60_ECOBW (138)-sp|P99999|2KR_THIO_ECOLI (33)/sp|C5A1D5|CH60_ECOBW (138)-sp|P0AA25|THIO_ECOLI (33)	ALSVPCSDSK(6)-WCGPCK(2)	C-C	6	3	2	0.00202437
176	sp|P99999|2KR_THIO_ECOLI (33)-sp|P22333|ADD_ECOLI (149)/sp|P99999|2KR_THIO_ECOLI (33)-sp|C4ZY85|ADD_ECOBW (149)/sp|P99999|2KR_THIO_ECOLI (33)-sp|B1XF88|ADD_ECODH (149)/sp|P0AA25|THIO_ECOLI (33)-sp|P22333|ADD_ECOLI (149)/sp|P0AA25|THIO_ECOLI (33)-sp|C4ZY85|ADD_ECOBW (149)/sp|P0AA25|THIO_ECOLI (33)-sp|B1XF88|ADD_ECODH (149)	WCGPCK(2)-AACQQE(3)	C-C	2	2	2	0.264282
177	sp|P99999|2KR_THIO_ECOLI (33)-sp|B1XDJ0|PYRG_ECODH (408)/sp|P99999|2KR_THIO_ECOLI (33)-sp|P0A7E5|PYRG_ECOLI (408)/sp|P99999|2KR_THIO_ECOLI (33)-sp|C4ZZT3|PYRG_ECOBW (408)/sp|P0AA25|THIO_ECOLI (33)-sp|B1XDJ0|PYRG_ECODH (408)/sp|P0AA25|THIO_ECOLI (33)-sp|P0A7E5|PYRG_ECOLI (408)/sp|P0AA25|THIO_ECOLI (33)-sp|C4ZZT3|PYRG_ECOBW (408)	WCGPCK(2)-FVPDCK(5)	C-C	3	4	3	0.00925806
178	sp|C4ZUJ5|EFG_ECOBW (114)-sp|P99999|2KR_THIO_ECOLI (33)/sp|C4ZUJ5|EFG_ECOBW (114)-sp|P0AA25|THIO_ECOLI (33)/sp|B1X6J0|EFG_ECODH (114)-sp|P99999|2KR_THIO_ECOLI (33)/sp|B1X6J0|EFG_ECODH (114)-sp|P0AA25|THIO_ECOLI (33)/sp|P0A6M8|EFG_ECOLI (114)-sp|P99999|2KR_THIO_ECOLI (33)/sp|P0A6M8|EFG_ECOLI (114)-sp|P0AA25|THIO_ECOLI (33)	GAVMVYCAVGGVQPQSE(7)-WCGPCK(2)	C-C	3	5	3	0.205709
179	sp|P0AGK4|YHBY_ECOLI (73)-sp|P99999|2KR_THIO_ECOLI (33)/sp|P0AGK4|YHBY_ECOLI (73)-sp|P0AA25|THIO_ECOLI (33)	TGACNVQVIGK(4)-WCGPCK(2)	C-C	8	9	7	7.91181e-05
180	sp|P75915|YCDY_ECOLI (144)-sp|P99999|2KR_THIO_ECOLI (33)/sp|P75915|YCDY_ECOLI (144)-sp|P0AA25|THIO_ECOLI (33)	YLLPWCGAFLGK(6)-WCGPCK(2)	C-C	6	7	1	0.0840638
181	sp|P77552|YDHQ_ECOLI (399)-sp|P99999|2KR_THIO_ECOLI (33)/sp|P77552|YDHQ_ECOLI (399)-sp|P0AA25|THIO_ECOLI (33)	ITDASRQTLCNALK(10)-WCGPCK(2)	C-C	6	5	5	0.0537634
182	sp|P0A9P9|IDNO_ECOLI (144)-sp|P99999|2KR_THIO_ECOLI (33)/sp|P0A9P9|IDNO_ECOLI (144)-sp|P0AA25|THIO_ECOLI (33)	VINICSMQSE(5)-WCGPCK(2)	C-C	1	2	2	0.464511
183	sp|B1X8W8|ARNA_ECODH (439)-sp|P99999|2KR_THIO_ECOLI (33)/sp|B1X8W8|ARNA_ECODH (439)-sp|P0AA25|THIO_ECOLI (33)/sp|P77398|ARNA_ECOLI (439)-sp|P99999|2KR_THIO_ECOLI (33)/sp|P77398|ARNA_ECOLI (439)-sp|P0AA25|THIO_ECOLI (33)/sp|C4ZU97|ARNA_ECOBW (439)-sp|P99999|2KR_THIO_ECOLI (33)/sp|C4ZU97|ARNA_ECOBW (439)-sp|P0AA25|THIO_ECOLI (33)	VYGMCSDK(5)-WCGPCK(2)	C-C	2	2	2	0.0121909
184	sp|P00452|RIR1_ECOLI (230)-sp|P99999|2KR_THIO_ECOLI (33)/sp|P00452|RIR1_ECOLI (230)-sp|P0AA25|THIO_ECOLI (33)	CGDSLDSINATSSAIVK(1)-WCGPCK(2)	C-C	3	6	6	0.0279256
185	sp|P0A6H1|CLPX_ECOLI (169)-sp|P99999|2KR_THIO_ECOLI (33)/sp|P0A6H1|CLPX_ECOLI (169)-sp|P0AA25|THIO_ECOLI (33)/sp|B1XFM6|CLPX_ECODH (169)-sp|P99999|2KR_THIO_ECOLI (33)/sp|B1XFM6|CLPX_ECODH (169)-sp|P0AA25|THIO_ECOLI (33)/sp|C4ZTJ5|CLPX_ECOBW (169)-sp|P99999|2KR_THIO_ECOLI (33)/sp|C4ZTJ5|CLPX_ECOBW (169)-sp|P0AA25|THIO_ECOLI (33)	CDYDVQK(1)-WCGPCK(2)	C-C	2	3	2	0.000699944
186	sp|P0A7B5|PROB_ECOLI (225)-sp|P99999|2KR_THIO_ECOLI (33)/sp|P0A7B5|PROB_ECOLI (225)-sp|P0AA25|THIO_ECOLI (33)/sp|B1XDY5|PROB_ECODH (225)-sp|P99999|2KR_THIO_ECOLI (33)/sp|B1XDY5|PROB_ECODH (225)-sp|P0AA25|THIO_ECOLI (33)/sp|C4ZT99|PROB_ECOBW (225)-sp|P99999|2KR_THIO_ECOLI (33)/sp|C4ZT99|PROB_ECOBW (225)-sp|P0AA25|THIO_ECOLI (33)	LQAADVACRAGIDTIIAAGSK(8)-WCGPCK(2)	C-C	5	4	3	0.0949336
187	sp|P0A9L5|PPIC_ECOLI (69)-sp|P99999|2KR_THIO_ECOLI (33)/sp|P0A9L5|PPIC_ECOLI (69)-sp|P0AA25|THIO_ECOLI (33)	VVFSCPVLE(5)-WCGPCK(2)	C-C	1	4	3	0.0240026
188	sp|P0C8J8|GATZ_ECOLI (93)-sp|P99999|2KR_THIO_ECOLI (33)/sp|P0C8J8|GATZ_ECOLI (93)-sp|P0AA25|THIO_ECOLI (33)/sp|C4ZSH9|GATZ_ECOBW (93)-sp|P99999|2KR_THIO_ECOLI (33)/sp|C4ZSH9|GATZ_ECOBW (93)-sp|P0AA25|THIO_ECOLI (33)	RIILGGDHLGPNCWQQE(13)-WCGPCK(2)	C-C	28	18	36	0.00569888
189	sp|P99999|2KR_THIO_ECOLI (33)-sp|P23538|PPSA_ECOLI (679)/sp|P0AA25|THIO_ECOLI (33)-sp|P23538|PPSA_ECOLI (679)	WCGPCK(2)-IIMMCE(5)	C-C	5	7	5	0.00361789
190	sp|C4ZR79|RS18_ECOBW (11)-sp|P99999|2KR_THIO_ECOLI (33)/sp|C4ZR79|RS18_ECOBW (11)-sp|P0AA25|THIO_ECOLI (33)/sp|B1XDV2|RS18_ECODH (11)-sp|P99999|2KR_THIO_ECOLI (33)/sp|B1XDV2|RS18_ECODH (11)-sp|P0AA25|THIO_ECOLI (33)/sp|P0A7T7|RS18_ECOLI (11)-sp|P99999|2KR_THIO_ECOLI (33)/sp|P0A7T7|RS18_ECOLI (11)-sp|P0AA25|THIO_ECOLI (33)	FCRFTAE(2)-WCGPCK(2)	C-C	3	8	9	0.0539463
191	sp|P00722|BGAL_ECOLI (501)-sp|P99999|2KR_THIO_ECOLI (33)/sp|P00722|BGAL_ECOLI (501)-sp|P0AA25|THIO_ECOLI (33)/tr|G0ZKW2|G0ZKW2_ECOLI (501)-sp|P99999|2KR_THIO_ECOLI (33)/tr|G0ZKW2|G0ZKW2_ECOLI (501)-sp|P0AA25|THIO_ECOLI (33)/tr|B8LFD6|B8LFD6_ECOLI (501)-sp|P99999|2KR_THIO_ECOLI (33)/tr|B8LFD6|B8LFD6_ECOLI (501)-sp|P0AA25|THIO_ECOLI (33)	GGGADTTATDIICPMYARVDE(13)-WCGPCK(2)	C-C	9	4	4	0.137609
192	sp|P0A9H3|LDCI_ECOLI (680)-sp|P99999|2KR_THIO_ECOLI (33)/sp|P0A9H3|LDCI_ECOLI (680)-sp|P0AA25|THIO_ECOLI (33)	FLQMLCE(6)-WCGPCK(2)	C-C	5	7	4	0.00671149
193	sp|P52102|YFHL_ECOLI (12)-sp|P99999|2KR_THIO_ECOLI (33)/sp|P52102|YFHL_ECOLI (12)-sp|P0AA25|THIO_ECOLI (33)	KCINCD(5)-WCGPCK(2)	C-C	10	14	30	0.268599
194	sp|P09053|AVTA_ECOLI (68)-sp|P99999|2KR_THIO_ECOLI (33)/sp|P09053|AVTA_ECOLI (68)-sp|P0AA25|THIO_ECOLI (33)	ATDALCNYDGPQGK(6)-WCGPCK(2)	C-C	7	8	8	0.0194713
195	sp|B1XFU9|SYY_ECODH (422)-sp|P99999|2KR_THIO_ECOLI (33)/sp|B1XFU9|SYY_ECODH (422)-sp|P0AA25|THIO_ECOLI (33)/sp|C4ZYA0|SYY_ECOBW (422)-sp|P99999|2KR_THIO_ECOLI (33)/sp|C4ZYA0|SYY_ECOBW (422)-sp|P0AA25|THIO_ECOLI (33)/sp|P0AGJ9|SYY_ECOLI (422)-sp|P99999|2KR_THIO_ECOLI (33)/sp|P0AGJ9|SYY_ECOLI (422)-sp|P0AA25|THIO_ECOLI (33)/tr|A0A0H2UKY9|A0A0H2UKY9_ECOLI (423)-sp|P99999|2KR_THIO_ECOLI (33)/tr|A0A0H…	NYCLICWK(6)-WCGPCK(2)	C-C	3	2	3	0.240122
196	sp|P77434|ALAC_ECOLI (295)-sp|P99999|2KR_THIO_ECOLI (33)/sp|P77434|ALAC_ECOLI (295)-sp|P0AA25|THIO_ECOLI (33)	GDQQCVRD(5)-WCGPCK(2)	C-C	1	4	3	0.0108995
197	sp|C4ZRP7|GSA_ECOBW (367)-sp|P99999|2KR_THIO_ECOLI (33)/sp|C4ZRP7|GSA_ECOBW (367)-sp|P0AA25|THIO_ECOLI (33)/sp|P23893|GSA_ECOLI (367)-sp|P99999|2KR_THIO_ECOLI (33)/sp|P23893|GSA_ECOLI (367)-sp|P0AA25|THIO_ECOLI (33)/sp|B1XD24|GSA_ECODH (367)-sp|P99999|2KR_THIO_ECOLI (33)/sp|B1XD24|GSA_ECODH (367)-sp|P0AA25|THIO_ECOLI (33)	SVTCYQD(4)-WCGPCK(2)	C-C	2	2	5	0.0188269
198	sp|P0ACJ8|CRP_ECOLI (179)-sp|P99999|2KR_THIO_ECOLI (33)/sp|P0ACJ8|CRP_ECOLI (179)-sp|P0AA25|THIO_ECOLI (33)	IGQIVGCSRE(7)-WCGPCK(2)	C-C	3	6	5	0.0129769
199	sp|P23538|PPSA_ECOLI (501)-sp|P99999|2KR_THIO_ECOLI (33)/sp|P23538|PPSA_ECOLI (501)-sp|P0AA25|THIO_ECOLI (33)	FACLPNE(3)-WCGPCK(2)	C-C	9	9	10	0.000124259
200	sp|P45568|DXR_ECOLI (86)-sp|P99999|2KR_THIO_ECOLI (33)/sp|P45568|DXR_ECOLI (86)-sp|P0AA25|THIO_ECOLI (33)	VLSGQQAACD(9)-WCGPCK(2)	C-C	1	1	1	0.525491
201	sp|P0AE08|AHPC_ECOLI (47)-sp|P99999|2KR_THIO_ECOLI (33)/sp|P0AE08|AHPC_ECOLI (47)-sp|P0AA25|THIO_ECOLI (33)	FTFVCPTE(5)-WCGPCK(2)	C-C	7	4	3	0.000388756
202	sp|B1XEZ4|TGT_ECODH (145)-sp|P99999|2KR_THIO_ECOLI (33)/sp|B1XEZ4|TGT_ECODH (145)-sp|P0AA25|THIO_ECOLI (33)/sp|P0A847|TGT_ECOLI (145)-sp|P99999|2KR_THIO_ECOLI (33)/sp|P0A847|TGT_ECOLI (145)-sp|P0AA25|THIO_ECOLI (33)/sp|C4ZTG3|TGT_ECOBW (145)-sp|P99999|2KR_THIO_ECOLI (33)/sp|C4ZTG3|TGT_ECOBW (145)-sp|P0AA25|THIO_ECOLI (33)	CTPYPADWDYAK(1)-WCGPCK(2)	C-C	5	6	4	0.0605048
203	sp|C4ZUH2|RL2_ECOBW (188)-sp|P99999|2KR_THIO_ECOLI (33)/sp|C4ZUH2|RL2_ECOBW (188)-sp|P0AA25|THIO_ECOLI (33)/sp|P60422|RL2_ECOLI (188)-sp|P99999|2KR_THIO_ECOLI (33)/sp|P60422|RL2_ECOLI (188)-sp|P0AA25|THIO_ECOLI (33)/sp|B1X6G8|RL2_ECODH (188)-sp|P99999|2KR_THIO_ECOLI (33)/sp|B1X6G8|RL2_ECODH (188)-sp|P0AA25|THIO_ECOLI (33)	ADCRATLGE(3)-WCGPCK(2)	C-C	4	5	3	0.00872716
204	sp|P0ACD4|ISCU_ECOLI (63)-sp|P99999|2KR_THIO_ECOLI (33)/sp|P0ACD4|ISCU_ECOLI (63)-sp|P0AA25|THIO_ECOLI (33)	TYGCGSAIASSSLVTE(4)-WCGPCK(2)	C-C	3	2	1	0.52485
205	sp|P0A853|TNAA_ECOLI (413)-sp|P99999|2KR_THIO_ECOLI (33)/sp|P0A853|TNAA_ECOLI (413)-sp|P0AA25|THIO_ECOLI (33)/sp|C4ZYY6|TNAA_ECOBW (413)-sp|P99999|2KR_THIO_ECOLI (33)/sp|C4ZYY6|TNAA_ECOBW (413)-sp|P0AA25|THIO_ECOLI (33)/sp|B1X9T7|TNAA_ECODH (413)-sp|P99999|2KR_THIO_ECOLI (33)/sp|B1X9T7|TNAA_ECODH (413)-sp|P0AA25|THIO_ECOLI (33)	QLPCPAE(4)-WCGPCK(2)	C-C	5	4	5	0.00016564
206	sp|P0AFG8|ODP1_ECOLI (772)-sp|P99999|2KR_THIO_ECOLI (33)/sp|P0AFG8|ODP1_ECOLI (772)-sp|P0AA25|THIO_ECOLI (33)	LARDGQDCE(8)-WCGPCK(2)	C-C	1	2	1	0.571954
207	sp|P00861|DCDA_ECOLI (342)-sp|P99999|2KR_THIO_ECOLI (33)/sp|P00861|DCDA_ECOLI (342)-sp|P0AA25|THIO_ECOLI (33)	TVVAGPLCE(8)-WCGPCK(2)	C-C	6	1	3	0.0066797
208	sp|B1X7X6|RIMO_ECODH (82)-sp|P99999|2KR_THIO_ECOLI (33)/sp|B1X7X6|RIMO_ECODH (82)-sp|P0AA25|THIO_ECOLI (33)/sp|P0AEI4|RIMO_ECOLI (82)-sp|P99999|2KR_THIO_ECOLI (33)/sp|P0AEI4|RIMO_ECOLI (82)-sp|P0AA25|THIO_ECOLI (33)	VIVTGCLGAK(6)-WCGPCK(2)	C-C	16	9	11	0.00301559
209	sp|C4ZYA1|PDXH_ECOBW (43)-sp|P99999|2KR_THIO_ECOLI (33)/sp|C4ZYA1|PDXH_ECOBW (43)-sp|P0AA25|THIO_ECOLI (33)/sp|P0AFI7|PDXH_ECOLI (43)-sp|P99999|2KR_THIO_ECOLI (33)/sp|P0AFI7|PDXH_ECOLI (43)-sp|P0AA25|THIO_ECOLI (33)/sp|B1XFV0|PDXH_ECODH (43)-sp|P99999|2KR_THIO_ECOLI (33)/sp|B1XFV0|PDXH_ECODH (43)-sp|P0AA25|THIO_ECOLI (33)	RWLSQACE(7)-WCGPCK(2)	C-C	4	6	4	5.49166e-05
210	sp|P0ACE0|MBHM_ECOLI (21)-sp|P99999|2KR_THIO_ECOLI (33)/sp|P0ACE0|MBHM_ECOLI (21)-sp|P0AA25|THIO_ECOLI (33)	GHLRIDCE(7)-WCGPCK(2)	C-C	3	6	3	0.111625
211	sp|P0A853|TNAA_ECOLI (298)-sp|P99999|2KR_THIO_ECOLI (33)/sp|P0A853|TNAA_ECOLI (298)-sp|P0AA25|THIO_ECOLI (33)/sp|C4ZYY6|TNAA_ECOBW (298)-sp|P99999|2KR_THIO_ECOLI (33)/sp|C4ZYY6|TNAA_ECOBW (298)-sp|P0AA25|THIO_ECOLI (33)/sp|B1X9T7|TNAA_ECODH (298)-sp|P99999|2KR_THIO_ECOLI (33)/sp|B1X9T7|TNAA_ECODH (298)-sp|P0AA25|THIO_ECOLI (33)	CRTLCVVQE(5)-WCGPCK(2)	C-C	7	8	3	0.0106554
212	sp|P76502|SIXA_ECOLI (66)-sp|P99999|2KR_THIO_ECOLI (33)/sp|P76502|SIXA_ECOLI (66)-sp|P0AA25|THIO_ECOLI (33)	VGDCLNLPSSAE(4)-WCGPCK(2)	C-C	3	1	3	0.0797037
213	sp|C4ZVL3|PDXB_ECOBW (366)-sp|P99999|2KR_THIO_ECOLI (33)/sp|C4ZVL3|PDXB_ECOBW (366)-sp|P0AA25|THIO_ECOLI (33)/sp|P05459|PDXB_ECOLI (366)-sp|P99999|2KR_THIO_ECOLI (33)/sp|P05459|PDXB_ECOLI (366)-sp|P0AA25|THIO_ECOLI (33)/sp|B1X931|PDXB_ECODH (366)-sp|P99999|2KR_THIO_ECOLI (33)/sp|B1X931|PDXB_ECODH (366)-sp|P0AA25|THIO_ECOLI (33)	ASAASLLCK(8)-WCGPCK(2)	C-C	3	3	3	0.0130841
214	sp|C4ZUH2|RL2_ECOBW (188)-sp|P99999|2KR_THIO_ECOLI (33)/sp|C4ZUH2|RL2_ECOBW (188)-sp|P0AA25|THIO_ECOLI (33)/sp|P60422|RL2_ECOLI (188)-sp|P99999|2KR_THIO_ECOLI (33)/sp|P60422|RL2_ECOLI (188)-sp|P0AA25|THIO_ECOLI (33)/sp|B1X6G8|RL2_ECODH (188)-sp|P99999|2KR_THIO_ECOLI (33)/sp|B1X6G8|RL2_ECODH (188)-sp|P0AA25|THIO_ECOLI (33)	VEADCRATLGE(5)-WCGPCK(2)	C-C	3	3	2	0.122546
215	sp|P0ABE2|BOLA_ECOLI (98)-sp|P99999|2KR_THIO_ECOLI (33)/sp|P0ABE2|BOLA_ECOLI (98)-sp|P0AA25|THIO_ECOLI (33)	TVFASPPCRGAGSIA(8)-WCGPCK(2)	C-C	3	7	3	0.17711
216	sp|Q46920|QUEF_ECOLI (190)-sp|P99999|2KR_THIO_ECOLI (33)/sp|Q46920|QUEF_ECOLI (190)-sp|P0AA25|THIO_ECOLI (33)/sp|C4ZZU9|QUEF_ECOBW (190)-sp|P99999|2KR_THIO_ECOLI (33)/sp|C4ZZU9|QUEF_ECOBW (190)-sp|P0AA25|THIO_ECOLI (33)/sp|B1XDK3|QUEF_ECODH (190)-sp|P99999|2KR_THIO_ECOLI (33)/sp|B1XDK3|QUEF_ECODH (190)-sp|P0AA25|THIO_ECOLI (33)	SNCLITHQPD(3)-WCGPCK(2)	C-C	5	5	2	0.0164996
217	sp|P0A9G6|ACEA_ECOLI (195)-sp|P99999|2KR_THIO_ECOLI (33)/sp|P0A9G6|ACEA_ECOLI (195)-sp|P0AA25|THIO_ECOLI (33)	CGHMGGK(1)-WCGPCK(2)	C-C	12	10	9	0.000228175
218	sp|P99999|2KR_THIO_ECOLI (33)-sp|P0A9E5|FNR_ECOLI (122)/sp|P0AA25|THIO_ECOLI (33)-sp|P0A9E5|FNR_ECOLI (122)	WCGPCK(2)-TSMVCE(5)	C-C	11	12	9	4.66151e-05
219	sp|P99999|2KR_THIO_ECOLI (33)-sp|P99999|2KR_THIO_ECOLI (33)/sp|P99999|2KR_THIO_ECOLI (33)-sp|P0AA25|THIO_ECOLI (33)/sp|P0AA25|THIO_ECOLI (33)-sp|P99999|2KR_THIO_ECOLI (33)/sp|P0AA25|THIO_ECOLI (33)-sp|P0AA25|THIO_ECOLI (33)	WCGPCK(2)-WCGPCK(2)	C-C	1292	1320	1383	0.00252323
220	sp|B1XD84|GMHA_ECODH (90)-sp|P99999|2KR_THIO_ECOLI (33)/sp|B1XD84|GMHA_ECODH (90)-sp|P0AA25|THIO_ECOLI (33)/sp|P63224|GMHA_ECOLI (90)-sp|P99999|2KR_THIO_ECOLI (33)/sp|P63224|GMHA_ECOLI (90)-sp|P0AA25|THIO_ECOLI (33)/sp|C4ZRV8|GMHA_ECOBW (90)-sp|P99999|2KR_THIO_ECOLI (33)/sp|C4ZRV8|GMHA_ECOBW (90)-sp|P0AA25|THIO_ECOLI (33)	VSHISCVGNDFGFND(6)-WCGPCK(2)	C-C	1	3	2	0.244268
221	sp|P0C8J8|GATZ_ECOLI (311)-sp|P99999|2KR_THIO_ECOLI (33)/sp|P0C8J8|GATZ_ECOLI (311)-sp|P0AA25|THIO_ECOLI (33)/sp|C4ZSH9|GATZ_ECOBW (311)-sp|P99999|2KR_THIO_ECOLI (33)/sp|C4ZSH9|GATZ_ECOBW (311)-sp|P0AA25|THIO_ECOLI (33)	NRSGCLAVIEE(5)-WCGPCK(2)	C-C	2	9	7	0.014519
222	sp|B1XDJ0|PYRG_ECODH (228)-sp|P99999|2KR_THIO_ECOLI (33)/sp|B1XDJ0|PYRG_ECODH (228)-sp|P0AA25|THIO_ECOLI (33)/sp|P0A7E5|PYRG_ECOLI (228)-sp|P99999|2KR_THIO_ECOLI (33)/sp|P0A7E5|PYRG_ECOLI (228)-sp|P0AA25|THIO_ECOLI (33)/sp|C4ZZT3|PYRG_ECOBW (228)-sp|P99999|2KR_THIO_ECOLI (33)/sp|C4ZZT3|PYRG_ECOBW (228)-sp|P0AA25|THIO_ECOLI (33)	IALFCNVPEK(5)-WCGPCK(2)	C-C	2	3	5	0.0624731
223	sp|B1XBY7|RL10_ECODH (71)-sp|P99999|2KR_THIO_ECOLI (33)/sp|B1XBY7|RL10_ECODH (71)-sp|P0AA25|THIO_ECOLI (33)/sp|P0A7J3|RL10_ECOLI (71)-sp|P99999|2KR_THIO_ECOLI (33)/sp|P0A7J3|RL10_ECOLI (71)-sp|P0AA25|THIO_ECOLI (33)/sp|C5A0S5|RL10_ECOBW (71)-sp|P99999|2KR_THIO_ECOLI (33)/sp|C5A0S5|RL10_ECOBW (71)-sp|P0AA25|THIO_ECOLI (33)	GTPFECLK(6)-WCGPCK(2)	C-C	3	3	5	0.00417823
224	sp|P00722|BGAL_ECOLI (749)-sp|P99999|2KR_THIO_ECOLI (33)/sp|P00722|BGAL_ECOLI (749)-sp|P0AA25|THIO_ECOLI (33)/tr|G0ZKW2|G0ZKW2_ECOLI (749)-sp|P99999|2KR_THIO_ECOLI (33)/tr|G0ZKW2|G0ZKW2_ECOLI (749)-sp|P0AA25|THIO_ECOLI (33)/tr|B8LFD6|B8LFD6_ECOLI (749)-sp|P99999|2KR_THIO_ECOLI (33)/tr|B8LFD6|B8LFD6_ECOLI (749)-sp|P0AA25|THIO_ECOLI (33)	MDFCIE(4)-WCGPCK(2)	C-C	12	11	16	0.000324357
225	sp|P37349|DHAM_ECOLI (268)-sp|P99999|2KR_THIO_ECOLI (33)/sp|P37349|DHAM_ECOLI (268)-sp|P0AA25|THIO_ECOLI (33)	AFYYQPVLCTVQAK(9)-WCGPCK(2)	C-C	2	5	3	0.0126055
226	sp|P0AEY3|MAZG_ECOLI (21)-sp|P99999|2KR_THIO_ECOLI (33)/sp|P0AEY3|MAZG_ECOLI (21)-sp|P0AA25|THIO_ECOLI (33)	NGCPWDK(3)-WCGPCK(2)	C-C	10	15	12	9.70954e-05
227	sp|B1X942|GPDA_ECODH (173)-sp|P99999|2KR_THIO_ECOLI (33)/sp|B1X942|GPDA_ECODH (173)-sp|P0AA25|THIO_ECOLI (33)/sp|P0A6S7|GPDA_ECOLI (173)-sp|P99999|2KR_THIO_ECOLI (33)/sp|P0A6S7|GPDA_ECOLI (173)-sp|P0AA25|THIO_ECOLI (33)/sp|C4ZXK0|GPDA_ECOBW (173)-sp|P99999|2KR_THIO_ECOLI (33)/sp|C4ZXK0|GPDA_ECOBW (173)-sp|P0AA25|THIO_ECOLI (33)/tr|D0VEX6|D0VEX6_ECOLI (173)-sp|P99999|2KR_THIO_ECOLI (33)/tr|D0VEX6|…	LQQLLHCGK(7)-WCGPCK(2)	C-C	3	6	5	0.000369925
228	sp|P0A9X4|MREB_ECOLI (324)-sp|P99999|2KR_THIO_ECOLI (33)/sp|P0A9X4|MREB_ECOLI (324)-sp|P0AA25|THIO_ECOLI (33)	TGIPVVVAEDPLTCVARGGGK(14)-WCGPCK(2)	C-C	7	6	4	0.00746883
229	sp|P99999|2KR_THIO_ECOLI (33)-sp|P0A6A3|ACKA_ECOLI (36)/sp|P0AA25|THIO_ECOLI (33)-sp|P0A6A3|ACKA_ECOLI (36)	WCGPCK(2)-CFHLPE(1)	C-C	5	6	8	0.00340127
230	sp|P0A862|TPX_ECOLI (95)-sp|P99999|2KR_THIO_ECOLI (33)/sp|P0A862|TPX_ECOLI (95)-sp|P0AA25|THIO_ECOLI (33)	IDNTVVLCISADLPFAQSRFCGAE(21)-WCGPCK(2)	C-C	3	9	6	0.0709004
231	sp|P11446|ARGC_ECOLI (200)-sp|P99999|2KR_THIO_ECOLI (33)/sp|P11446|ARGC_ECOLI (200)-sp|P0AA25|THIO_ECOLI (33)	AAISNSFCE(8)-WCGPCK(2)	C-C	1	3	4	0.00869702
232	sp|P77718|THII_ECOLI (344)-sp|P99999|2KR_THIO_ECOLI (33)/sp|P77718|THII_ECOLI (344)-sp|P0AA25|THIO_ECOLI (33)/sp|B1XF11|THII_ECODH (344)-sp|P99999|2KR_THIO_ECOLI (33)/sp|B1XF11|THII_ECODH (344)-sp|P0AA25|THIO_ECOLI (33)/sp|C4ZTI0|THII_ECOBW (344)-sp|P99999|2KR_THIO_ECOLI (33)/sp|C4ZTI0|THII_ECOBW (344)-sp|P0AA25|THIO_ECOLI (33)	YCGVISK(2)-WCGPCK(2)	C-C	11	8	8	0.00544109
233	sp|B1X9W9|MNMG_ECODH (418)-sp|P99999|2KR_THIO_ECOLI (33)/sp|B1X9W9|MNMG_ECODH (418)-sp|P0AA25|THIO_ECOLI (33)/sp|C4ZZ19|MNMG_ECOBW (418)-sp|P99999|2KR_THIO_ECOLI (33)/sp|C4ZZ19|MNMG_ECOBW (418)-sp|P0AA25|THIO_ECOLI (33)/sp|P0A6U3|MNMG_ECOLI (418)-sp|P99999|2KR_THIO_ECOLI (33)/sp|P0A6U3|MNMG_ECOLI (418)-sp|P0AA25|THIO_ECOLI (33)	LCTLGTK(2)-WCGPCK(2)	C-C	4	4	5	0.0105151
234	sp|P0A853|TNAA_ECOLI (383)-sp|P99999|2KR_THIO_ECOLI (33)/sp|P0A853|TNAA_ECOLI (383)-sp|P0AA25|THIO_ECOLI (33)/sp|C4ZYY6|TNAA_ECOBW (383)-sp|P99999|2KR_THIO_ECOLI (33)/sp|C4ZYY6|TNAA_ECOBW (383)-sp|P0AA25|THIO_ECOLI (33)/sp|B1X9T7|TNAA_ECODH (383)-sp|P99999|2KR_THIO_ECOLI (33)/sp|B1X9T7|TNAA_ECODH (383)-sp|P0AA25|THIO_ECOLI (33)	LLPHIPADQFPAQALACE(17)-WCGPCK(2)	C-C	2	3	2	0.263478
235	sp|P99999|2KR_THIO_ECOLI (33)-sp|C4ZUW1|ALLB_ECOBW (303)/sp|P99999|2KR_THIO_ECOLI (33)-sp|B1XGB0|ALLB_ECODH (303)/sp|P99999|2KR_THIO_ECOLI (33)-sp|P77671|ALLB_ECOLI (303)/sp|P0AA25|THIO_ECOLI (33)-sp|C4ZUW1|ALLB_ECOBW (303)/sp|P0AA25|THIO_ECOLI (33)-sp|B1XGB0|ALLB_ECODH (303)/sp|P0AA25|THIO_ECOLI (33)-sp|P77671|ALLB_ECOLI (303)	WCGPCK(2)-KLFNGE(1)	C-K	3	3	2	0.00307568
236	sp|P0AB71|ALF_ECOLI (160)-sp|P99999|2KR_THIO_ECOLI (33)/sp|P0AB71|ALF_ECOLI (160)-sp|P0AA25|THIO_ECOLI (33)	ICSKYLE(4)-WCGPCK(2)	C-K	8	6	8	0.0624233
237	sp|P99999|2KR_THIO_ECOLI (33)-sp|B1XFM4|TIG_ECODH (29)/sp|P99999|2KR_THIO_ECOLI (33)-sp|P0A850|TIG_ECOLI (29)/sp|P99999|2KR_THIO_ECOLI (33)-sp|C4ZTJ3|TIG_ECOBW (29)/sp|P0AA25|THIO_ECOLI (33)-sp|B1XFM4|TIG_ECODH (29)/sp|P0AA25|THIO_ECOLI (33)-sp|P0A850|TIG_ECOLI (29)/sp|P0AA25|THIO_ECOLI (33)-sp|C4ZTJ3|TIG_ECOBW (29)	WCGPCK(2)-TAVKSE(4)	C-K	7	10	8	0.0490687
238	sp|C4ZUH0|RL22_ECOBW (41)-sp|P99999|2KR_THIO_ECOLI (33)/sp|C4ZUH0|RL22_ECOBW (41)-sp|P0AA25|THIO_ECOLI (33)/sp|B1X6G6|RL22_ECODH (41)-sp|P99999|2KR_THIO_ECOLI (33)/sp|B1X6G6|RL22_ECODH (41)-sp|P0AA25|THIO_ECOLI (33)/sp|P61175|RL22_ECOLI (41)-sp|P99999|2KR_THIO_ECOLI (33)/sp|P61175|RL22_ECOLI (41)-sp|P0AA25|THIO_ECOLI (33)	ILTYTNKK(7)-WCGPCK(2)	C-K	5	6	6	0.000429191
239	sp|P0AG67|RS1_ECOLI (158)-sp|P99999|2KR_THIO_ECOLI (33)/sp|P0AG67|RS1_ECOLI (158)-sp|P0AA25|THIO_ECOLI (33)	VIKLDQK(3)-WCGPCK(2)	C-K	14	18	4	0.000358698
240	sp|C4ZUE9|RL17_ECOBW (40)-sp|P99999|2KR_THIO_ECOLI (33)/sp|C4ZUE9|RL17_ECOBW (40)-sp|P0AA25|THIO_ECOLI (33)/sp|P0AG44|RL17_ECOLI (40)-sp|P99999|2KR_THIO_ECOLI (33)/sp|P0AG44|RL17_ECOLI (40)-sp|P0AA25|THIO_ECOLI (33)/sp|B1X6E6|RL17_ECODH (40)-sp|P99999|2KR_THIO_ECOLI (33)/sp|B1X6E6|RL17_ECODH (40)-sp|P0AA25|THIO_ECOLI (33)	TTLPKAK(5)-WCGPCK(2)	C-K	1	11	10	0.00151431
241	sp|C4ZUF9|RL18_ECOBW (68)-sp|P99999|2KR_THIO_ECOLI (33)/sp|C4ZUF9|RL18_ECOBW (68)-sp|P0AA25|THIO_ECOLI (33)/sp|P0C018|RL18_ECOLI (68)-sp|P99999|2KR_THIO_ECOLI (33)/sp|P0C018|RL18_ECOLI (68)-sp|P0AA25|THIO_ECOLI (33)/sp|B1X6F6|RL18_ECODH (68)-sp|P99999|2KR_THIO_ECOLI (33)/sp|B1X6F6|RL18_ECODH (68)-sp|P0AA25|THIO_ECOLI (33)	YTGNKDAAAAVGK(5)-WCGPCK(2)	C-K	8	5	5	0.0054419
242	sp|P0AG30|RHO_ECOLI (402)-sp|P99999|2KR_THIO_ECOLI (33)/sp|P0AG30|RHO_ECOLI (402)-sp|P0AA25|THIO_ECOLI (33)	FLINKLAMTK(5)-WCGPCK(2)	C-K	7	6	1	0.0427011
243	sp|P0A6F5|CH60_ECOLI (371)-sp|P99999|2KR_THIO_ECOLI (33)/sp|P0A6F5|CH60_ECOLI (371)-sp|P0AA25|THIO_ECOLI (33)/sp|B1XDP7|CH60_ECODH (371)-sp|P99999|2KR_THIO_ECOLI (33)/sp|B1XDP7|CH60_ECODH (371)-sp|P0AA25|THIO_ECOLI (33)/sp|C5A1D5|CH60_ECOBW (371)-sp|P99999|2KR_THIO_ECOLI (33)/sp|C5A1D5|CH60_ECOBW (371)-sp|P0AA25|THIO_ECOLI (33)	RVAKLAGGVAVIK(4)-WCGPCK(2)	C-K	22	29	22	7.709e-05
244	sp|P99999|2KR_THIO_ECOLI (58)-sp|P99999|2KR_THIO_ECOLI (33)/sp|P99999|2KR_THIO_ECOLI (58)-sp|P0AA25|THIO_ECOLI (33)/sp|P0AA25|THIO_ECOLI (58)-sp|P99999|2KR_THIO_ECOLI (33)/sp|P0AA25|THIO_ECOLI (58)-sp|P0AA25|THIO_ECOLI (33)	LTVAKLNIDQNPGTAPK(5)-WCGPCK(2)	C-K	25	30	40	4.2767e-05
245	sp|B1X6Q8|SUCC_ECODH (106)-sp|P99999|2KR_THIO_ECOLI (33)/sp|B1X6Q8|SUCC_ECODH (106)-sp|P0AA25|THIO_ECOLI (33)/sp|P0A836|SUCC_ECOLI (106)-sp|P99999|2KR_THIO_ECOLI (33)/sp|P0A836|SUCC_ECOLI (106)-sp|P0AA25|THIO_ECOLI (33)/sp|C4ZWK2|SUCC_ECOBW (106)-sp|P99999|2KR_THIO_ECOLI (33)/sp|C4ZWK2|SUCC_ECOBW (106)-sp|P0AA25|THIO_ECOLI (33)	AATDIAKE(7)-WCGPCK(2)	C-K	4	4	2	7.0822e-05
246	sp|P99999|2KR_THIO_ECOLI (33)-sp|P0ADY1|PPID_ECOLI (333)/sp|P0AA25|THIO_ECOLI (33)-sp|P0ADY1|PPID_ECOLI (333)	WCGPCK(2)-NAGLKE(5)	C-K	1	2	1	0.0501884
247	sp|P63284|CLPB_ECOLI (505)-sp|P99999|2KR_THIO_ECOLI (33)/sp|P63284|CLPB_ECOLI (505)-sp|P0AA25|THIO_ECOLI (33)	LQYGKIPE(5)-WCGPCK(2)	C-K	1	1	1	0.189405
248	sp|P63284|CLPB_ECOLI (466)-sp|P99999|2KR_THIO_ECOLI (33)/sp|P63284|CLPB_ECOLI (466)-sp|P0AA25|THIO_ECOLI (33)	KASLSGTQTIK(1)-WCGPCK(2)	C-K	6	2	1	0.085244
249	sp|B1XHK9|MDH_ECODH (140)-sp|P99999|2KR_THIO_ECOLI (33)/sp|B1XHK9|MDH_ECODH (140)-sp|P0AA25|THIO_ECOLI (33)/sp|P61889|MDH_ECOLI (140)-sp|P99999|2KR_THIO_ECOLI (33)/sp|P61889|MDH_ECOLI (140)-sp|P0AA25|THIO_ECOLI (33)/sp|C4ZSX4|MDH_ECOBW (140)-sp|P99999|2KR_THIO_ECOLI (33)/sp|C4ZSX4|MDH_ECOBW (140)-sp|P0AA25|THIO_ECOLI (33)/tr|Q1PI59|Q1PI59_ECOLI (34)-sp|P99999|2KR_THIO_ECOLI (33)/tr|Q1PI59|Q1PI59_…	AGVYDKNK(6)-WCGPCK(2)	C-K	2	1	2	0.24794
250	sp|C4ZUE9|RL17_ECOBW (35)-sp|P99999|2KR_THIO_ECOLI (33)/sp|C4ZUE9|RL17_ECOBW (35)-sp|P0AA25|THIO_ECOLI (33)/sp|P0AG44|RL17_ECOLI (35)-sp|P99999|2KR_THIO_ECOLI (33)/sp|P0AG44|RL17_ECOLI (35)-sp|P0AA25|THIO_ECOLI (33)/sp|B1X6E6|RL17_ECODH (35)-sp|P99999|2KR_THIO_ECOLI (33)/sp|B1X6E6|RL17_ECODH (35)-sp|P0AA25|THIO_ECOLI (33)	IIKTTLPK(3)-WCGPCK(2)	C-K	7	5	4	0.00707899
251	sp|C4ZUH0|RL22_ECOBW (41)-sp|P99999|2KR_THIO_ECOLI (33)/sp|C4ZUH0|RL22_ECOBW (41)-sp|P0AA25|THIO_ECOLI (33)/sp|B1X6G6|RL22_ECODH (41)-sp|P99999|2KR_THIO_ECOLI (33)/sp|B1X6G6|RL22_ECODH (41)-sp|P0AA25|THIO_ECOLI (33)/sp|P61175|RL22_ECOLI (41)-sp|P99999|2KR_THIO_ECOLI (33)/sp|P61175|RL22_ECOLI (41)-sp|P0AA25|THIO_ECOLI (33)	VSQALDILTYTNKK(13)-WCGPCK(2)	C-K	11	8	9	0.00028058
252	sp|P0CE48|EFTU2_ECOLI (314)-sp|P99999|2KR_THIO_ECOLI (33)/sp|P0CE48|EFTU2_ECOLI (314)-sp|P0AA25|THIO_ECOLI (33)/sp|P0CE47|EFTU1_ECOLI (314)-sp|P99999|2KR_THIO_ECOLI (33)/sp|P0CE47|EFTU1_ECOLI (314)-sp|P0AA25|THIO_ECOLI (33)/tr|A0A0M3KKV1|A0A0M3KKV1_ECODH (314)-sp|P99999|2KR_THIO_ECOLI (33)/tr|A0A0M3KKV1|A0A0M3KKV1_ECODH (314)-sp|P0AA25|THIO_ECOLI (33)	VYILSKDE(6)-WCGPCK(2)	C-K	2	4	5	0.000150542
253	sp|P99999|2KR_THIO_ECOLI (33)-sp|C4ZUF9|RL18_ECOBW (68)/sp|P99999|2KR_THIO_ECOLI (33)-sp|P0C018|RL18_ECOLI (68)/sp|P99999|2KR_THIO_ECOLI (33)-sp|B1X6F6|RL18_ECODH (68)/sp|P0AA25|THIO_ECOLI (33)-sp|C4ZUF9|RL18_ECOBW (68)/sp|P0AA25|THIO_ECOLI (33)-sp|P0C018|RL18_ECOLI (68)/sp|P0AA25|THIO_ECOLI (33)-sp|B1X6F6|RL18_ECODH (68)	WCGPCK(2)-YTGNKD(5)	C-K	5	2	5	0.00368402
254	sp|P37188|PTKB_ECOLI (87)-sp|P99999|2KR_THIO_ECOLI (33)/sp|P37188|PTKB_ECOLI (87)-sp|P0AA25|THIO_ECOLI (33)	ALQNKILTILQG(5)-WCGPCK(2)	C-K	2	4	7	0.154528
255	sp|P0ACJ8|CRP_ECOLI (53)-sp|P99999|2KR_THIO_ECOLI (33)/sp|P0ACJ8|CRP_ECOLI (53)-sp|P0AA25|THIO_ECOLI (33)	GSVAVLIKDEE(8)-WCGPCK(2)	C-K	2	2	1	0.10593
256	sp|P0A9P0|DLDH_ECOLI (237)-sp|P99999|2KR_THIO_ECOLI (33)/sp|P0A9P0|DLDH_ECOLI (237)-sp|P0AA25|THIO_ECOLI (33)	TKVTAVE(2)-WCGPCK(2)	C-K	2	3	3	0.106263
257	sp|P0A6P1|EFTS_ECOLI (207)-sp|P99999|2KR_THIO_ECOLI (33)/sp|P0A6P1|EFTS_ECOLI (207)-sp|P0AA25|THIO_ECOLI (33)/sp|B1XD39|EFTS_ECODH (207)-sp|P99999|2KR_THIO_ECOLI (33)/sp|B1XD39|EFTS_ECODH (207)-sp|P0AA25|THIO_ECOLI (33)/sp|C4ZRR2|EFTS_ECOBW (207)-sp|P99999|2KR_THIO_ECOLI (33)/sp|C4ZRR2|EFTS_ECOBW (207)-sp|P0AA25|THIO_ECOLI (33)	IAMQSGKPK(7)-WCGPCK(2)	C-K	3	1	3	0.302198
258	sp|P99999|2KR_THIO_ECOLI (97)-sp|P99999|2KR_THIO_ECOLI (33)/sp|P99999|2KR_THIO_ECOLI (97)-sp|P0AA25|THIO_ECOLI (33)/sp|P0AA25|THIO_ECOLI (97)-sp|P99999|2KR_THIO_ECOLI (33)/sp|P0AA25|THIO_ECOLI (97)-sp|P0AA25|THIO_ECOLI (33)	VGALSKGQLK(6)-WCGPCK(2)	C-K	14	20	16	2.77347e-05
259	sp|P99999|2KR_THIO_ECOLI (91)-sp|P99999|2KR_THIO_ECOLI (33)/sp|P99999|2KR_THIO_ECOLI (91)-sp|P0AA25|THIO_ECOLI (33)/sp|P0AA25|THIO_ECOLI (91)-sp|P99999|2KR_THIO_ECOLI (33)/sp|P0AA25|THIO_ECOLI (91)-sp|P0AA25|THIO_ECOLI (33)	VAATKVGALSK(5)-WCGPCK(2)	C-K	20	19	34	1.25647e-06
260	sp|P0A9B2|G3P1_ECOLI (132)-sp|P99999|2KR_THIO_ECOLI (33)/sp|P0A9B2|G3P1_ECOLI (132)-sp|P0AA25|THIO_ECOLI (33)	DNTPMFVKGANFDK(8)-WCGPCK(2)	C-K	1	4	1	0.0417148
261	sp|P99999|2KR_THIO_ECOLI (33)-sp|B1XB26|GLYA_ECODH (331)/sp|P99999|2KR_THIO_ECOLI (33)-sp|C4ZXC6|GLYA_ECOBW (331)/sp|P99999|2KR_THIO_ECOLI (33)-sp|P0A825|GLYA_ECOLI (331)/sp|P0AA25|THIO_ECOLI (33)-sp|B1XB26|GLYA_ECODH (331)/sp|P0AA25|THIO_ECOLI (33)-sp|C4ZXC6|GLYA_ECOBW (331)/sp|P0AA25|THIO_ECOLI (33)-sp|P0A825|GLYA_ECOLI (331)	WCGPCK(2)-NLTGKE(5)	C-K	1	2	2	0.0594645
262	sp|P99999|2KR_THIO_ECOLI (53)-sp|P99999|2KR_THIO_ECOLI (33)/sp|P99999|2KR_THIO_ECOLI (53)-sp|P0AA25|THIO_ECOLI (33)/sp|P0AA25|THIO_ECOLI (53)-sp|P99999|2KR_THIO_ECOLI (33)/sp|P0AA25|THIO_ECOLI (53)-sp|P0AA25|THIO_ECOLI (33)	YQGKLTVAK(4)-WCGPCK(2)	C-K	13	15	20	3.83353e-05
263	sp|B1XD84|GMHA_ECODH (140)-sp|P99999|2KR_THIO_ECOLI (33)/sp|B1XD84|GMHA_ECODH (140)-sp|P0AA25|THIO_ECOLI (33)/sp|P63224|GMHA_ECOLI (140)-sp|P99999|2KR_THIO_ECOLI (33)/sp|P63224|GMHA_ECOLI (140)-sp|P0AA25|THIO_ECOLI (33)/sp|C4ZRV8|GMHA_ECOBW (140)-sp|P99999|2KR_THIO_ECOLI (33)/sp|C4ZRV8|GMHA_ECOBW (140)-sp|P0AA25|THIO_ECOLI (33)	GMKVITLTGK(3)-WCGPCK(2)	C-K	4	7	5	0.000126996
264	sp|P0AGM9|XANP_ECOLI (1)-sp|P99999|2KR_THIO_ECOLI (33)/sp|P0AGM9|XANP_ECOLI (1)-sp|P0AA25|THIO_ECOLI (33)	MSVSTLE(1)-WCGPCK(2)	C-M	1	3	3	0.176692
265	sp|P0AG48|RL21_ECOLI (1)-sp|P99999|2KR_THIO_ECOLI (33)/sp|P0AG48|RL21_ECOLI (1)-sp|P0AA25|THIO_ECOLI (33)/sp|C4ZSS5|RL21_ECOBW (1)-sp|P99999|2KR_THIO_ECOLI (33)/sp|C4ZSS5|RL21_ECOBW (1)-sp|P0AA25|THIO_ECOLI (33)/sp|B1XHG2|RL21_ECODH (1)-sp|P99999|2KR_THIO_ECOLI (33)/sp|B1XHG2|RL21_ECODH (1)-sp|P0AA25|THIO_ECOLI (33)	MYAVFQSGGK(1)-WCGPCK(2)	C-M	4	6	4	0.000881389
266	sp|P99999|2KR_THIO_ECOLI (33)-sp|P31992|PPTA_ECOLI (2)/sp|P99999|2KR_THIO_ECOLI (33)-sp|B1XDG9|PPTA_ECODH (2)/sp|P99999|2KR_THIO_ECOLI (33)-sp|C4ZWN2|PPTA_ECOBW (2)/sp|P0AA25|THIO_ECOLI (33)-sp|P31992|PPTA_ECOLI (2)/sp|P0AA25|THIO_ECOLI (33)-sp|B1XDG9|PPTA_ECODH (2)/sp|P0AA25|THIO_ECOLI (33)-sp|C4ZWN2|PPTA_ECOBW (2)	WCGPCK(2)-PHIDIK(1)	C-P	7	8	8	2.8565e-05
267	sp|P99999|2KR_THIO_ECOLI (33)-sp|P0AC69|GLRX4_ECOLI (2)/sp|P0AA25|THIO_ECOLI (33)-sp|P0AC69|GLRX4_ECOLI (2)	WCGPCK(2)-STTIEK(1)	C-S	4	4	4	0.000266292
268	sp|C4ZXM9|RL28_ECOBW (2)-sp|P99999|2KR_THIO_ECOLI (33)/sp|C4ZXM9|RL28_ECOBW (2)-sp|P0AA25|THIO_ECOLI (33)/sp|B1X971|RL28_ECODH (2)-sp|P99999|2KR_THIO_ECOLI (33)/sp|B1X971|RL28_ECODH (2)-sp|P0AA25|THIO_ECOLI (33)/sp|P0A7M2|RL28_ECOLI (2)-sp|P99999|2KR_THIO_ECOLI (33)/sp|P0A7M2|RL28_ECOLI (2)-sp|P0AA25|THIO_ECOLI (33)	SRVCQVTGK(1)-WCGPCK(2)	C-S	5	5	3	0.0283348
269	sp|B1XFI0|RSMC_ECODH (2)-sp|P99999|2KR_THIO_ECOLI (33)/sp|B1XFI0|RSMC_ECODH (2)-sp|P0AA25|THIO_ECOLI (33)/sp|P39406|RSMC_ECOLI (2)-sp|P99999|2KR_THIO_ECOLI (33)/sp|P39406|RSMC_ECOLI (2)-sp|P0AA25|THIO_ECOLI (33)	SAFTPASE(1)-WCGPCK(2)	C-S	4	4	2	0.0585357
270	sp|P0AD49|YFIA_ECOLI (2)-sp|P99999|2KR_THIO_ECOLI (33)/sp|P0AD49|YFIA_ECOLI (2)-sp|P0AA25|THIO_ECOLI (33)	TMNITSK(1)-WCGPCK(2)	C-T	3	4	5	0.00127965
