# Supplementary material for: Mapping protein direct interactome of oxidoreductases with small molecular chemical cross-linkers in live cells
Source: Redox Biol. 2023 Feb 24;61:102642. doi: 10.1016/j.redox.2023.102642 (PMC9986639; doi:10.1016/j.redox.2023.102642)
Supplement: Multimedia component 4 [file mmc4.xlsx]

## Sheet: Sheet1
Table S4. Cross-linked peptides of BVSB cross-linked TXN1 complexes
No.	Cross-linked proteins	Cross-linked peptides	Cross-linked amino acids	Spectra counts of replicate 2	Spectra counts of replicate 3		Best e-value
1	sp|P10599|THIO_HUMAN (32)-sp|P10599|THIO_HUMAN (73)	LVVVDFSATWCGPCK(11)-CMPTFQFFK(1)	C-C	1	1	2	8.78374e-06
2	sp|P78527|PRKDC_HUMAN (1904)-sp|P10599|THIO_HUMAN (73)	INQVFHGSCITEGNELTK(9)-CMPTFQFFK(1)	C-C	1	2	4	5.76552e-07
3	sp|P10599|THIO_HUMAN (73)-sp|Q9BQ61|TRIR_HUMAN (165)	CMPTFQFFK(1)-AHQCGDDDK(4)	C-C	1	2	4	4.0666e-06
4	sp|P10599|THIO_HUMAN (73)-sp|Q00013|EM55_HUMAN (94)	CMPTFQFFK(1)-QSCTVAR(3)	C-C	2	2	1	0.000719108
5	sp|P10599|THIO_HUMAN (73)-sp|O14757|CHK1_HUMAN (57)	CMPTFQFFK(1)-EICINK(3)	C-C	3	1	1	0.215635
6	sp|Q9NS86|LANC2_HUMAN (187)-sp|P10599|THIO_HUMAN (73)	SVVCQESDLPDELLYGR(4)-CMPTFQFFK(1)	C-C	1	1	4	2.81087e-07
7	sp|Q96EB6|SIR1_HUMAN (67)-sp|P10599|THIO_HUMAN (73)	GCPGAAAAALWR(2)-CMPTFQFFK(1)	C-C	1	1	2	8.24408e-07
8	sp|P49023|PAXI_HUMAN (108)-sp|P10599|THIO_HUMAN (73)	TSSVSNPQDSVGSPCSR(15)-CMPTFQFFK(1)	C-C	1	1	2	0.00169232
9	sp|Q14247|SRC8_HUMAN (246)-sp|P10599|THIO_HUMAN (73)	CALGWDHQEK(1)-CMPTFQFFK(1)	C-C	3	4	1	1.80236e-07
10	sp|P10599|THIO_HUMAN (73)-sp|P11413|G6PD_HUMAN (13)	CMPTFQFFK(1)-TQVCGILR(4)	C-C	2	2	1	0.00302915
11	sp|Q8IXM2|BAP18_HUMAN (66)-sp|P10599|THIO_HUMAN (73)	RFGDDLNHISCVIK(11)-CMPTFQFFK(1)	C-C	1	1	1	0.332983
12	sp|O00273|DFFA_HUMAN (38)-sp|P10599|THIO_HUMAN (73)	EQHGVAASCLEDLR(9)-CMPTFQFFK(1)	C-C	2	2	2	0.000102307
13	sp|P49321|NASP_HUMAN (254)-sp|P10599|THIO_HUMAN (73)	SVSGTDVQEECREK(11)-CMPTFQFFK(1)	C-C	1	1	1	0.00381102
14	sp|P10599|THIO_HUMAN (73)-sp|Q9Y3C1|NOP16_HUMAN (36)	CMPTFQFFK(1)-IECSHIR(3)	C-C	2	3	1	5.33907e-05
15	sp|Q9C0B1|FTO_HUMAN (171)-sp|P10599|THIO_HUMAN (73)	ANEDAVPLCMSADFPR(9)-CMPTFQFFK(1)	C-C	3	2	2	0.000129085
16	sp|P10599|THIO_HUMAN (73)-sp|P53004|BIEA_HUMAN (204)	CMPTFQFFK(1)-MTVCLETEK(4)	C-C	1	2	1	0.000155154
17	sp|Q9Y4E8|UBP15_HUMAN (264)-sp|P10599|THIO_HUMAN (73)	NSNYCLPSYTAYK(5)-CMPTFQFFK(1)	C-C	1	2	2	3.78674e-06
18	sp|P10599|THIO_HUMAN (73)-sp|O00273|DFFA_HUMAN (47)	CMPTFQFFK(1)-ACDILAIDK(2)	C-C	2	1	1	0.000673297
19	sp|P10599|THIO_HUMAN (73)-sp|A0A0B4J2A2|PAL4C_HUMAN (52)/sp|P10599|THIO_HUMAN (73)-sp|P62937|PPIA_HUMAN (52)/sp|P10599|THIO_HUMAN (73)-sp|F5H284|PAL4D_HUMAN (52)/sp|P10599|THIO_HUMAN (73)-sp|P0DN37|PAL4G_HUMAN (52)/sp|P10599|THIO_HUMAN (73)-sp|A0A075B767|PAL4H_HUMAN (52)/sp|P10599|THIO_HUMAN (73)-sp|Q9Y536|PAL4A_HUMAN (52)/sp|P10599|THIO_HUMAN (73)-sp|A0A075B759|PAL4E_HUMAN (52)/sp|P10599|THIO_HU…	CMPTFQFFK(1)-GSCFHR(3)	C-C	4	2	6	0.0073733
20	sp|O43765|SGTA_HUMAN (153)-sp|P10599|THIO_HUMAN (73)	AICIDPAYSK(3)-CMPTFQFFK(1)	C-C	1	1	2	1.13551e-08
21	sp|Q96G74|OTUD5_HUMAN (519)-sp|P10599|THIO_HUMAN (73)	ATSPLVSLYPALECR(14)-CMPTFQFFK(1)	C-C	1	2	1	2.70634e-05
22	sp|P00492|HPRT_HUMAN (106)-sp|P10599|THIO_HUMAN (73)	SYCNDQSTGDIK(3)-CMPTFQFFK(1)	C-C	1	1	3	0.0031203
23	sp|P10599|THIO_HUMAN (73)-sp|Q8N9N8|EIF1A_HUMAN (89)	CMPTFQFFK(1)-AEISFVLCK(8)	C-C	4	2	1	4.68028e-05
24	sp|P10599|THIO_HUMAN (73)-sp|P60981|DEST_HUMAN (23)	CMPTFQFFK(1)-CSTPEEIKK(1)	C-C	4	5	4	3.58139e-10
25	sp|Q9BZI7|REN3B_HUMAN (319)-sp|P10599|THIO_HUMAN (73)	ASGQSCTLPK(6)-CMPTFQFFK(1)	C-C	1	1	1	0.000123219
26	sp|Q9UQ35|SRRM2_HUMAN (872)-sp|P10599|THIO_HUMAN (73)	SCFESSPDPELK(2)-CMPTFQFFK(1)	C-C	1	1	1	3.59085e-05
27	sp|Q9HBK9|AS3MT_HUMAN (334)-sp|P10599|THIO_HUMAN (73)	LPTSGGCSALELK(7)-CMPTFQFFK(1)	C-C	1	1	1	0.00254872
28	sp|Q9BXJ9|NAA15_HUMAN (721)-sp|P10599|THIO_HUMAN (73)	LFNTAVCESK(7)-CMPTFQFFK(1)	C-C	4	1	1	1.88494e-07
29	sp|Q15398|DLGP5_HUMAN (129)-sp|P10599|THIO_HUMAN (73)	YRPDMPCFLLSNQNAVK(7)-CMPTFQFFK(1)	C-C	3	4	1	1.35786e-05
30	sp|Q8N6M0|OTU6B_HUMAN (172)-sp|P10599|THIO_HUMAN (73)	DCALTVVALR(2)-CMPTFQFFK(1)	C-C	2	1	2	5.91685e-06
31	sp|P10599|THIO_HUMAN (73)-sp|P78406|RAE1L_HUMAN (106)	CMPTFQFFK(1)-VFTASCDK(6)	C-C	2	2	1	0.00178791
32	sp|Q12765|SCRN1_HUMAN (324)-sp|P10599|THIO_HUMAN (73)	TQSPCFGDDDPAK(5)-CMPTFQFFK(1)	C-C	1	1	1	1.16686e-05
33	sp|Q14008|CKAP5_HUMAN (1500)-sp|P10599|THIO_HUMAN (73)	CEMPELVQHK(1)-CMPTFQFFK(1)	C-C	1	1	1	0.000227831
34	sp|P10599|THIO_HUMAN (73)-sp|Q9ULV4|COR1C_HUMAN (420)	CMPTFQFFK(1)-KCDLISIPK(2)	C-C	2	2	2	1.74126e-05
35	sp|P48506|GSH1_HUMAN (501)-sp|P10599|THIO_HUMAN (73)	GGNAVVDGCGK(9)-CMPTFQFFK(1)	C-C	2	2	2	7.41128e-06
36	sp|P26599|PTBP1_HUMAN (250)-sp|P10599|THIO_HUMAN (73)	LSLDGQNIYNACCTLR(12)-CMPTFQFFK(1)	C-C	1	1	1	2.53679e-05
37	sp|Q04637|IF4G1_HUMAN (662)-sp|P10599|THIO_HUMAN (73)	LQGINCGPDFTPSFANLGR(6)-CMPTFQFFK(1)	C-C	2	3	1	0.000296348
38	sp|P52597|HNRPF_HUMAN (267)-sp|P10599|THIO_HUMAN (73)	DLSYCLSGMYDHR(5)-CMPTFQFFK(1)	C-C	2	2	3	1.5092e-08
39	sp|P10599|THIO_HUMAN (73)-sp|Q06265|EXOS9_HUMAN (9)	CMPTFQFFK(1)-ETPLSNCER(7)	C-C	2	2	2	3.97413e-06
40	sp|P10599|THIO_HUMAN (73)-sp|Q15149|PLEC_HUMAN (530)	CMPTFQFFK(1)-LECLQR(3)	C-C	1	1	1	0.000685128
41	sp|P10599|THIO_HUMAN (73)-sp|Q9NY93|DDX56_HUMAN (185)	CMPTFQFFK(1)-SLLCHLPR(4)	C-C	2	1	1	0.0556508
42	sp|Q15365|PCBP1_HUMAN (109)-sp|P10599|THIO_HUMAN (73)	LVVPATQCGSLIGK(8)-CMPTFQFFK(1)	C-C	3	2	7	3.66925e-05
43	sp|Q9NVG8|TBC13_HUMAN (282)-sp|P10599|THIO_HUMAN (73)	SLDDSQCGITYK(7)-CMPTFQFFK(1)	C-C	2	1	3	8.52267e-05
44	sp|Q99439|CNN2_HUMAN (175)-sp|P10599|THIO_HUMAN (73)	CASQSGMTAYGTR(1)-CMPTFQFFK(1)	C-C	3	3	2	0.000602777
45	sp|P10599|THIO_HUMAN (73)-sp|P84103|SRSF3_HUMAN (6)	CMPTFQFFK(1)-DSCPLDCK(3)	C-C	2	1	3	0.0254552
46	sp|P10599|THIO_HUMAN (73)-sp|P24941|CDK2_HUMAN (177)	CMPTFQFFK(1)-APEILLGCK(8)	C-C	3	1	3	1.59235e-06
47	sp|P09936|UCHL1_HUMAN (152)-sp|P10599|THIO_HUMAN (73)	NEAIQAAHDAVAQEGQCRVDDK(17)-CMPTFQFFK(1)	C-C	2	1	1	0.268064
48	sp|P10599|THIO_HUMAN (73)-sp|Q8ND24|RN214_HUMAN (655)	CMPTFQFFK(1)-SSHAPATCK(8)	C-C	1	1	1	0.00912998
49	sp|P07814|SYEP_HUMAN (744)-sp|P10599|THIO_HUMAN (73)	ERPTPSLNNNCTTSEDSLVLYNR(11)-CMPTFQFFK(1)	C-C	1	1	2	0.00097568
50	sp|Q15366|PCBP2_HUMAN (54)-sp|P10599|THIO_HUMAN (73)/sp|Q15365|PCBP1_HUMAN (54)-sp|P10599|THIO_HUMAN (73)/sp|P57721|PCBP3_HUMAN (86)-sp|P10599|THIO_HUMAN (73)	INISEGNCPER(8)-CMPTFQFFK(1)	C-C	4	3	4	8.38046e-06
51	sp|Q13057|COASY_HUMAN (144)-sp|P10599|THIO_HUMAN (73)	YATSCYSCCPR(9)-CMPTFQFFK(1)	C-C	1	1	2	0.00038791
52	sp|O75391|SPAG7_HUMAN (191)-sp|P10599|THIO_HUMAN (73)	TYGCVPVANKR(4)-CMPTFQFFK(1)	C-C	1	2	5	0.00124903
53	sp|P10599|THIO_HUMAN (73)-sp|O95861|BPNT1_HUMAN (42)	CMPTFQFFK(1)-TCATDLQTK(2)	C-C	3	1	5	0.00257818
54	sp|P10599|THIO_HUMAN (73)-sp|Q14008|CKAP5_HUMAN (1946)	CMPTFQFFK(1)-CGLDNTK(1)	C-C	1	2	2	3.09936e-05
55	sp|P10599|THIO_HUMAN (73)-sp|P46109|CRKL_HUMAN (249)	CMPTFQFFK(1)-RVPCAYDK(4)	C-C	3	3	3	2.43586e-05
56	sp|P10599|THIO_HUMAN (73)-sp|P51858|HDGF_HUMAN (12)	CMPTFQFFK(1)-CGDLVFAK(1)	C-C	4	3	4	9.74448e-06
57	sp|Q16576|RBBP7_HUMAN (97)-sp|P10599|THIO_HUMAN (73)	VHIPNDDAQFDASHCDSDK(15)-CMPTFQFFK(1)	C-C	1	1	1	0.15583
58	sp|O60610|DIAP1_HUMAN (1227)-sp|P10599|THIO_HUMAN (73)	AGCAVTSLLASELTK(3)-CMPTFQFFK(1)	C-C	1	1	2	3.23456e-05
59	sp|P10599|THIO_HUMAN (73)-sp|O60841|IF2P_HUMAN (853)	CMPTFQFFK(1)-LAHCEELR(4)	C-C	1	2	1	3.5381e-05
60	sp|P10599|THIO_HUMAN (73)-sp|P23528|COF1_HUMAN (147)	CMPTFQFFK(1)-CTLAEK(1)	C-C	1	1	1	0.0543288
61	sp|O75475|PSIP1_HUMAN (204)-sp|P10599|THIO_HUMAN (73)	QPCPSESDIITEEDK(3)-CMPTFQFFK(1)	C-C	1	1	2	0.000221355
62	sp|P10599|THIO_HUMAN (73)-sp|P49588|SYAC_HUMAN (773)	CMPTFQFFKK(1)-CLSVMEAK(1)	C-C	3	1	1	0.000743632
63	sp|Q9NYZ3|GTSE1_HUMAN (539)-sp|P10599|THIO_HUMAN (73)	AVGSPLCVPAR(7)-CMPTFQFFK(1)	C-C	1	1	2	1.17081e-07
64	sp|Q92499|DDX1_HUMAN (110)-sp|P10599|THIO_HUMAN (73)	GSAFAIGSDGLCCQSR(12)-CMPTFQFFK(1)	C-C	1	1	1	0.180474
65	sp|Q9UL40|ZN346_HUMAN (68)-sp|P10599|THIO_HUMAN (73)	NQCLFTNTQCK(3)-CMPTFQFFK(1)	C-C	1	1	1	8.92522e-08
66	sp|P10599|THIO_HUMAN (73)-sp|A0A0B4J2A2|PAL4C_HUMAN (52)/sp|P10599|THIO_HUMAN (73)-sp|P62937|PPIA_HUMAN (52)/sp|P10599|THIO_HUMAN (73)-sp|F5H284|PAL4D_HUMAN (52)/sp|P10599|THIO_HUMAN (73)-sp|P0DN37|PAL4G_HUMAN (52)/sp|P10599|THIO_HUMAN (73)-sp|A0A075B767|PAL4H_HUMAN (52)/sp|P10599|THIO_HUMAN (73)-sp|Q9Y536|PAL4A_HUMAN (52)/sp|P10599|THIO_HUMAN (73)-sp|A0A075B759|PAL4E_HUMAN (52)/sp|P10599|THIO_HU…	CMPTFQFFKK(1)-GSCFHR(3)	C-C	4	2	4	0.000344349
67	sp|P62633|CNBP_HUMAN (97)-sp|P10599|THIO_HUMAN (73)	EQCCYNCGKPGHLAR(3)-CMPTFQFFK(1)	C-C	4	3	1	6.83259e-06
68	sp|Q15233|NONO_HUMAN (145)-sp|P10599|THIO_HUMAN (73)	FACHSASLTVR(3)-CMPTFQFFK(1)	C-C	9	10	2	1.32244e-08
69	sp|P10599|THIO_HUMAN (73)-sp|Q5VW32|BROX_HUMAN (267)	CMPTFQFFK(1)-CGEAIR(1)	C-C	2	2	3	0.0260876
70	sp|Q53H96|P5CR3_HUMAN (49)-sp|P10599|THIO_HUMAN (73)	NLCHFQALGCR(3)-CMPTFQFFK(1)	C-C	2	2	2	0.000633061
71	sp|P10599|THIO_HUMAN (73)-sp|Q00839|HNRPU_HUMAN (594)	CMPTFQFFK(1)-MCLFAGFQR(2)	C-C	1	1	4	9.95824e-06
72	sp|P40222|TXLNA_HUMAN (523)-sp|P10599|THIO_HUMAN (73)	VTEAPCYPGAPSTEASGQTGPQEPTSAR(6)-CMPTFQFFK(1)	C-C	1	1	1	0.00360918
73	sp|O95793|STAU1_HUMAN (574)-sp|P10599|THIO_HUMAN (73)	TGNGPMSVCGR(9)-CMPTFQFFK(1)	C-C	1	1	1	0.000108786
74	sp|P15880|RS2_HUMAN (229)-sp|P10599|THIO_HUMAN (73)	GCTATLGNFAK(2)-CMPTFQFFK(1)	C-C	1	1	1	9.5132e-08
75	sp|Q9ULW0|TPX2_HUMAN (594)-sp|P10599|THIO_HUMAN (73)	NVTQIEPFCLETDRR(9)-CMPTFQFFK(1)	C-C	1	1	1	0.198091
76	sp|P10599|THIO_HUMAN (73)-sp|Q92747|ARC1A_HUMAN (279)	CMPTFQFFK(1)-GCLTFVSK(2)	C-C	1	1	1	0.000283978
77	sp|Q9ULC4|MCTS1_HUMAN (14)-sp|P10599|THIO_HUMAN (73)	ENVSNCIQLK(6)-CMPTFQFFK(1)	C-C	1	1	2	0.000164274
78	sp|Q92598|HS105_HUMAN (658)-sp|P10599|THIO_HUMAN (73)	FICEQDHQNFLR(3)-CMPTFQFFK(1)	C-C	2	2	3	1.3561e-06
79	sp|Q9HBM1|SPC25_HUMAN (27)-sp|P10599|THIO_HUMAN (73)	STDTSCQMAGLR(6)-CMPTFQFFK(1)	C-C	1	2	1	1.27406e-06
80	sp|Q8N6M0|OTU6B_HUMAN (292)-sp|P10599|THIO_HUMAN (73)	LVNIVTENCS(9)-CMPTFQFFK(1)	C-C	2	1	2	0.0153096
81	sp|P10599|THIO_HUMAN (73)-sp|Q96KB5|TOPK_HUMAN (70)	CMPTFQFFKK(1)-INPICNDHYR(5)	C-C	1	3	1	0.00184935
82	sp|Q9P2E9|RRBP1_HUMAN (892)-sp|P10599|THIO_HUMAN (73)	ELCHTQSSHASLR(3)-CMPTFQFFK(1)	C-C	1	2	3	2.58366e-06
83	sp|Q96C86|DCPS_HUMAN (37)-sp|P10599|THIO_HUMAN (73)	EAGVGNGTCAPVR(9)-CMPTFQFFK(1)	C-C	1	1	8	0.00299521
84	sp|Q13126|MTAP_HUMAN (131)-sp|P10599|THIO_HUMAN (73)	TTMRPQSFYDGSHSCAR(15)-CMPTFQFFK(1)	C-C	2	1	2	0.000769946
85	sp|P53350|PLK1_HUMAN (212)-sp|P10599|THIO_HUMAN (73)	TLCGTPNYIAPEVLSK(3)-CMPTFQFFK(1)	C-C	1	2	2	9.23039e-06
86	sp|P10599|THIO_HUMAN (73)-sp|P46109|CRKL_HUMAN (249)	CMPTFQFFKK(1)-RVPCAYDK(4)	C-C	1	1	1	0.0554734
87	sp|Q9H910|JUPI2_HUMAN (118)-sp|P10599|THIO_HUMAN (73)	DHVFLCEGEEPK(6)-CMPTFQFFK(1)	C-C	2	2	7	9.74832e-07
88	sp|P10599|THIO_HUMAN (73)-sp|Q9UHD1|CHRD1_HUMAN (86)	CMPTFQFFK(1)-ELCELKPK(3)	C-C	3	5	3	0.000427871
89	sp|P46013|KI67_HUMAN (226)-sp|P10599|THIO_HUMAN (73)	SVPTTQCLDNSK(7)-CMPTFQFFK(1)	C-C	1	1	2	0.000100315
90	sp|P10599|THIO_HUMAN (73)-sp|Q13885|TBB2A_HUMAN (303)/sp|P10599|THIO_HUMAN (73)-sp|A6NNZ2|TBB8B_HUMAN (303)/sp|P10599|THIO_HUMAN (73)-sp|P04350|TBB4A_HUMAN (303)/sp|P10599|THIO_HUMAN (73)-sp|P07437|TBB5_HUMAN (303)/sp|P10599|THIO_HUMAN (73)-sp|Q9BVA1|TBB2B_HUMAN (303)/sp|P10599|THIO_HUMAN (73)-sp|Q9BUF5|TBB6_HUMAN (303)/sp|P10599|THIO_HUMAN (73)-sp|Q13509|TBB3_HUMAN (303)/sp|P10599|THIO_HUMAN (73…	CMPTFQFFK(1)-NMMAACDPR(6)	C-C	2	2	4	0.00852408
91	sp|P10599|THIO_HUMAN (73)-sp|Q9P258|RCC2_HUMAN (428)	CMPTFQFFK(1)-AVQDLCGWR(6)	C-C	4	2	5	1.3611e-07
92	sp|O43175|SERA_HUMAN (369)-sp|P10599|THIO_HUMAN (73)	NAGNCLSPAVIVGLLK(5)-CMPTFQFFK(1)	C-C	1	2	1	1.24112e-05
93	sp|P26599|PTBP1_HUMAN (23)-sp|P10599|THIO_HUMAN (73)	RGSDELFSTCVTNGPFIMSSNSASAANGNDSKK(10)-CMPTFQFFK(1)	C-C	3	1	2	0.000187338
94	sp|P10599|THIO_HUMAN (73)-sp|Q6P1J9|CDC73_HUMAN (145)	CMPTFQFFK(1)-IEDEECVR(6)	C-C	1	1	1	1.80292e-06
95	sp|Q12948|FOXC1_HUMAN (550)-sp|P10599|THIO_HUMAN (73)	TSGAFVYDCSK(9)-CMPTFQFFK(1)	C-C	2	2	2	4.03774e-05
96	sp|O75391|SPAG7_HUMAN (191)-sp|P10599|THIO_HUMAN (73)	TYGCVPVANK(4)-CMPTFQFFK(1)	C-C	2	3	3	5.4399e-05
97	sp|Q15185|TEBP_HUMAN (58)-sp|P10599|THIO_HUMAN (73)	HLNEIDLFHCIDPNDSK(10)-CMPTFQFFKK(1)	C-C	1	2	5	4.96481e-05
98	sp|Q16555|DPYL2_HUMAN (504)-sp|P10599|THIO_HUMAN (73)	GLYDGPVCEVSVTPK(8)-CMPTFQFFK(1)	C-C	1	1	1	0.000927973
99	sp|P17987|TCPA_HUMAN (397)-sp|P10599|THIO_HUMAN (73)	SLHDALCVVK(7)-CMPTFQFFK(1)	C-C	3	1	2	4.95143e-05
100	sp|Q9NQ88|TIGAR_HUMAN (114)-sp|P10599|THIO_HUMAN (73)	EECPVFTPPGGETLDQVK(3)-CMPTFQFFK(1)	C-C	1	1	1	0.177137
101	sp|P10599|THIO_HUMAN (73)-sp|P55265|DSRAD_HUMAN (1224)	CMPTFQFFK(1)-NFYLCPV(5)	C-C	2	1	1	0.000267488
102	sp|P10599|THIO_HUMAN (73)-sp|Q86X95|CIR1_HUMAN (10)	CMPTFQFFK(1)-SFANFMCK(7)	C-C	1	1	1	0.178649
103	sp|Q96FW1|OTUB1_HUMAN (23)-sp|P10599|THIO_HUMAN (73)	QEPLGSDSEGVNCLAYDEAIMAQQDR(13)-CMPTFQFFK(1)	C-C	2	1	1	0.000529393
104	sp|Q71U36|TBA1A_HUMAN (316)-sp|P10599|THIO_HUMAN (73)/sp|P68366|TBA4A_HUMAN (316)-sp|P10599|THIO_HUMAN (73)/sp|A6NHL2|TBAL3_HUMAN (323)-sp|P10599|THIO_HUMAN (73)/sp|Q9BQE3|TBA1C_HUMAN (316)-sp|P10599|THIO_HUMAN (73)/sp|P68363|TBA1B_HUMAN (316)-sp|P10599|THIO_HUMAN (73)	YMACCLLYR(5)-CMPTFQFFK(1)	C-C	5	3	2	9.00217e-09
105	sp|P21266|GSTM3_HUMAN (208)-sp|P10599|THIO_HUMAN (73)	IAAYLQSDQFCK(11)-CMPTFQFFK(1)	C-C	1	1	1	2.20928e-09
106	sp|P49790|NU153_HUMAN (1065)-sp|P10599|THIO_HUMAN (73)	SASVAPFTCK(9)-CMPTFQFFK(1)	C-C	1	1	1	5.73496e-08
107	sp|P13797|PLST_HUMAN (104)-sp|P10599|THIO_HUMAN (73)	EGICALGGTSELSSEGTQHSYSEEEK(4)-CMPTFQFFK(1)	C-C	4	3	2	1.65932e-06
108	sp|P10599|THIO_HUMAN (73)-sp|Q96SZ5|AEDO_HUMAN (18)	CMPTFQFFK(1)-QACLTFR(3)	C-C	3	2	1	0.188441
109	sp|P20290|BTF3_HUMAN (22)-sp|P10599|THIO_HUMAN (73)	GGCPGGEATLSQPPPR(3)-CMPTFQFFK(1)	C-C	4	10	5	4.89878e-05
110	sp|P27348|1433T_HUMAN (134)-sp|P10599|THIO_HUMAN (73)	YLAEVACGDDRK(7)-CMPTFQFFK(1)	C-C	1	4	2	3.09626e-05
111	sp|P10599|THIO_HUMAN (73)-sp|Q9UQR0|SCML2_HUMAN (688)	CMPTFQFFK(1)-LCYYIEK(2)	C-C	1	1	1	0.00227779
112	sp|Q9Y314|NOSIP_HUMAN (8)-sp|P10599|THIO_HUMAN (73)	NCTAGAVYTYHEK(2)-CMPTFQFFK(1)	C-C	4	2	4	0.000578554
113	sp|P31689|DNJA1_HUMAN (149)-sp|P10599|THIO_HUMAN (73)	GAVECCPNCR(5)-CMPTFQFFK(1)	C-C	2	3	2	1.86562e-07
114	sp|P10599|THIO_HUMAN (73)-sp|Q8NFP7|NUD10_HUMAN (3)/sp|P10599|THIO_HUMAN (73)-sp|Q96G61|NUD11_HUMAN (3)	CMPTFQFFK(1)-CKPNQTR(1)	C-C	4	2	1	2.53476e-05
115	sp|Q71U36|TBA1A_HUMAN (315)-sp|P10599|THIO_HUMAN (73)/sp|P68366|TBA4A_HUMAN (315)-sp|P10599|THIO_HUMAN (73)/sp|A6NHL2|TBAL3_HUMAN (322)-sp|P10599|THIO_HUMAN (73)/sp|Q9BQE3|TBA1C_HUMAN (315)-sp|P10599|THIO_HUMAN (73)/sp|P68363|TBA1B_HUMAN (315)-sp|P10599|THIO_HUMAN (73)	YMACCLLYR(4)-CMPTFQFFK(1)	C-C	6	4	2	2.22267e-06
116	sp|Q9H814|PHAX_HUMAN (51)-sp|P10599|THIO_HUMAN (73)	AFQNTATACAPVSHYR(9)-CMPTFQFFK(1)	C-C	2	1	1	0.000596342
117	sp|Q9UPT9|UBP22_HUMAN (61)-sp|P10599|THIO_HUMAN (73)	SCICHVCGVHLNR(2)-CMPTFQFFK(1)	C-C	2	2	3	0.000684567
118	sp|P10599|THIO_HUMAN (73)-sp|P10599|THIO_HUMAN (73)	CMPTFQFFKK(1)-CMPTFQFFK(1)	C-C	29	23	33	4.05559e-07
119	sp|P30307|MPIP3_HUMAN (42)-sp|P10599|THIO_HUMAN (73)	DTSFTVCPDVPR(7)-CMPTFQFFK(1)	C-C	1	2	1	1.0407e-07
120	sp|P10599|THIO_HUMAN (73)-sp|Q8WUZ0|BCL7C_HUMAN (211)	CMPTFQFFK(1)-ICPNAPDP(2)	C-C	1	2	1	0.00146078
121	sp|P10599|THIO_HUMAN (73)-sp|Q8WX93|PALLD_HUMAN (964)	CMPTFQFFK(1)-VSSCEQR(4)	C-C	1	1	1	0.00907505
122	sp|Q53EL6|PDCD4_HUMAN (275)-sp|P10599|THIO_HUMAN (73)	AVGDGILCNTYIDSYK(8)-CMPTFQFFK(1)	C-C	1	1	1	9.30128e-05
123	sp|P10599|THIO_HUMAN (73)-sp|Q00013|EM55_HUMAN (179)	CMPTFQFFK(1)-DNLIPCK(6)	C-C	2	1	2	0.0013896
124	sp|Q9Y3F4|STRAP_HUMAN (305)-sp|P10599|THIO_HUMAN (73)	CVLPEEDSGELAKPK(1)-CMPTFQFFK(1)	C-C	1	2	1	0.000414634
125	sp|Q15181|IPYR_HUMAN (270)-sp|P10599|THIO_HUMAN (73)	AIVDALPPPCESACTVPTDVDK(10)-CMPTFQFFK(1)	C-C	6	5	6	0.000343037
126	sp|P10599|THIO_HUMAN (73)-sp|Q86VP6|CAND1_HUMAN (1007)	CMPTFQFFK(1)-NCIGDFLK(2)	C-C	1	1	1	0.000724286
127	sp|P10599|THIO_HUMAN (73)-sp|P23528|COF1_HUMAN (147)	CMPTFQFFK(1)-DRCTLAEK(3)	C-C	2	4	1	0.00764317
128	sp|P10599|THIO_HUMAN (73)-sp|Q13885|TBB2A_HUMAN (354)/sp|P10599|THIO_HUMAN (73)-sp|A6NNZ2|TBB8B_HUMAN (354)/sp|P10599|THIO_HUMAN (73)-sp|P04350|TBB4A_HUMAN (354)/sp|P10599|THIO_HUMAN (73)-sp|P07437|TBB5_HUMAN (354)/sp|P10599|THIO_HUMAN (73)-sp|Q9BVA1|TBB2B_HUMAN (354)/sp|P10599|THIO_HUMAN (73)-sp|Q3ZCM7|TBB8_HUMAN (354)/sp|P10599|THIO_HUMAN (73)-sp|P68371|TBB4B_HUMAN (354)	CMPTFQFFK(1)-TAVCDIPPR(4)	C-C	13	12	10	1.2802e-05
129	sp|P10599|THIO_HUMAN (73)-sp|P62306|RUXF_HUMAN (66)	CMPTFQFFK(1)-CNNVLYIR(1)	C-C	5	5	2	1.97963e-06
130	sp|A0AVT1|UBA6_HUMAN (347)-sp|P10599|THIO_HUMAN (73)	KPNVGCQQDSEELLK(6)-CMPTFQFFK(1)	C-C	1	1	2	2.49252e-07
131	sp|P10599|THIO_HUMAN (73)-sp|P49588|SYAC_HUMAN (773)	CMPTFQFFK(1)-CLSVMEAK(1)	C-C	4	4	5	2.77861e-10
132	sp|P10599|THIO_HUMAN (73)-sp|Q15061|WDR43_HUMAN (372)	CMPTFQFFK(1)-EPHMCLVR(5)	C-C	1	1	2	0.00018052
133	sp|Q9C0C9|UBE2O_HUMAN (182)-sp|P10599|THIO_HUMAN (73)	LIGTNCIIYPVNSK(6)-CMPTFQFFK(1)	C-C	1	1	1	0.118556
134	sp|P10599|THIO_HUMAN (73)-sp|Q92945|FUBP2_HUMAN (436)	CMPTFQFFK(1)-CGLVIGR(1)	C-C	1	1	1	0.00306827
135	sp|P31943|HNRH1_HUMAN (267)-sp|P10599|THIO_HUMAN (73)/sp|P55795|HNRH2_HUMAN (267)-sp|P10599|THIO_HUMAN (73)	DLNYCFSGMSDHR(5)-CMPTFQFFK(1)	C-C	2	4	3	1.55519e-07
136	sp|Q96HC4|PDLI5_HUMAN (213)-sp|P10599|THIO_HUMAN (73)	QPTVTSVCSETSQELAEGQR(8)-CMPTFQFFK(1)	C-C	2	1	1	0.0434721
137	sp|P10599|THIO_HUMAN (73)-sp|P17844|DDX5_HUMAN (234)	CMPTFQFFK(1)-LIDFLECGK(7)	C-C	1	1	2	1.9955e-07
138	sp|Q14839|CHD4_HUMAN (1827)-sp|P10599|THIO_HUMAN (73)	FAEVECLAESHQHLSK(6)-CMPTFQFFK(1)	C-C	2	1	1	0.0490421
139	sp|P10599|THIO_HUMAN (73)-sp|Q14247|SRC8_HUMAN (112)	CMPTFQFFK(1)-HCSQVDSVR(2)	C-C	5	3	2	8.96879e-10
140	sp|Q13404|UB2V1_HUMAN (144)-sp|P10599|THIO_HUMAN (73)	LPQPPEGQCYSN(9)-CMPTFQFFK(1)	C-C	2	1	2	0.00401462
141	sp|Q9H2G2|SLK_HUMAN (1212)-sp|P10599|THIO_HUMAN (73)	MTGESECLNPSTQSR(7)-CMPTFQFFK(1)	C-C	2	3	1	0.000131432
142	sp|P41252|SYIC_HUMAN (185)-sp|P10599|THIO_HUMAN (73)	VMPFSTACNTPLSNFESHQNYK(8)-CMPTFQFFK(1)	C-C	2	2	1	0.000748837
143	sp|Q9NP61|ARFG3_HUMAN (241)-sp|P10599|THIO_HUMAN (73)	LANTCFNEIEK(5)-CMPTFQFFK(1)	C-C	2	2	3	3.08949e-06
144	sp|P51858|HDGF_HUMAN (108)-sp|P10599|THIO_HUMAN (73)	SCVEEPEPEPEAAEGDGDKK(2)-CMPTFQFFK(1)	C-C	3	1	3	3.72173e-05
145	sp|P10599|THIO_HUMAN (73)-sp|O75179|ANR17_HUMAN (58)	CMPTFQFFK(1)-VCDLLLK(2)	C-C	2	1	1	0.00291418
146	sp|Q96B54|ZN428_HUMAN (115)-sp|P10599|THIO_HUMAN (73)	LCCPATAPQEAPAPEGR(3)-CMPTFQFFK(1)	C-C	1	1	1	0.0110837
147	sp|Q96KB5|TOPK_HUMAN (70)-sp|P10599|THIO_HUMAN (73)	INPICNDHYR(5)-CMPTFQFFK(1)	C-C	1	2	2	8.45841e-05
148	sp|Q9UI12|VATH_HUMAN (85)-sp|P10599|THIO_HUMAN (73)	TFINLMTHICK(10)-CMPTFQFFK(1)	C-C	2	2	1	6.16917e-05
149	sp|P49915|GUAA_HUMAN (489)-sp|P10599|THIO_HUMAN (73)	ACTTEEDQEK(2)-CMPTFQFFK(1)	C-C	1	1	1	9.44987e-06
150	sp|Q99439|CNN2_HUMAN (215)-sp|P10599|THIO_HUMAN (73)	CASQVGMTAPGTRR(1)-CMPTFQFFK(1)	C-C	1	1	2	0.0115388
151	sp|P10599|THIO_HUMAN (73)-sp|Q9BU89|DOHH_HUMAN (232)	CMPTFQFFK(1)-CTENPMVR(1)	C-C	4	5	3	1.04845e-06
152	sp|Q8N806|UBR7_HUMAN (374)-sp|P10599|THIO_HUMAN (73)	VQQVELICEYNDLK(8)-CMPTFQFFK(1)	C-C	1	1	1	0.0304248
153	sp|Q8N2W9|PIAS4_HUMAN (164)-sp|P10599|THIO_HUMAN (73)	LQESPCIFALTPR(6)-CMPTFQFFK(1)	C-C	2	1	1	0.0454902
154	sp|Q9Y383|LC7L2_HUMAN (348)-sp|P10599|THIO_HUMAN (73)	FRDQDLASCDRDR(9)-CMPTFQFFK(1)	C-C	1	1	2	0.273514
155	sp|O95453|PARN_HUMAN (543)-sp|P10599|THIO_HUMAN (73)	LNPQCIPYTLQNHYYR(5)-CMPTFQFFK(1)	C-C	2	1	1	2.93412e-06
156	sp|P10599|THIO_HUMAN (73)-sp|Q8IX18|DHX40_HUMAN (641)	CMPTFQFFK(1)-TFCTMDGR(3)	C-C	2	2	2	1.52777e-06
157	sp|P26599|PTBP1_HUMAN (23)-sp|P10599|THIO_HUMAN (73)	GSDELFSTCVTNGPFIMSSNSASAANGNDSK(9)-CMPTFQFFK(1)	C-C	1	2	1	0.0166838
158	sp|Q12948|FOXC1_HUMAN (529)-sp|P10599|THIO_HUMAN (73)	IGLNNSPVNGNSSCQMAFPSSQSLYR(14)-CMPTFQFFK(1)	C-C	1	1	1	0.0745562
159	sp|P61289|PSME3_HUMAN (92)-sp|P10599|THIO_HUMAN (73)	LDECEEAFQGTK(4)-CMPTFQFFK(1)	C-C	1	1	1	0.000100455
160	sp|P10599|THIO_HUMAN (73)-sp|Q6NZ67|MZT2B_HUMAN (80)/sp|P10599|THIO_HUMAN (73)-sp|Q6P582|MZT2A_HUMAN (80)	CMPTFQFFK(1)-SMCAGQR(3)	C-C	1	3	1	0.00141154
161	sp|Q15417|CNN3_HUMAN (173)-sp|P10599|THIO_HUMAN (73)	CASQAGMTAYGTR(1)-CMPTFQFFK(1)	C-C	5	4	2	6.81255e-09
162	sp|Q8WUM4|PDC6I_HUMAN (250)-sp|P10599|THIO_HUMAN (73)	HCIMQANAEYHQSILAK(2)-CMPTFQFFK(1)	C-C	1	1	2	0.018311
163	sp|Q9UFW8|CGBP1_HUMAN (92)-sp|P10599|THIO_HUMAN (73)	QRPLTASLQCNSTAQTEK(10)-CMPTFQFFK(1)	C-C	1	1	1	0.00363364
164	sp|Q15366|PCBP2_HUMAN (54)-sp|P10599|THIO_HUMAN (73)/sp|Q15365|PCBP1_HUMAN (54)-sp|P10599|THIO_HUMAN (73)/sp|P57721|PCBP3_HUMAN (86)-sp|P10599|THIO_HUMAN (73)	INISEGNCPER(8)-CMPTFQFFKK(1)	C-C	2	3	1	0.00324148
165	sp|P41240|CSK_HUMAN (290)-sp|P10599|THIO_HUMAN (73)	SVLGGDCLLK(7)-CMPTFQFFK(1)	C-C	1	1	1	0.00606137
166	sp|Q9BV68|RN126_HUMAN (15)-sp|P10599|THIO_HUMAN (73)	YFCHCCSVEIVPR(5)-CMPTFQFFK(1)	C-C	1	4	2	1.53558e-05
167	sp|P10599|THIO_HUMAN (73)-sp|Q7Z6K5|ARPIN_HUMAN (183)	CMPTFQFFK(1)-CNFTGDGK(1)	C-C	2	2	2	8.07138e-05
168	sp|P33240|CSTF2_HUMAN (150)-sp|P10599|THIO_HUMAN (73)	LCVQNSPQEAR(2)-CMPTFQFFK(1)	C-C	2	2	1	1.16627e-06
169	sp|Q9Y3B4|SF3B6_HUMAN (83)-sp|P10599|THIO_HUMAN (73)	NACDHLSGFNVCNR(12)-CMPTFQFFK(1)	C-C	2	3	3	2.94605e-09
170	sp|P62888|RL30_HUMAN (92)-sp|P10599|THIO_HUMAN (73)	VCTLAIIDPGDSDIIR(2)-CMPTFQFFK(1)	C-C	1	1	1	0.00265405
171	sp|O14545|TRAD1_HUMAN (267)-sp|P10599|THIO_HUMAN (73)	AVCEADQSHGGPR(3)-CMPTFQFFK(1)	C-C	1	4	2	9.72557e-05
172	sp|P20810|ICAL_HUMAN (413)-sp|P10599|THIO_HUMAN (73)	TSMCSIQSAPPEPATLK(4)-CMPTFQFFK(1)	C-C	2	3	2	0.0713417
173	sp|Q9GZP4|PITH1_HUMAN (187)-sp|P10599|THIO_HUMAN (73)	HEVTICNYEASANPADHR(6)-CMPTFQFFK(1)	C-C	4	3	2	3.36254e-07
174	sp|P50990|TCPQ_HUMAN (244)-sp|P10599|THIO_HUMAN (73)	IAVYSCPFDGMITETK(6)-CMPTFQFFK(1)	C-C	2	2	1	0.00176732
175	sp|Q15365|PCBP1_HUMAN (109)-sp|P10599|THIO_HUMAN (73)	LVVPATQCGSLIGK(8)-CMPTFQFFKK(1)	C-C	1	1	3	0.000133577
176	sp|P10599|THIO_HUMAN (73)-sp|Q8NC96|NECP1_HUMAN (162)	CMPTFQFFK(1)-LCIGNITNK(2)	C-C	1	2	1	2.70123e-06
177	sp|P00813|ADA_HUMAN (75)-sp|P10599|THIO_HUMAN (73)	FDYYMPAIAGCR(11)-CMPTFQFFK(1)	C-C	1	1	1	0.0340188
178	sp|P10599|THIO_HUMAN (73)-sp|Q9UNE7|CHIP_HUMAN (199)	CMPTFQFFK(1)-AQQACIEAK(5)	C-C	3	1	1	2.88059e-05
179	sp|Q9Y2Z0|SGT1_HUMAN (49)-sp|P10599|THIO_HUMAN (73)	ALEQKPDDAQYYCQR(13)-CMPTFQFFK(1)	C-C	1	1	2	0.0294737
180	sp|Q13546|RIPK1_HUMAN (325)-sp|P10599|THIO_HUMAN (73)	MQSLQLDCVAVPSSR(8)-CMPTFQFFK(1)	C-C	1	1	2	0.00309231
181	sp|P10599|THIO_HUMAN (73)-sp|P10599|THIO_HUMAN (73)	CMPTFQFFK(1)-CMPTFQFFK(1)	C-C	54	82	92	0.00711479
182	sp|Q9UBB4|ATX10_HUMAN (354)-sp|P10599|THIO_HUMAN (73)	ETTNIFSNCGCVR(9)-CMPTFQFFK(1)	C-C	2	1	1	0.0239721
183	sp|P0DPH7|TBA3C_HUMAN (376)-sp|P10599|THIO_HUMAN (73)/sp|Q71U36|TBA1A_HUMAN (376)-sp|P10599|THIO_HUMAN (73)/sp|P68366|TBA4A_HUMAN (376)-sp|P10599|THIO_HUMAN (73)/sp|P0DPH8|TBA3D_HUMAN (376)-sp|P10599|THIO_HUMAN (73)/sp|Q6PEY2|TBA3E_HUMAN (376)-sp|P10599|THIO_HUMAN (73)/sp|Q9NY65|TBA8_HUMAN (376)-sp|P10599|THIO_HUMAN (73)/sp|P68363|TBA1B_HUMAN (376)-sp|P10599|THIO_HUMAN (73)	AVCMLSNTTAIAEAWAR(3)-CMPTFQFFK(1)	C-C	2	3	1	0.00397024
184	sp|P10599|THIO_HUMAN (73)-sp|P09884|DPOLA_HUMAN (141)	CMPTFQFFK(1)-SMFIACAGK(6)	C-C	1	1	2	0.00014695
185	sp|Q15233|NONO_HUMAN (145)-sp|P10599|THIO_HUMAN (73)	FACHSASLTVR(3)-CMPTFQFFKK(1)	C-C	1	1	2	2.26054e-05
186	sp|P10599|THIO_HUMAN (73)-sp|O75821|EIF3G_HUMAN (25)	CMPTFQFFK(1)-CVTSELLK(1)	C-C	4	3	4	8.18836e-05
187	sp|P49321|NASP_HUMAN (708)-sp|P10599|THIO_HUMAN (73)	KPTDGASSSNCVTDISHLVR(11)-CMPTFQFFK(1)	C-C	8	5	3	2.74587e-05
188	sp|Q9H3R5|CENPH_HUMAN (35)-sp|P10599|THIO_HUMAN (73)	AGGPPQVAGAQAACSEDR(14)-CMPTFQFFK(1)	C-C	2	2	2	6.88397e-07
189	sp|P36405|ARL3_HUMAN (118)-sp|P10599|THIO_HUMAN (73)	LSCVPVLIFANK(3)-CMPTFQFFK(1)	C-C	1	5	7	5.43838e-05
190	sp|P78347|GTF2I_HUMAN (215)-sp|P10599|THIO_HUMAN (73)	SILSPGGSCGPIK(9)-CMPTFQFFK(1)	C-C	2	4	3	0.00757446
191	sp|P10599|THIO_HUMAN (73)-sp|O43915|VEGFD_HUMAN (191)	CMPTFQFFK(1)-CLPTAPR(1)	C-C	1	1	4	0.12103
192	sp|P13639|EF2_HUMAN (567)-sp|P10599|THIO_HUMAN (73)	DLEEDHACIPIKK(8)-CMPTFQFFK(1)	C-C	6	4	6	0.000373967
193	sp|O75940|SPF30_HUMAN (214)-sp|P10599|THIO_HUMAN (73)	VGVGTCGIADKPMTQYQDTSK(6)-CMPTFQFFK(1)	C-C	1	1	1	8.50541e-06
194	sp|P10599|THIO_HUMAN (73)-sp|P63208|SKP1_HUMAN (120)	CMPTFQFFK(1)-GLLDVTCK(7)	C-C	1	1	2	0.00324044
195	sp|P10599|THIO_HUMAN (73)-sp|Q9Y520|PRC2C_HUMAN (223)	CMPTFQFFK(1)-IACGPPQAK(3)	C-C	3	6	4	3.07562e-06
196	sp|Q8N806|UBR7_HUMAN (424)-sp|P10599|THIO_HUMAN (73)	RVDGMQYYCS(9)-CMPTFQFFK(1)	C-C	1	2	1	3.89583e-06
197	sp|P10599|THIO_HUMAN (73)-sp|Q96FZ2|HMCES_HUMAN (131)	CMPTFQFFK(1)-CQGTNQR(1)	C-C	2	2	1	5.28426e-05
198	sp|P10599|THIO_HUMAN (73)-sp|Q9H5V9|STEEP_HUMAN (11)	CMPTFQFFK(1)-SVVCSDTR(4)	C-C	3	2	1	0.000489841
199	sp|P10599|THIO_HUMAN (73)-sp|Q13541|4EBP1_HUMAN (62)	CMPTFQFFK(1)-FLMECR(5)	C-C	2	1	1	1.33084e-06
200	sp|Q9UN36|NDRG2_HUMAN (321)-sp|P10599|THIO_HUMAN (73)	YFLQGMGYMASSCMTR(13)-CMPTFQFFK(1)	C-C	1	1	1	0.0123243
201	sp|Q15185|TEBP_HUMAN (58)-sp|P10599|THIO_HUMAN (73)	HLNEIDLFHCIDPNDSK(10)-CMPTFQFFK(1)	C-C	7	9	5	2.15587e-07
202	sp|Q9Y508|RN114_HUMAN (8)-sp|P10599|THIO_HUMAN (73)	DCGGAAQLAGPAAEADPLGR(2)-CMPTFQFFK(1)	C-C	4	4	2	0.000163135
203	sp|P62633|CNBP_HUMAN (97)-sp|P10599|THIO_HUMAN (73)	EQCCYNCGK(3)-CMPTFQFFK(1)	C-C	5	3	1	0.0113915
204	sp|P13639|EF2_HUMAN (41)-sp|P10599|THIO_HUMAN (73)	STLTDSLVCK(9)-CMPTFQFFK(1)	C-C	1	2	5	8.29784e-07
205	sp|P10599|THIO_HUMAN (73)-sp|O00116|ADAS_HUMAN (349)	CMPTFQFFK(1)-SCQGPR(2)	C-C	1	1	1	0.265774
206	sp|O94804|STK10_HUMAN (888)-sp|P10599|THIO_HUMAN (73)/sp|Q9H2G2|SLK_HUMAN (1153)-sp|P10599|THIO_HUMAN (73)	CHLLVEHETQK(1)-CMPTFQFFK(1)	C-C	5	5	5	6.24321e-07
207	sp|Q14137|BOP1_HUMAN (108)-sp|P10599|THIO_HUMAN (73)	TTEEQVQASTPCPR(12)-CMPTFQFFK(1)	C-C	1	1	1	0.000126796
208	sp|O00233|PSMD9_HUMAN (59)-sp|P10599|THIO_HUMAN (73)	GIGMNEPLVDCEGYPR(11)-CMPTFQFFK(1)	C-C	3	3	2	0.00817213
209	sp|P13639|EF2_HUMAN (567)-sp|P10599|THIO_HUMAN (73)	DLEEDHACIPIK(8)-CMPTFQFFKK(1)	C-C	2	1	1	0.00115763
210	sp|P10599|THIO_HUMAN (73)-sp|Q9NWZ3|IRAK4_HUMAN (13)	CMPTFQFFK(1)-CLNVGLIR(1)	C-C	1	1	1	3.81098e-05
211	sp|P55265|DSRAD_HUMAN (622)-sp|P10599|THIO_HUMAN (73)	SPVTTLLECMHK(9)-CMPTFQFFK(1)	C-C	3	1	2	3.50856e-06
212	sp|O75821|EIF3G_HUMAN (139)-sp|P10599|THIO_HUMAN (73)	EDLNCQEEEDPMNK(5)-CMPTFQFFK(1)	C-C	1	1	1	0.193195
213	sp|P10599|THIO_HUMAN (73)-sp|Q9P258|RCC2_HUMAN (144)	CMPTFQFFK(1)-YGCLAGVR(3)	C-C	4	1	2	6.96777e-05
214	sp|P10599|THIO_HUMAN (73)-sp|P23528|COF1_HUMAN (147)	CMPTFQFFKK(1)-CTLAEK(1)	C-C	1	1	1	0.0139265
215	sp|Q9UGI8|TES_HUMAN (196)-sp|P10599|THIO_HUMAN (73)	LPCEMDAQGPK(3)-CMPTFQFFK(1)	C-C	1	1	2	4.02452e-06
216	sp|Q96RS6|NUDC1_HUMAN (376)-sp|P10599|THIO_HUMAN (73)	DSAQCAAIAER(5)-CMPTFQFFK(1)	C-C	3	1	2	6.56255e-05
217	sp|Q9BTE3|MCMBP_HUMAN (200)-sp|P10599|THIO_HUMAN (73)	QAGSVGGLQWCGEPK(11)-CMPTFQFFK(1)	C-C	1	1	2	0.00168684
218	sp|P10599|THIO_HUMAN (73)-sp|Q9P287|BCCIP_HUMAN (213)	CMPTFQFFK(1)-TNKPCGK(5)	C-C	1	4	2	0.00850474
219	sp|P62826|RAN_HUMAN (112)-sp|P10599|THIO_HUMAN (73)	VCENIPIVLCGNK(2)-CMPTFQFFK(1)	C-C	3	6	2	9.03948e-06
220	sp|P49915|GUAA_HUMAN (456)-sp|P10599|THIO_HUMAN (73)	VICAEEPYICK(10)-CMPTFQFFK(1)	C-C	1	1	2	1.00724e-05
221	sp|P68366|TBA4A_HUMAN (347)-sp|P10599|THIO_HUMAN (73)/sp|P68363|TBA1B_HUMAN (347)-sp|P10599|THIO_HUMAN (73)	SIQFVDWCPTGFK(8)-CMPTFQFFK(1)	C-C	1	1	4	1.16627e-06
222	sp|Q14151|SAFB2_HUMAN (361)-sp|P10599|THIO_HUMAN (73)/sp|Q15424|SAFB1_HUMAN (362)-sp|P10599|THIO_HUMAN (73)	FDFDACNEVPPAPK(6)-CMPTFQFFK(1)	C-C	3	1	2	0.00071366
223	sp|P10599|THIO_HUMAN (73)-sp|Q9UKX7|NUP50_HUMAN (151)	CMPTFQFFK(1)-ACVGNAYHK(2)	C-C	3	2	1	1.24336e-05
224	sp|P10599|THIO_HUMAN (73)-sp|O43390|HNRPR_HUMAN (99)/sp|P10599|THIO_HUMAN (73)-sp|O60506|HNRPQ_HUMAN (96)	CMPTFQFFK(1)-SAFLCGVMK(5)	C-C	3	4	5	1.64051e-05
225	sp|P10599|THIO_HUMAN (73)-sp|P11802|CDK4_HUMAN (78)	CMPTFQFFK(1)-LMDVCATSR(5)	C-C	1	2	4	7.00379e-10
226	sp|P55265|DSRAD_HUMAN (392)-sp|P10599|THIO_HUMAN (73)	NAEFLTCNIPTSNASNNMVTTEK(7)-CMPTFQFFK(1)	C-C	2	1	1	0.000623436
227	sp|Q8NC51|PAIRB_HUMAN (11)-sp|P10599|THIO_HUMAN (73)	PGHLQEGFGCVVTNR(10)-CMPTFQFFK(1)	C-C	6	5	7	1.94796e-08
228	sp|P62987|RL40_HUMAN (115)-sp|P10599|THIO_HUMAN (73)	CGHTNNLRPK(1)-CMPTFQFFK(1)	C-C	1	4	2	0.0118305
229	sp|P62857|RS28_HUMAN (27)-sp|P10599|THIO_HUMAN (73)	TGSQGQCTQVR(7)-CMPTFQFFK(1)	C-C	5	2	3	1.45923e-06
230	sp|P23528|COF1_HUMAN (39)-sp|P10599|THIO_HUMAN (73)	AVLFCLSEDKK(5)-CMPTFQFFK(1)	C-C	1	3	1	0.00736671
231	sp|P23528|COF1_HUMAN (139)-sp|P10599|THIO_HUMAN (73)	HELQANCYEEVK(7)-CMPTFQFFKK(1)	C-C	3	3	2	4.563e-08
232	sp|P49327|FAS_HUMAN (2202)-sp|P10599|THIO_HUMAN (73)	ADEASELACPTPK(9)-CMPTFQFFK(1)	C-C	3	1	1	0.0546069
233	sp|P10599|THIO_HUMAN (73)-sp|Q9BQ75|CMS1_HUMAN (55)	CMPTFQFFK(1)-ECFLIQPK(2)	C-C	4	5	4	5.4168e-06
234	sp|P10599|THIO_HUMAN (73)-sp|P60981|DEST_HUMAN (46)	CMPTFQFFK(1)-CIIVEEGK(1)	C-C	1	4	1	1.64857e-06
235	sp|P04183|KITH_HUMAN (66)-sp|P10599|THIO_HUMAN (73)	YSSSFCTHDR(6)-CMPTFQFFK(1)	C-C	1	1	1	1.90369e-07
236	sp|Q9H2G2|SLK_HUMAN (358)-sp|P10599|THIO_HUMAN (73)	LSQNACILESVSEK(6)-CMPTFQFFK(1)	C-C	2	2	2	4.11734e-06
237	sp|Q9BUH6|PAXX_HUMAN (180)-sp|P10599|THIO_HUMAN (73)	CPGESLINPGFK(1)-CMPTFQFFK(1)	C-C	1	2	3	1.22213e-07
238	sp|O75663|TIPRL_HUMAN (87)-sp|P10599|THIO_HUMAN (73)	VACAEEWQESR(3)-CMPTFQFFK(1)	C-C	1	2	2	2.98524e-08
239	sp|Q16630|CPSF6_HUMAN (159)-sp|P10599|THIO_HUMAN (73)	RELHGQNPVVTPCNK(13)-CMPTFQFFK(1)	C-C	5	5	3	0.000246451
240	sp|Q00013|EM55_HUMAN (242)-sp|P10599|THIO_HUMAN (73)	VASMAQSAPSEAPSCSPFGK(15)-CMPTFQFFK(1)	C-C	2	3	2	9.03942e-05
241	sp|Q9Y613|FHOD1_HUMAN (502)-sp|P10599|THIO_HUMAN (73)	TPQSPAPCVLLR(8)-CMPTFQFFK(1)	C-C	1	2	1	0.358287
242	sp|Q16527|CSRP2_HUMAN (33)-sp|P10599|THIO_HUMAN (73)	CCFLCMVCR(1)-CMPTFQFFK(1)	C-C	2	1	2	4.59058e-06
243	sp|Q14151|SAFB2_HUMAN (224)-sp|P10599|THIO_HUMAN (73)/sp|Q15424|SAFB1_HUMAN (225)-sp|P10599|THIO_HUMAN (73)	ILDILGETCK(9)-CMPTFQFFK(1)	C-C	1	2	3	1.82044e-08
244	sp|P55769|NH2L1_HUMAN (30)-sp|P10599|THIO_HUMAN (73)	LLDLVQQSCNYK(9)-CMPTFQFFK(1)	C-C	1	3	1	2.31265e-07
245	sp|Q14980|NUMA1_HUMAN (160)-sp|P10599|THIO_HUMAN (73)	APVPSTCSSTFPEELSPPSHQAK(7)-CMPTFQFFK(1)	C-C	1	1	1	0.585437
246	sp|Q9Y224|RTRAF_HUMAN (19)-sp|P10599|THIO_HUMAN (73)	LTALDYHNPAGFNCK(14)-CMPTFQFFK(1)	C-C	1	1	1	0.0197503
247	sp|Q9NZZ3|CHMP5_HUMAN (20)-sp|P10599|THIO_HUMAN (73)	APPPSLTDCIGTVDSR(9)-CMPTFQFFK(1)	C-C	4	6	10	3.07989e-05
248	sp|Q5TFE4|NT5D1_HUMAN (119)-sp|P10599|THIO_HUMAN (73)	HFLSDTGMACR(10)-CMPTFQFFK(1)	C-C	2	1	1	0.00345707
249	sp|Q96I24|FUBP3_HUMAN (460)-sp|P10599|THIO_HUMAN (73)	SSGCFPNMAAK(4)-CMPTFQFFK(1)	C-C	3	4	4	0.000356575
250	sp|P10599|THIO_HUMAN (73)-sp|Q8WWK9|CKAP2_HUMAN (100)	CMPTFQFFK(1)-HCIPLK(2)	C-C	3	3	5	0.0125019
251	sp|P15121|ALDR_HUMAN (299)-sp|P10599|THIO_HUMAN (73)	VCALLSCTSHK(2)-CMPTFQFFK(1)	C-C	1	1	2	2.52239e-06
252	sp|Q13185|CBX3_HUMAN (177)-sp|P10599|THIO_HUMAN (73)	LTWHSCPEDEAQ(6)-CMPTFQFFK(1)	C-C	2	3	2	0.000172393
253	sp|Q9H900|ZWILC_HUMAN (7)-sp|P10599|THIO_HUMAN (73)	LNCAAEDFYSR(3)-CMPTFQFFK(1)	C-C	2	1	1	2.01739e-05
254	sp|P10599|THIO_HUMAN (73)-sp|A0A0U1RRE5|NBDY_HUMAN (28)	CMPTFQFFK(1)-CLLAPR(1)	C-C	3	3	5	0.0117676
255	sp|P13639|EF2_HUMAN (567)-sp|P10599|THIO_HUMAN (73)	DLEEDHACIPIK(8)-CMPTFQFFK(1)	C-C	5	5	9	2.03578e-08
256	sp|P54646|AAPK2_HUMAN (382)-sp|P10599|THIO_HUMAN (73)	CPLDALNTTKPK(1)-CMPTFQFFK(1)	C-C	1	1	1	0.000127771
257	sp|P30041|PRDX6_HUMAN (91)-sp|P10599|THIO_HUMAN (73)	DINAYNCEEPTEK(7)-CMPTFQFFK(1)	C-C	3	2	3	0.00243894
258	sp|P41250|GARS_HUMAN (466)-sp|P10599|THIO_HUMAN (73)	SCYDLSCHAR(2)-CMPTFQFFK(1)	C-C	2	2	1	2.84937e-05
259	sp|P10599|THIO_HUMAN (73)-sp|Q9ULW0|TPX2_HUMAN (301)	CMPTFQFFK(1)-GCTIVK(2)	C-C	1	1	1	0.0955532
260	sp|P10599|THIO_HUMAN (73)-sp|Q9Y2K7|KDM2A_HUMAN (840)	CMPTFQFFK(1)-VLVQHCPAR(6)	C-C	1	2	1	0.00200437
261	sp|P10599|THIO_HUMAN (73)-sp|O00170|AIP_HUMAN (208)	CMPTFQFFK(1)-YYDAIACLK(7)	C-C	1	1	1	0.00104297
262	sp|O75369|FLNB_HUMAN (2501)-sp|P10599|THIO_HUMAN (73)	SSTETCYSAIPK(6)-CMPTFQFFK(1)	C-C	2	2	3	3.60242e-06
263	sp|P61289|PSME3_HUMAN (92)-sp|P10599|THIO_HUMAN (73)	RLDECEEAFQGTK(5)-CMPTFQFFK(1)	C-C	1	1	2	0.00048679
264	sp|P10599|THIO_HUMAN (73)-sp|O75152|ZC11A_HUMAN (636)	CMPTFQFFK(1)-CAAQTLEK(1)	C-C	1	2	2	0.000624104
265	sp|P10599|THIO_HUMAN (73)-sp|Q9NXG2|THUM1_HUMAN (31)	CMPTFQFFK(1)-CDAGGPR(1)	C-C	2	2	2	0.0137916
266	sp|P10599|THIO_HUMAN (73)-sp|Q16643|DREB_HUMAN (96)	CMPTFQFFK(1)-CACASHVAK(1)	C-C	3	3	2	5.25275e-10
267	sp|P53396|ACLY_HUMAN (20)-sp|P10599|THIO_HUMAN (73)	FICTTSAIQNR(3)-CMPTFQFFK(1)	C-C	2	2	3	1.55086e-06
268	sp|P48643|TCPE_HUMAN (407)-sp|P10599|THIO_HUMAN (73)	SLHDALCVIR(7)-CMPTFQFFK(1)	C-C	1	1	2	0.0162602
269	sp|Q15181|IPYR_HUMAN (114)-sp|P10599|THIO_HUMAN (73)	HTGCCGDNDPIDVCEIGSK(5)-CMPTFQFFK(1)	C-C	1	2	1	1.60948e-06
270	sp|P10599|THIO_HUMAN (73)-sp|Q9H3K6|BOLA2_HUMAN (31)	CMPTFQFFK(1)-CSCSFR(1)	C-C	1	2	3	0.00896111
271	sp|P41743|KPCI_HUMAN (137)-sp|P10599|THIO_HUMAN (73)	LYCANGHTFQAK(3)-CMPTFQFFK(1)	C-C	1	2	1	9.91131e-05
272	sp|Q04917|1433F_HUMAN (112)-sp|P10599|THIO_HUMAN (73)	NCNDFQYESK(2)-CMPTFQFFK(1)	C-C	1	1	1	4.50226e-05
273	sp|Q7Z2W4|ZCCHV_HUMAN (645)-sp|P10599|THIO_HUMAN (73)	NSNVDSSYLESLYQSCPR(16)-CMPTFQFFK(1)	C-C	1	1	1	0.000199119
274	sp|Q9Y3F4|STRAP_HUMAN (305)-sp|P10599|THIO_HUMAN (73)	CVLPEEDSGELAK(1)-CMPTFQFFK(1)	C-C	2	2	2	8.04783e-06
275	sp|O14929|HAT1_HUMAN (101)-sp|P10599|THIO_HUMAN (73)	VDENFDCVEADDVEGK(7)-CMPTFQFFK(1)	C-C	4	5	2	6.89489e-08
276	sp|P09936|UCHL1_HUMAN (152)-sp|P10599|THIO_HUMAN (73)	NEAIQAAHDAVAQEGQCR(17)-CMPTFQFFK(1)	C-C	5	6	4	1.16908e-05
277	sp|P10599|THIO_HUMAN (73)-sp|P46937|YAP1_HUMAN (343)	CMPTFQFFK(1)-CQELALR(1)	C-C	2	2	2	0.0100387
278	sp|Q96KB5|TOPK_HUMAN (22)-sp|P10599|THIO_HUMAN (73)	SVLCSTPTINIPASPFMQK(4)-CMPTFQFFK(1)	C-C	1	1	2	0.000719208
279	sp|Q53H82|LACB2_HUMAN (100)-sp|P10599|THIO_HUMAN (73)	SINNDTTYCIK(9)-CMPTFQFFK(1)	C-C	2	1	1	0.00382929
280	sp|P22681|CBL_HUMAN (508)-sp|P10599|THIO_HUMAN (73)	VCVPSSASALGTASK(2)-CMPTFQFFK(1)	C-C	1	3	1	0.000112571
281	sp|P10599|THIO_HUMAN (73)-sp|P60903|S10AA_HUMAN (62)	CMPTFQFFK(1)-DLDQCRDGK(5)	C-C	1	1	2	0.00253923
282	sp|Q9UQR0|SCML2_HUMAN (559)-sp|P10599|THIO_HUMAN (73)	SSSLNSGNYLNPACR(14)-CMPTFQFFK(1)	C-C	1	1	1	0.00014424
283	sp|P26641|EF1G_HUMAN (266)-sp|P10599|THIO_HUMAN (73)	AAAPAPEEEMDECEQALAAEPK(13)-CMPTFQFFK(1)	C-C	4	4	8	2.40171e-08
284	sp|Q5VTL8|PR38B_HUMAN (113)-sp|P10599|THIO_HUMAN (73)	TAGQTGMCGGVR(8)-CMPTFQFFK(1)	C-C	5	3	4	6.46541e-09
285	sp|P49321|NASP_HUMAN (708)-sp|P10599|THIO_HUMAN (73)	KPTDGASSSNCVTDISHLVR(11)-CMPTFQFFKK(1)	C-C	5	1	2	3.76082e-11
286	sp|Q9UQR1|ZN148_HUMAN (14)-sp|P10599|THIO_HUMAN (73)	CGGIDEMQSSR(1)-CMPTFQFFK(1)	C-C	2	1	2	3.86049e-07
287	sp|P0DPH7|TBA3C_HUMAN (295)-sp|P10599|THIO_HUMAN (73)/sp|Q71U36|TBA1A_HUMAN (295)-sp|P10599|THIO_HUMAN (73)/sp|P68366|TBA4A_HUMAN (295)-sp|P10599|THIO_HUMAN (73)/sp|P0DPH8|TBA3D_HUMAN (295)-sp|P10599|THIO_HUMAN (73)/sp|Q6PEY2|TBA3E_HUMAN (295)-sp|P10599|THIO_HUMAN (73)/sp|P68363|TBA1B_HUMAN (295)-sp|P10599|THIO_HUMAN (73)	AYHEQLSVAEITNACFEPANQMVK(15)-CMPTFQFFK(1)	C-C	1	1	1	0.0179361
288	sp|P49327|FAS_HUMAN (1448)-sp|P10599|THIO_HUMAN (73)	AINCATSGVVGLVNCLR(4)-CMPTFQFFK(1)	C-C	3	1	1	3.31483e-06
289	sp|P19784|CSK22_HUMAN (336)-sp|P10599|THIO_HUMAN (73)	EQSQPCADNAVLSSGLTAAR(6)-CMPTFQFFK(1)	C-C	2	1	2	0.00469538
290	sp|Q6FI81|CPIN1_HUMAN (285)-sp|P10599|THIO_HUMAN (73)	CASCPYLGMPAFKPGEK(1)-CMPTFQFFK(1)	C-C	1	1	1	0.0398782
291	sp|P78527|PRKDC_HUMAN (25)-sp|P10599|THIO_HUMAN (73)	CGAALAGHQLIR(1)-CMPTFQFFK(1)	C-C	1	2	2	0.000445357
292	sp|P23528|COF1_HUMAN (139)-sp|P10599|THIO_HUMAN (73)	HELQANCYEEVK(7)-CMPTFQFFK(1)	C-C	4	2	4	3.40623e-13
293	sp|P10599|THIO_HUMAN (73)-sp|P60981|DEST_HUMAN (23)	CMPTFQFFK(1)-CSTPEEIK(1)	C-C	2	3	2	6.7897e-05
294	sp|Q9BSD7|NTPCR_HUMAN (101)-sp|P10599|THIO_HUMAN (73)	NADCSSGPGQR(4)-CMPTFQFFK(1)	C-C	2	1	1	1.23566e-06
295	sp|P51858|HDGF_HUMAN (108)-sp|P10599|THIO_HUMAN (73)	SCVEEPEPEPEAAEGDGDK(2)-CMPTFQFFK(1)	C-C	1	2	2	0.00250462
296	sp|P10599|THIO_HUMAN (73)-sp|P38606|VATA_HUMAN (138)	CMPTFQFFK(1)-WDFTPCK(6)	C-C	1	1	1	0.087026
297	sp|Q99439|CNN2_HUMAN (164)-sp|P10599|THIO_HUMAN (73)	AGQCVIGLQMGTNK(4)-CMPTFQFFK(1)	C-C	1	1	3	4.35743e-05
298	sp|P11802|CDK4_HUMAN (135)-sp|P10599|THIO_HUMAN (73)	GLDFLHANCIVHR(9)-CMPTFQFFK(1)	C-C	4	2	1	0.00686316
299	sp|Q9Y570|PPME1_HUMAN (347)-sp|P10599|THIO_HUMAN (73)	FQMQVLPQCGHAVHEDAPDK(9)-CMPTFQFFK(1)	C-C	2	1	1	0.223249
300	sp|O60870|KIN17_HUMAN (43)-sp|P10599|THIO_HUMAN (73)	CHCMSESHQR(1)-CMPTFQFFK(1)	C-C	1	1	5	2.12954e-06
301	sp|Q8IWX8|CHERP_HUMAN (69)-sp|P10599|THIO_HUMAN (73)	LALEQQQLICK(10)-CMPTFQFFK(1)	C-C	2	1	1	2.53279e-12
302	sp|Q00610|CLH1_HUMAN (870)-sp|P10599|THIO_HUMAN (73)	IHEGCEEPATHNALAK(5)-CMPTFQFFK(1)	C-C	2	2	2	0.00636573
303	sp|P10599|THIO_HUMAN (73)-sp|Q15345|LRC41_HUMAN (297)	CMPTFQFFK(1)-CAAALMASR(1)	C-C	2	2	1	1.27393e-06
304	sp|Q7LBC6|KDM3B_HUMAN (569)-sp|P10599|THIO_HUMAN (73)	QSLESLSSGLCK(11)-CMPTFQFFK(1)	C-C	1	1	1	0.00136232
305	sp|P10599|THIO_HUMAN (73)-sp|P25205|MCM3_HUMAN (148)	CMPTFQFFK(1)-SVHYCPATK(5)	C-C	3	4	1	0.00103814
306	sp|Q96KB5|TOPK_HUMAN (112)-sp|P10599|THIO_HUMAN (73)	AFTEANDGSLCLAMEYGGEK(11)-CMPTFQFFK(1)	C-C	1	1	1	0.000279056
307	sp|Q6YHU6|THADA_HUMAN (1668)-sp|P10599|THIO_HUMAN (73)	VISHHMQTCVENR(9)-CMPTFQFFK(1)	C-C	1	2	2	8.86301e-05
308	sp|P10599|THIO_HUMAN (73)-sp|P17987|TCPA_HUMAN (147)	CMPTFQFFK(1)-DCLINAAK(2)	C-C	1	5	3	7.92088e-06
309	sp|P10599|THIO_HUMAN (73)-sp|Q9UPU5|UBP24_HUMAN (2160)	CMPTFQFFK(1)-HPYYPCMAK(6)	C-C	1	1	1	0.0164117
310	sp|Q5VTE0|EF1A3_HUMAN (411)-sp|P10599|THIO_HUMAN (73)/sp|P68104|EF1A1_HUMAN (411)-sp|P10599|THIO_HUMAN (73)	PMCVESFSDYPPLGR(3)-CMPTFQFFK(1)	C-C	3	5	5	3.4987e-05
311	sp|Q712K3|UB2R2_HUMAN (191)-sp|P10599|THIO_HUMAN (73)	VPTTLAEYCIK(9)-CMPTFQFFK(1)	C-C	1	1	1	8.34515e-08
312	sp|P10599|THIO_HUMAN (73)-sp|P37802|TAGL2_HUMAN (124)	CMPTFQFFK(1)-NMACVQR(4)	C-C	4	4	4	3.01886e-08
313	sp|Q9BQE3|TBA1C_HUMAN (295)-sp|P10599|THIO_HUMAN (73)	AYHEQLTVAEITNACFEPANQMVK(15)-CMPTFQFFK(1)	C-C	1	1	1	0.0727975
314	sp|P10599|THIO_HUMAN (73)-sp|Q14676|MDC1_HUMAN (26)	CMPTFQFFK(1)-CNVEPVGR(1)	C-C	1	1	3	5.2284e-06
315	sp|P10599|THIO_HUMAN (73)-sp|O95336|6PGL_HUMAN (32)	CMPTFQFFK(1)-AACCLAGAR(3)	C-C	1	2	3	2.31008e-08
316	sp|P18583|SON_HUMAN (92)-sp|P10599|THIO_HUMAN (73)	CVSVQTDPTDEIPTK(1)-CMPTFQFFK(1)	C-C	1	1	1	4.9254e-06
317	sp|P47756|CAPZB_HUMAN (206)-sp|P10599|THIO_HUMAN (73)	DETVSDCSPHIANIGR(7)-CMPTFQFFK(1)	C-C	4	2	2	1.4023e-05
318	sp|P10599|THIO_HUMAN (73)-sp|Q9H3K6|BOLA2_HUMAN (33)	CMPTFQFFK(1)-CSCSFR(3)	C-C	1	1	1	0.0924106
319	sp|P10599|THIO_HUMAN (73)-sp|Q9NSP4|CENPM_HUMAN (110)	CMPTFQFFK(1)-ESHCSIHR(4)	C-C	2	2	1	0.00313711
320	sp|O60763|USO1_HUMAN (678)-sp|P10599|THIO_HUMAN (73)	CQNEQLQTAVTQQVSQIQQHK(1)-CMPTFQFFK(1)	C-C	1	4	1	5.78174e-06
321	sp|Q9BXP5|SRRT_HUMAN (412)-sp|P10599|THIO_HUMAN (73)	DAAGLECKPR(7)-CMPTFQFFK(1)	C-C	1	1	1	3.24984e-06
322	sp|Q9BWU0|NADAP_HUMAN (730)-sp|P10599|THIO_HUMAN (73)	TTSLCAGPSASK(5)-CMPTFQFFK(1)	C-C	1	2	2	4.24892e-09
323	sp|P10599|THIO_HUMAN (73)-sp|P78371|TCPB_HUMAN (535)	CMPTFQFFK(1)-RVPDHHPC(8)	C-C	5	3	3	0.00167017
324	sp|P53041|PPP5_HUMAN (77)-sp|P10599|THIO_HUMAN (73)	TECYGYALGDATR(3)-CMPTFQFFK(1)	C-C	1	1	2	1.68087e-06
325	sp|P23528|COF1_HUMAN (39)-sp|P10599|THIO_HUMAN (73)	AVLFCLSEDK(5)-CMPTFQFFK(1)	C-C	1	2	2	2.44833e-06
326	sp|O43684|BUB3_HUMAN (129)-sp|P10599|THIO_HUMAN (73)	TPCNAGTFSQPEK(3)-CMPTFQFFK(1)	C-C	3	1	3	0.010834
327	sp|P33981|TTK_HUMAN (284)-sp|P10599|THIO_HUMAN (73)	VPVNLLNSPDCDVK(11)-CMPTFQFFK(1)	C-C	1	1	1	3.64621e-05
328	sp|Q9Y6A5|TACC3_HUMAN (20)-sp|P10599|THIO_HUMAN (73)	NTENCDFLFSPPEVTGR(5)-CMPTFQFFK(1)	C-C	1	2	3	0.0167494
329	sp|P10599|THIO_HUMAN (73)-sp|P46109|CRKL_HUMAN (249)	CMPTFQFFK(1)-VPCAYDK(3)	C-C	2	3	3	0.00157723
330	sp|O43290|SNUT1_HUMAN (674)-sp|P10599|THIO_HUMAN (73)	SLPSAVYCIEDK(8)-CMPTFQFFK(1)	C-C	1	1	1	0.00356966
331	sp|P10599|THIO_HUMAN (73)-sp|P24941|CDK2_HUMAN (177)	CMPTFQFFKK(1)-APEILLGCK(8)	C-C	1	2	1	0.000325647
332	sp|P10599|THIO_HUMAN (73)-sp|Q15185|TEBP_HUMAN (76)	CMPTFQFFK(1)-SILCCLR(5)	C-C	2	3	1	0.000274551
333	sp|P10599|THIO_HUMAN (73)-sp|Q9HAV4|XPO5_HUMAN (1131)	CMPTFQFFK(1)-DSLDQFDCK(8)	C-C	2	1	1	0.0471147
334	sp|P10599|THIO_HUMAN (73)-sp|Q53EL6|PDCD4_HUMAN (288)	CMPTFQFFK(1)-GTVDCVQAR(5)	C-C	1	1	2	1.54776e-05
335	sp|P10599|THIO_HUMAN (73)-sp|P52272|HNRPM_HUMAN (653)	CMPTFQFFK(1)-ACQIFVR(2)	C-C	5	3	3	0.00619634
336	sp|P22102|PUR2_HUMAN (41)-sp|P10599|THIO_HUMAN (73)	QVLVAPGNAGTACSEK(13)-CMPTFQFFK(1)	C-C	3	1	5	8.36281e-07
337	sp|P10599|THIO_HUMAN (73)-sp|O00273|DFFA_HUMAN (165)	CMPTFQFFK(1)-QSCATVQR(3)	C-C	5	5	5	1.67751e-05
338	sp|P0DPH7|TBA3C_HUMAN (347)-sp|P10599|THIO_HUMAN (73)/sp|Q71U36|TBA1A_HUMAN (347)-sp|P10599|THIO_HUMAN (73)/sp|Q9BQE3|TBA1C_HUMAN (347)-sp|P10599|THIO_HUMAN (73)/sp|P0DPH8|TBA3D_HUMAN (347)-sp|P10599|THIO_HUMAN (73)/sp|Q6PEY2|TBA3E_HUMAN (347)-sp|P10599|THIO_HUMAN (73)/sp|Q9NY65|TBA8_HUMAN (347)-sp|P10599|THIO_HUMAN (73)	TIQFVDWCPTGFK(8)-CMPTFQFFK(1)	C-C	1	3	1	0.00206397
339	sp|P35520|CBS_HUMAN (15)-sp|P10599|THIO_HUMAN (73)/sp|P0DN79|CBSL_HUMAN (15)-sp|P10599|THIO_HUMAN (73)	PSETPQAEVGPTGCPHR(14)-CMPTFQFFK(1)	C-C	6	8	7	2.78235e-07
340	sp|Q6IBS0|TWF2_HUMAN (141)-sp|P10599|THIO_HUMAN (73)	HLSSCAAPAPLTSAER(5)-CMPTFQFFK(1)	C-C	3	5	4	2.06701e-05
341	sp|Q7L2J0|MEPCE_HUMAN (54)-sp|P10599|THIO_HUMAN (73)	CAPSAGSPAAAVGR(1)-CMPTFQFFK(1)	C-C	4	3	3	3.29788e-08
342	sp|P48507|GSH0_HUMAN (35)-sp|P10599|THIO_HUMAN (73)	CPSTHSEELHDCIQK(1)-CMPTFQFFK(1)	C-C	1	2	3	0.000254499
343	sp|P10599|THIO_HUMAN (73)-sp|P51114|FXR1_HUMAN (211)	CMPTFQFFK(1)-HLECTK(4)	C-C	2	1	1	4.52257e-05
344	sp|Q9UGP4|LIMD1_HUMAN (305)-sp|P10599|THIO_HUMAN (73)	TPSVSAPLALSCPR(12)-CMPTFQFFK(1)	C-C	2	2	1	0.000936532
345	sp|O15541|R113A_HUMAN (15)-sp|P10599|THIO_HUMAN (73)	AVDQVCTFLFK(6)-CMPTFQFFK(1)	C-C	3	2	4	7.09836e-05
346	sp|Q9H0C8|ILKAP_HUMAN (301)-sp|P10599|THIO_HUMAN (73)	CGVTSVPDIR(1)-CMPTFQFFK(1)	C-C	1	2	2	9.31378e-07
347	sp|Q3YEC7|RABL6_HUMAN (491)-sp|P10599|THIO_HUMAN (73)	GPAPAPQQCSEPETK(9)-CMPTFQFFK(1)	C-C	2	3	1	0.00150391
348	sp|P10599|THIO_HUMAN (73)-sp|Q9NYF8|BCLF1_HUMAN (688)	CMPTFQFFK(1)-CDSADLR(1)	C-C	1	1	4	6.35284e-05
349	sp|P62979|RS27A_HUMAN (149)-sp|P10599|THIO_HUMAN (73)	CCLTYCFNKPEDK(6)-CMPTFQFFK(1)	C-C	3	1	2	1.12537e-05
350	sp|P35611|ADDA_HUMAN (525)-sp|P10599|THIO_HUMAN (73)	TAGPQSQVLCGVVMDR(10)-CMPTFQFFK(1)	C-C	1	2	3	0.023881
351	sp|P10599|THIO_HUMAN (73)-sp|P85037|FOXK1_HUMAN (665)	CMPTFQFFK(1)-VCEVGPK(2)	C-C	3	2	1	0.0175696
352	sp|Q9H0W9|CK054_HUMAN (226)-sp|P10599|THIO_HUMAN (73)	SHIMPAEFSSCPLNSDEEVNK(11)-CMPTFQFFK(1)	C-C	1	2	1	2.80863e-05
353	sp|P10599|THIO_HUMAN (73)-sp|P30086|PEBP1_HUMAN (133)	CMPTFQFFK(1)-CDEPILSNR(1)	C-C	3	1	2	2.28477e-09
354	sp|P10599|THIO_HUMAN (73)-sp|Q96PZ0|PUS7_HUMAN (38)	CMPTFQFFK(1)-LSECSLTK(4)	C-C	1	1	1	0.603147
355	sp|Q99575|POP1_HUMAN (777)-sp|Q99575|POP1_HUMAN (745)	EAEEVMDAGCQESAGPER(10)-SEVPCAPMPK(5)	C-C	1	2	1	2.91607e-11
356	sp|P17028|ZNF24_HUMAN (189)-sp|P17028|ZNF24_HUMAN (233)	HCDDDGRTENGALAPK(2)-YGETCFPK(5)	C-C	6	3	4	2.81625e-06
357	sp|P46020|KPB1_HUMAN (488)-sp|P46020|KPB1_HUMAN (656)	ILSHIYSSLGCNNR(11)-CGDEVAR(1)	C-C	1	3	1	6.22495e-09
358	sp|Q9Y6A5|TACC3_HUMAN (242)-sp|Q9Y6A5|TACC3_HUMAN (236)	HGGVCAPAAVATSPPGAIPK(5)-AETPHGAEEECR(11)	C-C	3	4	2	0.0067832
359	sp|Q9HA64|KT3K_HUMAN (24)-sp|Q15233|NONO_HUMAN (145)	ATGHSGGGCISQGR(9)-FACHSASLTVR(3)	C-C	1	1	1	0.0448536
360	sp|P68366|TBA4A_HUMAN (347)-sp|Q71U36|TBA1A_HUMAN (315)/sp|P68366|TBA4A_HUMAN (347)-sp|P68366|TBA4A_HUMAN (315)/sp|P68366|TBA4A_HUMAN (347)-sp|A6NHL2|TBAL3_HUMAN (322)/sp|P68366|TBA4A_HUMAN (347)-sp|Q9BQE3|TBA1C_HUMAN (315)/sp|P68366|TBA4A_HUMAN (347)-sp|P68363|TBA1B_HUMAN (315)/sp|P68363|TBA1B_HUMAN (347)-sp|Q71U36|TBA1A_HUMAN (315)/sp|P68363|TBA1B_HUMAN (347)-sp|P68366|TBA4A_HUMAN (315)/sp|P683…	SIQFVDWCPTGFK(8)-YMACCLLYR(4)	C-C	7	8	8	7.71708e-11
361	sp|Q13885|TBB2A_HUMAN (303)-sp|Q13885|TBB2A_HUMAN (354)/sp|Q13885|TBB2A_HUMAN (303)-sp|A6NNZ2|TBB8B_HUMAN (354)/sp|Q13885|TBB2A_HUMAN (303)-sp|P04350|TBB4A_HUMAN (354)/sp|Q13885|TBB2A_HUMAN (303)-sp|P07437|TBB5_HUMAN (354)/sp|Q13885|TBB2A_HUMAN (303)-sp|Q9BVA1|TBB2B_HUMAN (354)/sp|Q13885|TBB2A_HUMAN (303)-sp|Q3ZCM7|TBB8_HUMAN (354)/sp|Q13885|TBB2A_HUMAN (303)-sp|P68371|TBB4B_HUMAN (354)/sp|A6NNZ2…	NMMAACDPR(6)-TAVCDIPPR(4)	C-C	32	30	26	2.25265e-13
362	sp|O15067|PUR4_HUMAN (270)-sp|O15067|PUR4_HUMAN (336)	FCDNSSAIQGK(2)-IRDVQCTGR(6)	C-C	3	1	2	1.43091e-05
363	sp|P14866|HNRPL_HUMAN (472)-sp|P14866|HNRPL_HUMAN (452)/sp|P14866|HNRPL_HUMAN (472)-sp|Q8WVV9|HNRLL_HUMAN (405)	QPAIMPGQSYGLEDGSCSYK(17)-LNVCVSK(4)	C-C	5	8	15	2.95541e-11
364	sp|O00273|DFFA_HUMAN (38)-sp|O00273|DFFA_HUMAN (47)	EQHGVAASCLEDLR(9)-ACDILAIDK(2)	C-C	2	1	2	2.05055e-13
365	sp|P05549|AP2A_HUMAN (243)-sp|Q92754|AP2C_HUMAN (209)/sp|Q92754|AP2C_HUMAN (256)-sp|Q92754|AP2C_HUMAN (209)/sp|Q92481|AP2B_HUMAN (262)-sp|Q92754|AP2C_HUMAN (209)/sp|Q6VUC0|AP2E_HUMAN (250)-sp|Q92754|AP2C_HUMAN (209)	LSPPECLNASLLGGVLR(6)-NPLNLPCQK(7)	C-C	1	1	2	0.00104337
366	sp|P83731|RL24_HUMAN (6)-sp|P83731|RL24_HUMAN (36)	MKVELCSFSGYK(6)-CESAFLSK(1)	C-C	1	1	1	9.2832e-13
367	sp|Q8IY37|DHX37_HUMAN (903)-sp|Q8IY37|DHX37_HUMAN (766)	GQLTTAVNAVCPEAELFVDPK(11)-LSCPITALGR(3)	C-C	1	1	1	1.57572e-05
368	sp|P26374|RAE2_HUMAN (366)-sp|P24386|RAE1_HUMAN (276)/sp|P26374|RAE2_HUMAN (366)-sp|P26374|RAE2_HUMAN (278)	NFLQCLGR(5)-VEQVPCSR(6)	C-C	3	1	2	2.00392e-05
369	sp|P61247|RS3A_HUMAN (96)-sp|P61247|RS3A_HUMAN (111)	NCLTNFHGMDLTR(2)-MCSMVK(2)	C-C	2	2	1	2.89817e-08
370	sp|P21333|FLNA_HUMAN (2543)-sp|O75369|FLNB_HUMAN (2501)	ATCAPQHGAPGPGPADASK(3)-SSTETCYSAIPK(6)	C-C	1	2	1	0.193241
371	sp|Q99439|CNN2_HUMAN (164)-sp|Q99439|CNN2_HUMAN (215)	AGQCVIGLQMGTNK(4)-CASQVGMTAPGTR(1)	C-C	1	1	1	2.79294e-07
372	sp|Q9BVP2|GNL3_HUMAN (280)-sp|Q9BVP2|GNL3_HUMAN (234)	QEQMCNVGVSMGLTR(5)-SEVCFGK(4)	C-C	2	2	2	3.08853e-05
373	sp|P62714|PP2AB_HUMAN (269)-sp|P62714|PP2AB_HUMAN (266)/sp|P62714|PP2AB_HUMAN (269)-sp|P67775|PP2AA_HUMAN (266)/sp|P67775|PP2AA_HUMAN (269)-sp|P62714|PP2AB_HUMAN (266)/sp|P67775|PP2AA_HUMAN (269)-sp|P67775|PP2AA_HUMAN (266)	CGNQAAIMELDDTLK(1)-NVVTIFSAPNYCYR(12)	C-C	2	1	2	2.62454e-13
374	sp|Q5JRX3|PREP_HUMAN (556)-sp|Q5JRX3|PREP_HUMAN (119)	SQQSKPQDASCLPALK(11)-YPCRDPFFK(3)	C-C	1	2	1	0.0221402
375	sp|P21333|FLNA_HUMAN (1410)-sp|P21333|FLNA_HUMAN (1402)	DGSCSVEYIPYEAGTYSLNVTYGGHQVPGSPFK(4)-MSCMDNK(3)	C-C	1	1	3	2.10141e-06
376	sp|P31943|HNRH1_HUMAN (267)-sp|Q15233|NONO_HUMAN (145)/sp|P55795|HNRH2_HUMAN (267)-sp|Q15233|NONO_HUMAN (145)	DLNYCFSGMSDHR(5)-FACHSASLTVR(3)	C-C	5	8	9	1.35976e-06
377	sp|Q9NVN8|GNL3L_HUMAN (278)-sp|Q9NVN8|GNL3L_HUMAN (230)	ACSVGAVPGITK(2)-ACFGAENLMR(2)	C-C	1	2	2	9.52759e-14
378	sp|Q96S59|RANB9_HUMAN (513)-sp|Q96S59|RANB9_HUMAN (527)	GSTAHFSGFESCSNGVISNK(12)-AHQSYCHSNK(6)	C-C	1	1	2	2.0633e-06
379	sp|Q9UKL3|C8AP2_HUMAN (54)-sp|Q9UKL3|C8AP2_HUMAN (48)	NCLDLYEEILTEEGTAK(2)-SCVPSR(2)	C-C	1	1	4	0.000460803
380	sp|O43353|RIPK2_HUMAN (414)-sp|O43353|RIPK2_HUMAN (380)	TTPCSSAIINPLSTAGNSER(4)-AQDCYFMK(4)	C-C	4	2	2	4.30125e-06
381	sp|Q9NVN8|GNL3L_HUMAN (213)-sp|Q9NVN8|GNL3L_HUMAN (322)	CSVPVDQASESLLK(1)-NCVHVQK(2)	C-C	2	1	1	2.34898e-08
382	sp|O14965|AURKA_HUMAN (33)-sp|O14965|AURKA_HUMAN (49)	VLVTQQFPCQNPLPVNSGQAQR(9)-VLCPSNSSQR(3)	C-C	1	1	1	7.21934e-05
383	sp|Q86SX6|GLRX5_HUMAN (67)-sp|Q99714|HCD2_HUMAN (214)	GTPEQPQCGFSNAVVQILR(8)-VCNFLASQVPFPSR(2)	C-C	1	1	1	0.0531954
384	sp|O75179|ANR17_HUMAN (210)-sp|O75179|ANR17_HUMAN (242)/sp|Q8IWZ3|ANKH1_HUMAN (181)-sp|O75179|ANR17_HUMAN (242)	LTSSVSCALDEAAAALTR(7)-SLAEACSEGDVNAVR(6)	C-C	2	1	1	0.00019809
385	sp|O75116|ROCK2_HUMAN (314)-sp|O75116|ROCK2_HUMAN (330)/sp|O75116|ROCK2_HUMAN (314)-sp|Q13464|ROCK1_HUMAN (314)	NSLCFPEDAEISK(4)-NLICAFLTDR(4)	C-C	1	1	5	1.96149e-05
386	sp|Q9H0U9|TSYL1_HUMAN (160)-sp|Q9H0U9|TSYL1_HUMAN (135)	CATVSAAVAER(1)-ALEICGAQR(5)	C-C	1	1	1	6.52905e-16
387	sp|Q99439|CNN2_HUMAN (164)-sp|Q99439|CNN2_HUMAN (175)	AGQCVIGLQMGTNK(4)-CASQSGMTAYGTR(1)	C-C	2	1	2	2.48114e-19
388	sp|Q9UHR4|BI2L1_HUMAN (229)-sp|Q9UHR4|BI2L1_HUMAN (194)	WQETCVDAIK(5)-FCFLVDK(2)	C-C	1	1	1	6.06501e-11
389	sp|Q71UM5|RS27L_HUMAN (77)-sp|Q13049|TRI32_HUMAN (61)/sp|P42677|RS27_HUMAN (77)-sp|Q13049|TRI32_HUMAN (61)	LTEGCSFR(5)-CPFCSK(1)	C-C	6	2	1	0.351385
390	sp|Q8IZ69|TRM2A_HUMAN (270)-sp|Q8IZ69|TRM2A_HUMAN (538)	GGTCAVAAPFDTVHIPEATK(4)-LLYVSCNPR(6)	C-C	1	2	3	3.18868e-06
391	sp|Q13111|CAF1A_HUMAN (190)-sp|Q13111|CAF1A_HUMAN (207)	TEEEGVGCGGAGR(8)-SCPELTSGPR(2)	C-C	1	2	1	1.20249e-07
392	sp|Q9NVN8|GNL3L_HUMAN (152)-sp|Q9NVN8|GNL3L_HUMAN (322)	CFQMEEAVLR(1)-NCVHVQK(2)	C-C	1	2	2	1.18736e-11
393	sp|Q8N999|CL029_HUMAN (302)-sp|Q8N999|CL029_HUMAN (294)	CLFNHFLK(1)-CDSAFDIK(1)	C-C	7	7	5	8.03407e-14
394	sp|Q9NXC5|MIO_HUMAN (799)-sp|Q9NXC5|MIO_HUMAN (748)	CALCLINMGTPVSSCPGGTK(15)-SISYSCSAVPHQGR(6)	C-C	1	2	1	3.45106e-08
395	sp|P60981|DEST_HUMAN (135)-sp|P60981|DEST_HUMAN (147)	HECQANGPEDLNR(3)-ACIAEK(2)	C-C	2	5	3	5.93292e-19
396	sp|Q8TBZ6|TM10A_HUMAN (78)-sp|Q8TBZ6|TM10A_HUMAN (285)	QCQMEPNSDGHDR(2)-ACESASHDNQSVR(2)	C-C	1	1	1	2.42836e-19
397	sp|Q9BU76|MMTA2_HUMAN (58)-sp|Q9BU76|MMTA2_HUMAN (103)	APCAGPSREEELAAVR(3)-EDFAEVCK(7)	C-C	1	1	1	1.32381e-05
398	sp|Q9UPT9|UBP22_HUMAN (44)-sp|Q9UPT9|UBP22_HUMAN (61)	AIYQCFVWSGTAEAR(5)-SCICHVCGVHLNR(2)	C-C	6	3	2	1.13105e-10
399	sp|Q02543|RL18A_HUMAN (22)-sp|Q5T5C0|STXB5_HUMAN (292)	CHTPPLYR(1)-KPEPCK(5)	C-C	3	5	4	0.167792
400	sp|O95671|ASML_HUMAN (274)-sp|O95671|ASML_HUMAN (441)	AEAGEAGQATAEAECHR(15)-LTACQVATAFNLSR(4)	C-C	4	3	3	3.20809e-15
401	sp|P17987|TCPA_HUMAN (76)-sp|P17987|TCPA_HUMAN (147)	VLCELADLQDK(3)-DCLINAAK(2)	C-C	1	2	1	6.30791e-06
402	sp|O15355|PPM1G_HUMAN (13)-sp|O15355|PPM1G_HUMAN (164)	CSGDGVGAPR(1)-YGQNCHK(5)	C-C	1	1	1	1.3455e-09
403	sp|P51610|HCFC1_HUMAN (1139)-sp|P51610|HCFC1_HUMAN (1166)	RACAAGTPAVIR(3)-SQCQTR(3)	C-C	2	4	1	0.000277917
404	sp|Q9ULV4|COR1C_HUMAN (456)-sp|Q9ULV4|COR1C_HUMAN (420)	DTICNQDER(4)-CDLISIPK(1)	C-C	2	2	1	0.00014993
405	sp|P10809|CH60_HUMAN (442)-sp|P10809|CH60_HUMAN (447)	AAVEEGIVLGGGCALLR(13)-CIPALDSLTPANEDQK(1)	C-C	2	2	3	1.42561e-20
406	sp|P17812|PYRG1_HUMAN (216)-sp|P17812|PYRG1_HUMAN (218)	GLGLSPDLVVCR(11)-CSNPLDTSVK(1)	C-C	3	3	2	3.55931e-09
407	sp|Q13155|AIMP2_HUMAN (143)-sp|Q13155|AIMP2_HUMAN (168)	LLCEHFR(3)-CFGEQNK(1)	C-C	5	4	3	2.5858e-11
408	sp|O00411|RPOM_HUMAN (94)-sp|O00411|RPOM_HUMAN (119)	LPECGSGDGSLQPPRK(4)-DATPVPCGR(7)	C-C	1	2	1	0.00118597
409	sp|Q14684|RRP1B_HUMAN (628)-sp|Q14684|RRP1B_HUMAN (583)	VMSNLVEHNGVLESEAGQPQALGSSGTCSSLK(28)-AGPGSLELCGLPSQK(9)	C-C	1	1	1	0.0295235
410	sp|P07814|SYEP_HUMAN (744)-sp|P07814|SYEP_HUMAN (856)	ERPTPSLNNNCTTSEDSLVLYNR(11)-INEAVECLLSLK(7)	C-C	2	4	3	4.81101e-13
411	sp|Q9HB90|RRAGC_HUMAN (377)-sp|Q9NQL2|RRAGD_HUMAN (359)/sp|Q9HB90|RRAGC_HUMAN (377)-sp|Q9HB90|RRAGC_HUMAN (358)	SCGHQTSASSLK(2)-GLIDYNFHCFR(9)	C-C	4	3	2	7.25202e-08
412	sp|Q9NWZ5|UCKL1_HUMAN (317)-sp|Q9NWZ5|UCKL1_HUMAN (35)	AALASAHQCHPLPR(9)-SETACEDR(5)	C-C	1	1	1	0.000103402
413	sp|O43683|BUB1_HUMAN (201)-sp|O43683|BUB1_HUMAN (184)	NQGSELSGVISSACDK(14)-SNPGNNMACISK(9)	C-C	1	1	1	4.59298e-05
414	sp|Q9UNY4|TTF2_HUMAN (224)-sp|Q9UNY4|TTF2_HUMAN (204)	SQQCQGNELTRPSASSQEK(4)-KQEEGAEIQCEAETGGTHK(10)	C-C	1	1	1	2.44718e-11
415	sp|Q14166|TTL12_HUMAN (361)-sp|Q14166|TTL12_HUMAN (370)	LSQERPGVLLNQFPCENLLTVK(15)-DCLASIAR(2)	C-C	4	5	1	7.31848e-06
416	sp|Q9BZE9|ASPC1_HUMAN (127)-sp|Q9BZE9|ASPC1_HUMAN (174)	ECLQHPGGATPVCVYTR(2)-CYDPVGK(1)	C-C	1	1	1	0.000230532
417	sp|O14965|AURKA_HUMAN (33)-sp|O14965|AURKA_HUMAN (8)	RVLVTQQFPCQNPLPVNSGQAQR(10)-ENCISGPVK(3)	C-C	1	1	1	0.0030149
418	sp|Q9BTA9|WAC_HUMAN (15)-sp|Q9BTA9|WAC_HUMAN (150)	LSDGCHDR(5)-YYYNCR(5)	C-C	2	1	1	1.66914e-13
419	sp|Q8IUF1|CBWD2_HUMAN (310)-sp|Q9BRT8|CBWD1_HUMAN (394)/sp|Q4V339|CBWD6_HUMAN (310)-sp|Q9BRT8|CBWD1_HUMAN (394)/sp|Q9BRT8|CBWD1_HUMAN (310)-sp|Q9BRT8|CBWD1_HUMAN (394)/sp|Q5JTY5|CBWD3_HUMAN (310)-sp|Q9BRT8|CBWD1_HUMAN (394)/sp|Q5RIA9|CBWD5_HUMAN (310)-sp|Q9BRT8|CBWD1_HUMAN (394)	DNHCMEVIR(4)-FQEDQVCT(7)	C-C	1	1	1	3.46567e-06
420	sp|O95478|NSA2_HUMAN (193)-sp|O95478|NSA2_HUMAN (154)	ATFCLPILGVK(4)-VCFVGDGFTR(2)	C-C	2	1	2	0.000556598
421	sp|Q14151|SAFB2_HUMAN (361)-sp|Q14151|SAFB2_HUMAN (224)/sp|Q14151|SAFB2_HUMAN (361)-sp|Q15424|SAFB1_HUMAN (225)/sp|Q15424|SAFB1_HUMAN (362)-sp|Q14151|SAFB2_HUMAN (224)/sp|Q15424|SAFB1_HUMAN (362)-sp|Q15424|SAFB1_HUMAN (225)	KFDFDACNEVPPAPK(7)-ILDILGETCK(9)	C-C	4	3	6	0.000270421
422	sp|P07814|SYEP_HUMAN (744)-sp|P07814|SYEP_HUMAN (92)	ERPTPSLNNNCTTSEDSLVLYNR(11)-LSSCDSFTSTINELNHCLSLR(4)	C-C	2	1	1	6.57782e-06
423	sp|Q9Y5Y2|NUBP2_HUMAN (54)-sp|Q9Y5Y2|NUBP2_HUMAN (72)	VGILDVDLCGPSIPR(9)-AVHQCDR(5)	C-C	2	1	1	0.000734989
424	sp|Q15424|SAFB1_HUMAN (448)-sp|Q15424|SAFB1_HUMAN (463)	CYGFVTMSTAEEATK(1)-CINHLHK(1)	C-C	1	1	1	0.000119806
425	sp|O75179|ANR17_HUMAN (210)-sp|O75179|ANR17_HUMAN (242)/sp|Q8IWZ3|ANKH1_HUMAN (181)-sp|O75179|ANR17_HUMAN (242)	LTSSVSCALDEAAAALTR(7)-SLAEACSEGDVNAVRK(6)	C-C	1	1	1	1.41928e-17
426	sp|Q7L2J0|MEPCE_HUMAN (244)-sp|Q7L2J0|MEPCE_HUMAN (153)	DITDPLSLNTCTDEGHVVLASPLK(11)-NSCNVGGGGGGFK(3)	C-C	3	2	3	3.7293e-12
427	sp|Q7L2J0|MEPCE_HUMAN (522)-sp|Q7L2J0|MEPCE_HUMAN (429)	SCFPASLTASR(2)-NPSCEDGR(4)	C-C	9	12	7	8.86292e-15
428	sp|P0DPH7|TBA3C_HUMAN (295)-sp|Q71U36|TBA1A_HUMAN (315)/sp|P0DPH7|TBA3C_HUMAN (295)-sp|P68366|TBA4A_HUMAN (315)/sp|P0DPH7|TBA3C_HUMAN (295)-sp|A6NHL2|TBAL3_HUMAN (322)/sp|P0DPH7|TBA3C_HUMAN (295)-sp|Q9BQE3|TBA1C_HUMAN (315)/sp|P0DPH7|TBA3C_HUMAN (295)-sp|P68363|TBA1B_HUMAN (315)/sp|Q71U36|TBA1A_HUMAN (295)-sp|Q71U36|TBA1A_HUMAN (315)/sp|Q71U36|TBA1A_HUMAN (295)-sp|P68366|TBA4A_HUMAN (315)/sp|Q71U…	AYHEQLSVAEITNACFEPANQMVK(15)-YMACCLLYR(4)	C-C	2	1	1	2.11067e-05
429	sp|P21333|FLNA_HUMAN (2543)-sp|P21333|FLNA_HUMAN (2199)	ATCAPQHGAPGPGPADASK(3)-THEAEIVEGENHTYCIR(15)	C-C	3	3	5	2.9087e-06
430	sp|P22681|CBL_HUMAN (659)-sp|P22681|CBL_HUMAN (508)	LGSTFSLDTSMSMNSSPLVGPECDHPK(23)-VCVPSSASALGTASK(2)	C-C	1	1	1	0.000222502
431	sp|Q8TC07|TBC15_HUMAN (184)-sp|Q8TC07|TBC15_HUMAN (197)	YVVLCESPQDKR(5)-TLLVNCQNK(6)	C-C	3	2	4	4.56442e-14
432	sp|Q8IX18|DHX40_HUMAN (42)-sp|Q8IX18|DHX40_HUMAN (33)	GCTSQEGGTTPTFPIQK(2)-LSAVCIADREEK(5)	C-C	3	4	7	1.41908e-13
433	sp|Q9HC98|NEK6_HUMAN (40)-sp|Q9HC98|NEK6_HUMAN (64)	CSLADFQIEK(1)-ATCLLDRK(3)	C-C	1	1	1	2.46648e-14
434	sp|P22102|PUR2_HUMAN (134)-sp|P22102|PUR2_HUMAN (168)	AFTKPEEACSFILSADFPALVVK(9)-SKEEACK(6)	C-C	1	6	5	6.62586e-08
435	sp|Q9UG56|PISD_HUMAN (300)-sp|Q9UG56|PISD_HUMAN (203)	ELFCHNER(4)-NCEVEQVK(2)	C-C	1	1	2	4.49289e-07
436	sp|O60502|OGA_HUMAN (596)-sp|O60502|OGA_HUMAN (663)	ANSSVVSVNCK(10)-SFVQWLGCR(8)	C-C	2	1	1	3.12522e-13
437	sp|P21333|FLNA_HUMAN (2199)-sp|P21333|FLNA_HUMAN (2160)	THEAEIVEGENHTYCIR(15)-APSVANVGSHCDLSLK(11)	C-C	1	1	1	2.51759e-05
438	sp|Q13325|IFIT5_HUMAN (137)-sp|Q13325|IFIT5_HUMAN (124)	LECPETDCEK(3)-IGNVCK(5)	C-C	1	1	1	1.28135e-05
439	sp|O75140|DEPD5_HUMAN (416)-sp|Q8WTW4|NPRL2_HUMAN (96)	SQLFCNSFTPR(5)-TCALEPIVK(2)	C-C	2	1	1	0.00295075
440	sp|Q9H9A7|RMI1_HUMAN (366)-sp|Q9H9A7|RMI1_HUMAN (391)	FSHNPNTTNNFSLTCK(15)-SFGCPSVR(4)	C-C	1	1	1	0.0151209
441	sp|O75643|U520_HUMAN (1580)-sp|O75643|U520_HUMAN (1592)	LTAIDILTTCAADIQR(10)-FLHCTEK(4)	C-C	2	3	3	2.06225e-07
442	sp|P49411|EFTU_HUMAN (222)-sp|P49411|EFTU_HUMAN (127)	GEETPVIVGSALCALEGRDPELGLK(13)-HYAHTDCPGHADYVK(7)	C-C	2	1	1	0.000956493
443	sp|Q9BTE3|MCMBP_HUMAN (325)-sp|Q9BTE3|MCMBP_HUMAN (249)	LQHINPLLPACLNK(11)-VYEDWDCFK(7)	C-C	3	5	4	1.54946e-06
444	sp|P04183|KITH_HUMAN (206)-sp|P04183|KITH_HUMAN (230)	ENCPVPGKPGEAVAAR(3)-LFAPQQILQCSPAN(10)	C-C	5	5	3	4.05344e-09
445	sp|Q8TCG1|CIP2A_HUMAN (583)-sp|Q8TCG1|CIP2A_HUMAN (583)	CLTPHLK(1)-CLTPHLK(1)	C-C	1	2	3	0.148956
446	sp|Q9UGP4|LIMD1_HUMAN (222)-sp|Q9UGP4|LIMD1_HUMAN (148)	PCGDHPLNHR(2)-HGSQDCGSR(6)	C-C	2	2	2	0.00011714
447	sp|Q14119|VEZF1_HUMAN (249)-sp|Q14119|VEZF1_HUMAN (327)	GFSRPDHLSCHVK(10)-TCMSEETSNQK(2)	C-C	1	1	1	9.44509e-07
448	sp|Q15398|DLGP5_HUMAN (696)-sp|Q15398|DLGP5_HUMAN (718)	SSIEDAQCPGLPDLIEENHVVNK(8)-VDCLSSER(3)	C-C	3	2	1	1.83942e-10
449	sp|P51530|DNA2_HUMAN (718)-sp|P51530|DNA2_HUMAN (492)	VHPAIQQFTEQEICR(14)-IVCDGQYLHNFQCK(3)	C-C	1	1	1	0.0141911
450	sp|Q9Y6J0|CABIN_HUMAN (717)-sp|Q9Y6J0|CABIN_HUMAN (690)	AVVHLLRPTLCTSGFDR(11)-CQSLEEIQR(1)	C-C	5	2	1	6.14172e-06
451	sp|P62280|RS11_HUMAN (116)-sp|P62280|RS11_HUMAN (60)	NMSVHLSPCFR(9)-KCPFTGNVSIR(2)	C-C	1	1	2	4.41539e-07
452	sp|Q53H96|P5CR3_HUMAN (235)-sp|Q53H96|P5CR3_HUMAN (266)	SDVCTPGGTTIYGLHALEQGGLR(4)-AATMSAVEAATCR(12)	C-C	1	2	2	1.33699e-12
453	sp|Q5VTL8|PR38B_HUMAN (196)-sp|Q5VTL8|PR38B_HUMAN (113)	AGGGCVMTIGEMLR(5)-TAGQTGMCGGVR(8)	C-C	1	1	2	4.47334e-11
454	sp|Q9Y4W2|LAS1L_HUMAN (256)-sp|Q9Y4W2|LAS1L_HUMAN (316)	GSEEVDSHCK(9)-GVTCENR(4)	C-C	1	1	1	3.36527e-06
455	sp|P52948|NUP98_HUMAN (1068)-sp|P52948|NUP98_HUMAN (1027)	FTSGAFLSPSVSVQECR(16)-ADTSQEICSPR(8)	C-C	1	1	1	0.000247548
456	sp|P61289|PSME3_HUMAN (92)-sp|P61289|PSME3_HUMAN (92)	RLDECEEAFQGTK(5)-LDECEEAFQGTK(4)	C-C	2	2	2	3.02197e-06
457	sp|P62633|CNBP_HUMAN (161)-sp|P62633|CNBP_HUMAN (171)	CGESGHLAR(1)-ECTIEATA(2)	C-C	2	1	1	1.07317e-05
458	sp|Q96BU1|S1PBP_HUMAN (254)-sp|Q96BU1|S1PBP_HUMAN (264)	ISDHSETPNMELSCR(14)-SSCEMR(3)	C-C	1	1	1	0.0600754
459	sp|P0DPH7|TBA3C_HUMAN (295)-sp|P68366|TBA4A_HUMAN (347)/sp|P0DPH7|TBA3C_HUMAN (295)-sp|P68363|TBA1B_HUMAN (347)/sp|Q71U36|TBA1A_HUMAN (295)-sp|P68366|TBA4A_HUMAN (347)/sp|Q71U36|TBA1A_HUMAN (295)-sp|P68363|TBA1B_HUMAN (347)/sp|P68366|TBA4A_HUMAN (295)-sp|P68366|TBA4A_HUMAN (347)/sp|P68366|TBA4A_HUMAN (295)-sp|P68363|TBA1B_HUMAN (347)/sp|P0DPH8|TBA3D_HUMAN (295)-sp|P68366|TBA4A_HUMAN (347)/sp|P0DP…	AYHEQLSVAEITNACFEPANQMVK(15)-SIQFVDWCPTGFK(8)	C-C	2	1	1	1.11128e-06
460	sp|O43318|M3K7_HUMAN (174)-sp|O43318|M3K7_HUMAN (51)	ICDFGTACDIQTHMTNNK(2)-GAFGVVCK(7)	C-C	2	1	1	8.36053e-05
461	sp|Q08J23|NSUN2_HUMAN (184)-sp|Q08J23|NSUN2_HUMAN (221)	ILDMCAAPGSK(5)-CYLLVHQAK(1)	C-C	3	1	2	1.1473e-06
462	sp|Q96T76|MMS19_HUMAN (554)-sp|Q96T76|MMS19_HUMAN (549)	HLCCLQALSAVSTHPSIVK(3)-VGESNLTNGDEPTQCSR(15)	C-C	2	3	2	6.30209e-08
463	sp|P37268|FDFT_HUMAN (6)-sp|P37268|FDFT_HUMAN (374)	CLGHPEEFYNLVR(1)-TQNLPNCQLISR(7)	C-C	1	1	1	1.22852e-06
464	sp|Q99832|TCPH_HUMAN (450)-sp|Q99832|TCPH_HUMAN (158)	QLCDNAGFDATNILNK(3)-CAMTALSSK(1)	C-C	5	2	1	3.90241e-07
465	sp|Q14151|SAFB2_HUMAN (361)-sp|Q15424|SAFB1_HUMAN (448)/sp|Q15424|SAFB1_HUMAN (362)-sp|Q15424|SAFB1_HUMAN (448)	KFDFDACNEVPPAPK(7)-CYGFVTMSTAEEATK(1)	C-C	3	2	3	1.55256e-13
466	sp|Q96S59|RANB9_HUMAN (610)-sp|Q9H7D7|WDR26_HUMAN (238)	QLCGGSQAAIER(3)-CELTPLK(1)	C-C	1	2	3	0.000180028
467	sp|Q49A26|GLYR1_HUMAN (242)-sp|Q49A26|GLYR1_HUMAN (231)	ICEEETGSTSIQAADSTAVNGSITPTDK(2)-PAVCYQAITK(4)	C-C	1	1	1	0.000460043
468	sp|P31943|HNRH1_HUMAN (267)-sp|Q92945|FUBP2_HUMAN (436)/sp|P55795|HNRH2_HUMAN (267)-sp|Q92945|FUBP2_HUMAN (436)	DLNYCFSGMSDHR(5)-CGLVIGR(1)	C-C	1	1	1	0.000788531
469	sp|Q8NC51|PAIRB_HUMAN (11)-sp|Q15233|NONO_HUMAN (145)	PGHLQEGFGCVVTNR(10)-FACHSASLTVR(3)	C-C	3	5	5	9.81847e-09
470	sp|P30876|RPB2_HUMAN (892)-sp|P30876|RPB2_HUMAN (837)	DCSTFLR(2)-ETCQGMR(3)	C-C	1	1	1	1.36371e-05
471	sp|P0DPH7|TBA3C_HUMAN (347)-sp|Q71U36|TBA1A_HUMAN (315)/sp|P0DPH7|TBA3C_HUMAN (347)-sp|P68366|TBA4A_HUMAN (315)/sp|P0DPH7|TBA3C_HUMAN (347)-sp|A6NHL2|TBAL3_HUMAN (322)/sp|P0DPH7|TBA3C_HUMAN (347)-sp|Q9BQE3|TBA1C_HUMAN (315)/sp|P0DPH7|TBA3C_HUMAN (347)-sp|P68363|TBA1B_HUMAN (315)/sp|Q71U36|TBA1A_HUMAN (347)-sp|Q71U36|TBA1A_HUMAN (315)/sp|Q71U36|TBA1A_HUMAN (347)-sp|P68366|TBA4A_HUMAN (315)/sp|Q71U…	TIQFVDWCPTGFK(8)-YMACCLLYR(4)	C-C	3	2	1	0.000112955
472	sp|Q96KB5|TOPK_HUMAN (112)-sp|Q96KB5|TOPK_HUMAN (70)	AFTEANDGSLCLAMEYGGEK(11)-INPICNDHYR(5)	C-C	1	1	1	3.96897e-06
473	sp|P52597|HNRPF_HUMAN (267)-sp|Q15233|NONO_HUMAN (145)	DLSYCLSGMYDHR(5)-FACHSASLTVR(3)	C-C	2	3	5	9.38395e-06
474	sp|Q8TCG1|CIP2A_HUMAN (615)-sp|Q8TCG1|CIP2A_HUMAN (583)	DQICDVR(4)-CLTPHLK(1)	C-C	1	2	4	8.49902e-10
475	sp|Q14980|NUMA1_HUMAN (80)-sp|Q14980|NUMA1_HUMAN (65)	HPSSPECLVSAQK(7)-LDFVCSFLQK(5)	C-C	2	2	4	2.04347e-10
476	sp|P09913|IFIT2_HUMAN (54)-sp|P09913|IFIT2_HUMAN (73)	ATMCNLLAYLK(4)-GQNEAALECLR(9)	C-C	1	1	3	8.53296e-11
477	sp|P21333|FLNA_HUMAN (2199)-sp|P21333|FLNA_HUMAN (2160)	THEAEIVEGENHTYCIR(15)-RAPSVANVGSHCDLSLK(12)	C-C	1	3	1	0.000166946
478	sp|P53618|COPB_HUMAN (888)-sp|P53618|COPB_HUMAN (877)	ALSGYCGFMAANLYAR(6)-CLTPEK(1)	C-C	2	2	1	4.76491e-05
479	sp|Q6IQ49|SDE2_HUMAN (406)-sp|Q6IQ49|SDE2_HUMAN (415)	CELMALGLK(1)-CGGTLQER(1)	C-C	1	4	1	6.05856e-22
480	sp|Q99661|KIF2C_HUMAN (245)-sp|Q99661|KIF2C_HUMAN (287)	ATLECHPLTMTDPIEEHR(5)-CLLLVHEPK(1)	C-C	2	2	4	1.60159e-07
481	sp|Q06210|GFPT1_HUMAN (55)-sp|Q06210|GFPT1_HUMAN (254)	DWEANACK(7)-GSCNLSR(3)	C-C	3	2	3	1.92978e-05
482	sp|Q15233|NONO_HUMAN (145)-sp|P62633|CNBP_HUMAN (97)	FACHSASLTVR(3)-EQCCYNCGK(3)	C-C	1	3	5	6.2318e-09
483	sp|P04183|KITH_HUMAN (230)-sp|P04183|KITH_HUMAN (66)	LFAPQQILQCSPAN(10)-YSSSFCTHDR(6)	C-C	1	1	1	1.97152e-05
484	sp|P06132|DCUP_HUMAN (65)-sp|P06132|DCUP_HUMAN (59)	SPEACCELTLQPLR(5)-AAQDFFSTCR(9)	C-C	1	1	2	1.6199e-09
485	sp|O15228|GNPAT_HUMAN (73)-sp|O15228|GNPAT_HUMAN (66)	CSVLNSEEIHYVIK(1)-GITPCKPIDIK(5)	C-C	1	1	3	1.78657e-07
486	sp|P46063|RECQ1_HUMAN (606)-sp|P46063|RECQ1_HUMAN (478)	AESSQTCHSEQGDK(7)-MCDNCCK(5)	C-C	1	2	1	0.000465301
487	sp|Q16630|CPSF6_HUMAN (159)-sp|Q16630|CPSF6_HUMAN (159)	RELHGQNPVVTPCNK(13)-ELHGQNPVVTPCNK(12)	C-C	1	1	1	0.0053035
488	sp|P49327|FAS_HUMAN (1992)-sp|P49327|FAS_HUMAN (1448)	DGLLENQTPEFFQDVCKPK(16)-AINCATSGVVGLVNCLR(4)	C-C	4	3	3	8.58186e-10
489	sp|Q92879|CELF1_HUMAN (177)-sp|Q92879|CELF1_HUMAN (150)	AMHQAQTMEGCSSPMVVK(11)-GCAFVTFTTR(2)	C-C	1	1	1	3.97125e-08
490	sp|Q14151|SAFB2_HUMAN (361)-sp|Q14151|SAFB2_HUMAN (498)/sp|Q15424|SAFB1_HUMAN (362)-sp|Q14151|SAFB2_HUMAN (498)	KFDFDACNEVPPAPK(7)-ECEVKK(2)	C-C	3	1	1	0.000618077
491	sp|P51610|HCFC1_HUMAN (1187)-sp|P51610|HCFC1_HUMAN (1139)	QTSATSTTMTVMATGAPCSAGPLLGPSMAR(18)-ACAAGTPAVIR(2)	C-C	1	1	1	0.212284
492	sp|Q9Y4X0|AMMR1_HUMAN (175)-sp|Q6DCA0|AMERL_HUMAN (6)/sp|Q6DCA0|AMERL_HUMAN (153)-sp|Q6DCA0|AMERL_HUMAN (6)	GCIGTFSAMNLHSGLR(2)-CVPPLEPK(1)	C-C	2	2	3	9.15318e-06
493	sp|Q9NR09|BIRC6_HUMAN (2892)-sp|Q9NR09|BIRC6_HUMAN (2910)	ACFGGLFANLIRPGDAK(2)-AVCGEMTR(3)	C-C	1	3	5	3.14809e-07
494	sp|O75534|CSDE1_HUMAN (733)-sp|O75534|CSDE1_HUMAN (645)	CSACNVWR(4)-GDCLQK(3)	C-C	1	1	1	0.000246225
495	sp|Q9BQA1|MEP50_HUMAN (26)-sp|Q9BQA1|MEP50_HUMAN (53)	EWNLPPNAPACMER(11)-CWAGSLWLFK(1)	C-C	3	2	3	1.52655e-05
496	sp|Q14574|DSC3_HUMAN (804)-sp|Q02487|DSC2_HUMAN (797)/sp|Q02487|DSC2_HUMAN (809)-sp|Q02487|DSC2_HUMAN (797)	GAGHHHTLDSCR(11)-GGHQTSESCR(9)	C-C	2	1	1	0.00578147
497	sp|Q9ULV4|COR1C_HUMAN (456)-sp|Q9ULV4|COR1C_HUMAN (420)	DTICNQDER(4)-KCDLISIPK(2)	C-C	1	1	1	0.000148418
498	sp|Q9P258|RCC2_HUMAN (280)-sp|Q9P258|RCC2_HUMAN (305)	GNLYSFGCPEYGQLGHNSDGK(8)-IEYDCELVPR(5)	C-C	3	3	1	5.12539e-13
499	sp|Q96EK7|F120B_HUMAN (511)-sp|Q96EK7|F120B_HUMAN (499)	QEVPICTDPISK(6)-QEIMCTGHESK(5)	C-C	1	1	1	0.00765387
500	sp|Q13131|AAPK1_HUMAN (185)-sp|P54646|AAPK2_HUMAN (382)/sp|P54646|AAPK2_HUMAN (174)-sp|P54646|AAPK2_HUMAN (382)	TSCGSPNYAAPEVISGR(3)-CPLDALNTTKPK(1)	C-C	1	1	1	2.12286e-09
501	sp|Q9UIG0|BAZ1B_HUMAN (1420)-sp|Q9UIG0|BAZ1B_HUMAN (1428)	QVFTNAEVYNCR(11)-GSHVLSCMVK(7)	C-C	3	2	2	2.34568e-15
502	sp|Q96FX7|TRM61_HUMAN (209)-sp|Q96FX7|TRM61_HUMAN (217)	FCSFSPCIEQVQR(7)-TCQALAAR(2)	C-C	1	1	1	6.3966e-09
503	sp|P55265|DSRAD_HUMAN (392)-sp|P55265|DSRAD_HUMAN (1224)	NAEFLTCNIPTSNASNNMVTTEK(7)-NFYLCPV(5)	C-C	2	1	2	0.00175453
504	sp|O14757|CHK1_HUMAN (168)-sp|O14757|CHK1_HUMAN (48)	MCGTLPYVAPELLK(2)-AVDCPENIK(4)	C-C	1	1	1	2.13067e-11
505	sp|Q13885|TBB2A_HUMAN (12)-sp|Q13885|TBB2A_HUMAN (303)/sp|Q13885|TBB2A_HUMAN (12)-sp|A6NNZ2|TBB8B_HUMAN (303)/sp|Q13885|TBB2A_HUMAN (12)-sp|P04350|TBB4A_HUMAN (303)/sp|Q13885|TBB2A_HUMAN (12)-sp|P07437|TBB5_HUMAN (303)/sp|Q13885|TBB2A_HUMAN (12)-sp|Q9BVA1|TBB2B_HUMAN (303)/sp|Q13885|TBB2A_HUMAN (12)-sp|Q9BUF5|TBB6_HUMAN (303)/sp|Q13885|TBB2A_HUMAN (12)-sp|Q13509|TBB3_HUMAN (303)/sp|Q13885|TBB2A_H…	EIVHIQAGQCGNQIGAK(10)-NMMAACDPR(6)	C-C	2	1	3	7.08291e-05
506	sp|Q7Z5J4|RAI1_HUMAN (40)-sp|Q7Z5J4|RAI1_HUMAN (8)	QPSQAGLSCDR(9)-CGFHGK(1)	C-C	1	1	1	0.000467993
507	sp|Q14151|SAFB2_HUMAN (361)-sp|Q15424|SAFB1_HUMAN (463)/sp|Q15424|SAFB1_HUMAN (362)-sp|Q15424|SAFB1_HUMAN (463)	KFDFDACNEVPPAPK(7)-CINHLHK(1)	C-C	3	3	2	0.0036356
508	sp|Q9UK32|KS6A6_HUMAN (440)-sp|Q9UK32|KS6A6_HUMAN (564)/sp|Q9UK32|KS6A6_HUMAN (440)-sp|Q15418|KS6A1_HUMAN (556)/sp|Q9UK32|KS6A6_HUMAN (440)-sp|P51812|KS6A3_HUMAN (560)/sp|P51812|KS6A3_HUMAN (436)-sp|Q9UK32|KS6A6_HUMAN (564)/sp|P51812|KS6A3_HUMAN (436)-sp|Q15418|KS6A1_HUMAN (556)/sp|P51812|KS6A3_HUMAN (436)-sp|P51812|KS6A3_HUMAN (560)/sp|Q15349|KS6A2_HUMAN (429)-sp|Q9UK32|KS6A6_HUMAN (564)/sp|Q153…	EDIGVGSYSVCK(11)-ICDFGFAK(2)	C-C	5	3	1	3.74076e-05
509	sp|Q9Y4X5|ARI1_HUMAN (327)-sp|Q9Y4X5|ARI1_HUMAN (418)	KCDDDSETSNWIAANTK(2)-YLFYCNR(5)	C-C	1	1	2	2.03979e-17
510	sp|P42858|HD_HUMAN (1961)-sp|P42858|HD_HUMAN (1998)	CENLSTPTMLK(1)-LLCTPFR(3)	C-C	2	2	3	4.12382e-08
511	sp|Q9C0I1|MTMRC_HUMAN (67)-sp|Q9C0I1|MTMRC_HUMAN (152)	YVQEDSCQHGVYGR(7)-VFQFCLR(5)	C-C	1	1	1	3.93687e-05
512	sp|Q9C0D5|TANC1_HUMAN (1611)-sp|Q9C0D5|TANC1_HUMAN (1594)	LQCGENGPAHPLPSK(3)-AGCGHFGDR(3)	C-C	5	2	1	0.000212642
513	sp|O60934|NBN_HUMAN (487)-sp|O60934|NBN_HUMAN (478)	IETSCSLLEQTQPATPSLWK(5)-DEENQEMSSCK(10)	C-C	1	1	1	0.000132797
514	sp|P04350|TBB4A_HUMAN (12)-sp|Q13885|TBB2A_HUMAN (303)/sp|P04350|TBB4A_HUMAN (12)-sp|A6NNZ2|TBB8B_HUMAN (303)/sp|P04350|TBB4A_HUMAN (12)-sp|P04350|TBB4A_HUMAN (303)/sp|P04350|TBB4A_HUMAN (12)-sp|P07437|TBB5_HUMAN (303)/sp|P04350|TBB4A_HUMAN (12)-sp|Q9BVA1|TBB2B_HUMAN (303)/sp|P04350|TBB4A_HUMAN (12)-sp|Q9BUF5|TBB6_HUMAN (303)/sp|P04350|TBB4A_HUMAN (12)-sp|Q13509|TBB3_HUMAN (303)/sp|P04350|TBB4A_H…	MREIVHLQAGQCGNQIGAK(12)-NMMAACDPR(6)	C-C	4	2	3	0.00435941
515	sp|Q13129|RLF_HUMAN (1227)-sp|Q13129|RLF_HUMAN (1244)	GDCSAELGGDPSSNSEK(3)-PHCHPK(3)	C-C	1	1	1	0.00041519
516	sp|P41240|CSK_HUMAN (31)-sp|P41240|CSK_HUMAN (290)	YNFHGTAEQDLPFCK(14)-SVLGGDCLLK(7)	C-C	3	1	1	3.10805e-07
517	sp|Q9P2I0|CPSF2_HUMAN (621)-sp|Q92797|SYMPK_HUMAN (578)	DSLVSSLQFCK(10)-AVACSGAAQVR(4)	C-C	3	2	3	0.000106446
518	sp|P40222|TXLNA_HUMAN (523)-sp|Q9NUQ3|TXLNG_HUMAN (480)	VTEAPCYPGAPSTEASGQTGPQEPTSARA(6)-DLATPVMQPCTALDSHK(10)	C-C	1	1	1	0.00816435
519	sp|P17509|HXB6_HUMAN (88)-sp|P17509|HXB6_HUMAN (72)	ESACALSGADEQPPFHPEPR(4)-AAPCDYGPAPAFYR(4)	C-C	2	3	2	1.90201e-06
520	sp|Q9UJC3|HOOK1_HUMAN (432)-sp|Q9UJC3|HOOK1_HUMAN (432)	CSQVQQDHLNQTDASATK(1)-CSQVQQDHLNQTDASATK(1)	C-C	1	1	1	0.0249569
521	sp|P23468|PTPRD_HUMAN (1668)-sp|P23468|PTPRD_HUMAN (1687)/sp|P23468|PTPRD_HUMAN (1668)-sp|P10586|PTPRF_HUMAN (1682)/sp|P23468|PTPRD_HUMAN (1668)-sp|Q13332|PTPRS_HUMAN (1723)/sp|P10586|PTPRF_HUMAN (1663)-sp|P23468|PTPRD_HUMAN (1687)/sp|P10586|PTPRF_HUMAN (1663)-sp|P10586|PTPRF_HUMAN (1682)/sp|P10586|PTPRF_HUMAN (1663)-sp|Q13332|PTPRS_HUMAN (1723)/sp|Q13332|PTPRS_HUMAN (1704)-sp|P23468|PTPRD_HUMAN …	FISANLPCNK(8)-VCLQPIR(2)	C-C	1	1	1	0.0103458
522	sp|Q9UKX7|NUP50_HUMAN (165)-sp|Q9UKX7|NUP50_HUMAN (151)	QLAALNCSVR(7)-ACVGNAYHK(2)	C-C	4	4	1	4.3901e-10
523	sp|Q9Y6Y0|NS1BP_HUMAN (274)-sp|Q9Y6Y0|NS1BP_HUMAN (143)	QISSSSTGCLSSPNATVQSPK(9)-NFASCMGDSR(5)	C-C	3	2	3	3.62954e-13
524	sp|Q9NUQ3|TXLNG_HUMAN (101)-sp|Q9NUQ3|TXLNG_HUMAN (127)	NLVSPAYCTQESREEIPGGEAR(8)-TDPPDGQQDSECNR(12)	C-C	1	1	1	4.99769e-05
525	sp|Q86VQ6|TRXR3_HUMAN (133)-sp|Q86VQ6|TRXR3_HUMAN (76)	VHVGGCDQTFQAYQSGLLQK(6)-SYCPHSTR(3)	C-C	1	2	1	5.08958e-07
526	sp|Q96GX5|GWL_HUMAN (271)-sp|Q96GX5|GWL_HUMAN (285)	SCLETVASNPGMPVK(2)-CLTSNLLQSR(1)	C-C	3	3	1	2.95368e-10
527	sp|Q9BSJ6|PIMRE_HUMAN (47)-sp|Q9BSJ6|PIMRE_HUMAN (104)	ELQPVVSHQETSVGALGSLCR(20)-IQESCQSGTK(5)	C-C	1	1	1	2.0976e-07
528	sp|P78371|TCPB_HUMAN (395)-sp|P78371|TCPB_HUMAN (535)	SLHDALCVLAQTVK(7)-RVPDHHPC(8)	C-C	7	8	2	3.36858e-05
529	sp|Q9ULW0|TPX2_HUMAN (364)-sp|Q9ULW0|TPX2_HUMAN (301)	ICRDPQTPVLQTK(2)-GCTIVK(2)	C-C	1	1	1	8.62359e-06
530	sp|Q8WYQ9|ZCH14_HUMAN (159)-sp|Q8WYQ9|ZCH14_HUMAN (145)	LIPCLAGPDAFYVER(4)-LCQLYPEENLEK(2)	C-C	1	1	1	8.55774e-11
531	sp|O95671|ASML_HUMAN (274)-sp|O95671|ASML_HUMAN (4)	AEAGEAGQATAEAECHR(15)-VLCPVIGK(3)	C-C	3	1	4	8.42898e-15
532	sp|Q14839|CHD4_HUMAN (1594)-sp|Q14839|CHD4_HUMAN (1827)	STAPETAIECTQAPAPASEDEK(10)-FAEVECLAESHQHLSK(6)	C-C	1	1	1	5.16281e-08
533	sp|Q9P2E9|RRBP1_HUMAN (1216)-sp|Q9P2E9|RRBP1_HUMAN (1216)	HMAAASAECQNYAK(9)-HMAAASAECQNYAK(9)	C-C	1	1	1	0.000357217
534	sp|Q99439|CNN2_HUMAN (175)-sp|Q99439|CNN2_HUMAN (215)	CASQSGMTAYGTR(1)-CASQVGMTAPGTR(1)	C-C	1	1	1	5.9829e-13
535	sp|Q92576|PHF3_HUMAN (1771)-sp|Q16630|CPSF6_HUMAN (159)	GSAVATSHFEVGNTCPSEFPSK(15)-RELHGQNPVVTPCNK(13)	C-C	1	1	1	0.121589
536	sp|Q9UIG0|BAZ1B_HUMAN (953)-sp|Q9UIG0|BAZ1B_HUMAN (941)	DHTVSGDEDYCPR(11)-FNHHCK(5)	C-C	3	3	5	6.53842e-07
537	sp|Q92667|AKAP1_HUMAN (376)-sp|Q92667|AKAP1_HUMAN (389)	VCQASQLQGQK(2)-EESCVPVHQK(4)	C-C	1	1	4	1.51928e-11
538	sp|P49411|EFTU_HUMAN (127)-sp|P49411|EFTU_HUMAN (290)	HYAHTDCPGHADYVK(7)-KGDECELLGHSK(5)	C-C	1	1	1	0.000249583
539	sp|Q5VSL9|STRP1_HUMAN (798)-sp|O43815|STRN_HUMAN (765)	AHSNPDFLPVDNCLQSVLGQR(13)-CYIASAGADALAK(1)	C-C	2	1	1	6.20773e-07
540	sp|P04406|G3P_HUMAN (152)-sp|Q9UG63|ABCF2_HUMAN (186)	IISNASCTTNCLAPLAK(7)-LAHEDAECEK(8)	C-C	1	1	1	0.00123459
541	sp|O00567|NOP56_HUMAN (384)-sp|O00567|NOP56_HUMAN (376)	IDCFSEVPTSVFGEK(3)-CSIASR(1)	C-C	1	2	1	6.913e-06
542	sp|O60885|BRD4_HUMAN (607)-sp|O60885|BRD4_HUMAN (356)	CKPMSYEEK(1)-CCSGILK(1)	C-C	3	1	3	3.59229e-14
543	sp|Q8TC07|TBC15_HUMAN (184)-sp|Q8TC07|TBC15_HUMAN (197)	YVVLCESPQDK(5)-TLLVNCQNK(6)	C-C	1	1	2	9.65877e-09
544	sp|O15042|SR140_HUMAN (65)-sp|O15042|SR140_HUMAN (624)	ESLCDSPHQNLSRPLLENK(4)-LCQIFSDLNATYR(2)	C-C	1	2	3	2.60752e-05
545	sp|Q96AP0|ACD_HUMAN (320)-sp|Q96AP0|ACD_HUMAN (344)	SSSQPSPAICSAPATLTPR(10)-TPSSPLQSCTPSLSPR(9)	C-C	1	1	1	0.00121274
546	sp|Q92997|DVL3_HUMAN (336)-sp|Q92997|DVL3_HUMAN (344)	CWDPSPR(1)-GCFTLPR(2)	C-C	4	2	2	2.59687e-06
547	sp|P04350|TBB4A_HUMAN (12)-sp|Q13885|TBB2A_HUMAN (354)/sp|P04350|TBB4A_HUMAN (12)-sp|A6NNZ2|TBB8B_HUMAN (354)/sp|P04350|TBB4A_HUMAN (12)-sp|P04350|TBB4A_HUMAN (354)/sp|P04350|TBB4A_HUMAN (12)-sp|P07437|TBB5_HUMAN (354)/sp|P04350|TBB4A_HUMAN (12)-sp|Q9BVA1|TBB2B_HUMAN (354)/sp|P04350|TBB4A_HUMAN (12)-sp|Q3ZCM7|TBB8_HUMAN (354)/sp|P04350|TBB4A_HUMAN (12)-sp|P68371|TBB4B_HUMAN (354)/sp|P68371|TBB4B_…	EIVHLQAGQCGNQIGAK(10)-TAVCDIPPR(4)	C-C	21	13	4	7.60042e-06
548	sp|P46013|KI67_HUMAN (1007)-sp|P46013|KI67_HUMAN (958)	MPCQSLQPEPINTPTHTK(3)-CAPMSDLTDLK(1)	C-C	1	3	2	2.61954e-05
549	sp|O43353|RIPK2_HUMAN (414)-sp|O43353|RIPK2_HUMAN (407)	TTPCSSAIINPLSTAGNSER(4)-AAFCDHK(4)	C-C	1	1	3	4.41797e-05
550	sp|P51610|HCFC1_HUMAN (1139)-sp|P51610|HCFC1_HUMAN (1166)	ACAAGTPAVIR(2)-SQCQTR(3)	C-C	2	4	3	1.41382e-07
551	sp|Q6PI48|SYDM_HUMAN (590)-sp|Q6PI48|SYDM_HUMAN (152)	LICLVTGSPSIR(3)-TAELLNACK(8)	C-C	1	1	1	0.000272263
552	sp|Q15181|IPYR_HUMAN (242)-sp|Q15181|IPYR_HUMAN (254)	GISCMNTTLSESPFK(4)-CDPDAAR(1)	C-C	1	1	1	0.000474611
553	sp|Q9NZT2|OGFR_HUMAN (443)-sp|Q9NZT2|OGFR_HUMAN (417)	TGTQEVGGQDPGEAVQPCR(18)-IALNLEGCALSQGSLR(8)	C-C	1	1	1	3.13646e-07
554	sp|P31943|HNRH1_HUMAN (267)-sp|Q9BRJ7|TIRR_HUMAN (88)/sp|P55795|HNRH2_HUMAN (267)-sp|Q9BRJ7|TIRR_HUMAN (88)	DLNYCFSGMSDHR(5)-VLGLGLGCLR(8)	C-C	1	2	1	0.00823927
555	sp|P62633|CNBP_HUMAN (161)-sp|P62633|CNBP_HUMAN (158)	CGESGHLAR(1)-TSEVNCYR(6)	C-C	4	2	2	3.66203e-19
556	sp|Q15366|PCBP2_HUMAN (109)-sp|Q15366|PCBP2_HUMAN (54)/sp|Q15366|PCBP2_HUMAN (109)-sp|Q15365|PCBP1_HUMAN (54)/sp|Q15366|PCBP2_HUMAN (109)-sp|P57721|PCBP3_HUMAN (86)/sp|P57721|PCBP3_HUMAN (141)-sp|Q15366|PCBP2_HUMAN (54)/sp|P57721|PCBP3_HUMAN (141)-sp|Q15365|PCBP1_HUMAN (54)/sp|P57721|PCBP3_HUMAN (141)-sp|P57721|PCBP3_HUMAN (86)	LVVPASQCGSLIGK(8)-INISEGNCPER(8)	C-C	1	1	1	0.000396024
557	sp|Q96N67|DOCK7_HUMAN (388)-sp|Q96N67|DOCK7_HUMAN (608)	SQADQFCQR(7)-SSCSEFSK(3)	C-C	1	1	1	0.00774602
558	sp|Q9BSH4|TACO1_HUMAN (112)-sp|Q9BSH4|TACO1_HUMAN (85)	EGGPNPEHNSNLANILEVCR(19)-LCLNIR(2)	C-C	1	3	3	7.50621e-05
559	sp|Q8TEU7|RPGF6_HUMAN (1279)-sp|Q8TEU7|RPGF6_HUMAN (1293)	SSIVSNCSVDSMSAALQDER(7)-CSSQALAVPESTGALEK(1)	C-C	1	1	1	1.58708e-07
560	sp|Q6IQ49|SDE2_HUMAN (298)-sp|Q6IQ49|SDE2_HUMAN (415)	HILEDSCAELGESK(7)-CGGTLQER(1)	C-C	2	2	2	1.88396e-15
561	sp|Q92576|PHF3_HUMAN (606)-sp|Q92576|PHF3_HUMAN (802)	SHAHPGCLK(7)-TMECEK(4)	C-C	3	2	1	0.000147744
562	sp|Q10570|CPSF1_HUMAN (1044)-sp|Q10570|CPSF1_HUMAN (1020)	VYAVATSTNTPCAR(12)-CTAHYVAYHVESK(1)	C-C	1	1	1	1.01175e-08
563	sp|P13639|EF2_HUMAN (567)-sp|P13639|EF2_HUMAN (41)	DLEEDHACIPIK(8)-STLTDSLVCK(9)	C-C	2	4	3	3.98408e-13
564	sp|Q9NVN8|GNL3L_HUMAN (89)-sp|Q9NVN8|GNL3L_HUMAN (152)	TIESYCQDVLR(6)-CFQMEEAVLR(1)	C-C	1	1	1	1.95509e-11
565	sp|Q13126|MTAP_HUMAN (131)-sp|Q13126|MTAP_HUMAN (136)	TTMRPQSFYDGSHSCAR(15)-GVCHIPMAEPFCPK(3)	C-C	4	6	3	8.23483e-05
566	sp|Q9Y277|VDAC3_HUMAN (36)-sp|Q9Y277|VDAC3_HUMAN (65)	SCSGVEFSTSGHAYTDTGK(2)-VCNYGLTFTQK(2)	C-C	1	1	2	2.07239e-20
567	sp|Q5H9R7|PP6R3_HUMAN (844)-sp|Q5H9R7|PP6R3_HUMAN (836)	CAAPRPPSSSPEQR(1)-DAEECPETAEAK(5)	C-C	3	1	1	5.56491e-08
568	sp|Q9P2X3|IMPCT_HUMAN (195)-sp|Q9P2X3|IMPCT_HUMAN (226)	STFQAHLAPVVCPK(12)-IYCEDK(3)	C-C	2	2	3	3.34099e-09
569	sp|Q14690|RRP5_HUMAN (361)-sp|Q14690|RRP5_HUMAN (89)	LSCQNLGAVLDDVPVQGFFK(3)-ILGCVK(4)	C-C	1	1	1	0.00309894
570	sp|Q6P1K2|PMF1_HUMAN (64)-sp|Q9H081|MIS12_HUMAN (53)	CFYQLQPAMTQQIYDK(1)-KLDGIPDCDISPVQIR(8)	C-C	1	1	1	0.00131549
571	sp|P43243|MATR3_HUMAN (230)-sp|P43243|MATR3_HUMAN (230)	CRDDSFFGETSHNYHK(1)-CRDDSFFGETSHNYHK(1)	C-C	1	2	2	0.234027
572	sp|Q15052|ARHG6_HUMAN (564)-sp|Q15052|ARHG6_HUMAN (553)	TSSSSCSAHSSFSSTGQPR(6)-GPASCSSLSK(5)	C-C	1	2	1	8.48081e-13
573	sp|Q9Y5N6|ORC6_HUMAN (82)-sp|Q9Y5N6|ORC6_HUMAN (35)	ETYQSCLK(6)-CVGLSAR(1)	C-C	2	2	2	0.0001873
574	sp|P49458|SRP09_HUMAN (48)-sp|P49458|SRP09_HUMAN (39)	VTDDLVCLVYK(7)-HSDGNLCVK(7)	C-C	2	1	3	1.83446e-10
575	sp|P20810|ICAL_HUMAN (413)-sp|P20810|ICAL_HUMAN (408)	TSMCSIQSAPPEPATLK(4)-AAAPAPVSEAVCR(12)	C-C	3	3	3	6.37014e-05
576	sp|O00443|P3C2A_HUMAN (486)-sp|O00443|P3C2A_HUMAN (418)	VCGQEEVLQNNHCLGSHEHIQNCR(13)-NICGENASVK(3)	C-C	1	1	1	0.00832296
577	sp|O75044|SRGP2_HUMAN (357)-sp|O75044|SRGP2_HUMAN (486)/sp|P0DJJ0|SRG2C_HUMAN (357)-sp|O75044|SRGP2_HUMAN (486)	FEFQPHMGDMASQLCAQQPVQSELVQR(15)-TDCSLAR(3)	C-C	1	1	2	0.0185426
578	sp|O60343|TBCD4_HUMAN (1277)-sp|O60343|TBCD4_HUMAN (1286)	LLPADALVNCDLLLR(10)-DLNCNPNNK(4)	C-C	2	3	6	2.14959e-15
579	sp|P22681|CBL_HUMAN (353)-sp|P22681|CBL_HUMAN (508)	NQNPDLTGLCEPTPQDHIK(10)-VCVPSSASALGTASK(2)	C-C	1	6	3	5.35524e-15
580	sp|Q12874|SF3A3_HUMAN (437)-sp|Q12874|SF3A3_HUMAN (274)	CLGIPNTAHFANVTQIEDAVSLWAK(1)-CGGTLEER(1)	C-C	2	2	2	2.71745e-07
581	sp|Q14151|SAFB2_HUMAN (224)-sp|A0A0B4J2A2|PAL4C_HUMAN (52)/sp|Q14151|SAFB2_HUMAN (224)-sp|P62937|PPIA_HUMAN (52)/sp|Q14151|SAFB2_HUMAN (224)-sp|F5H284|PAL4D_HUMAN (52)/sp|Q14151|SAFB2_HUMAN (224)-sp|P0DN37|PAL4G_HUMAN (52)/sp|Q14151|SAFB2_HUMAN (224)-sp|A0A075B767|PAL4H_HUMAN (52)/sp|Q14151|SAFB2_HUMAN (224)-sp|Q9Y536|PAL4A_HUMAN (52)/sp|Q14151|SAFB2_HUMAN (224)-sp|A0A075B759|PAL4E_HUMAN (52)/sp|…	ILDILGETCK(9)-GSCFHR(3)	C-C	4	1	2	0.00226688
582	sp|P26358|DNMT1_HUMAN (1071)-sp|P26358|DNMT1_HUMAN (1125)	CTVEYGEDLPECVQVYSMGGPNR(12)-SQACEPSEPEIEIK(4)	C-C	1	1	1	6.59165e-06
583	sp|Q14692|BMS1_HUMAN (725)-sp|Q14692|BMS1_HUMAN (734)	VNQPDRECK(8)-ADSLDCSR(6)	C-C	1	1	1	1.11147e-08
584	sp|Q9UNE7|CHIP_HUMAN (180)-sp|Q9UNE7|CHIP_HUMAN (199)	ERELEECQR(7)-AQQACIEAK(5)	C-C	2	1	1	7.23113e-07
585	sp|Q9HCK8|CHD8_HUMAN (1947)-sp|Q9HCK8|CHD8_HUMAN (1980)	HGVSQTDCNIMQDPDFSFLAAR(8)-CSTPLLHQQYTSR(1)	C-C	1	1	2	1.57378e-08
586	sp|Q9H6U6|BCAS3_HUMAN (211)-sp|Q9H6U6|BCAS3_HUMAN (139)	IAAFDSCTFTK(7)-CDNFAEK(1)	C-C	1	2	1	6.40388e-06
587	sp|O15226|NKRF_HUMAN (453)-sp|O15226|NKRF_HUMAN (424)	DLVVYENSSNPVCTLNDTAQFNR(13)-SSQCHTGSSPR(4)	C-C	1	1	2	2.60103e-13
588	sp|P53618|COPB_HUMAN (235)-sp|P53618|COPB_HUMAN (684)	VCHANPSER(2)-NEMNCK(5)	C-C	1	2	1	9.45006e-12
589	sp|Q13569|TDG_HUMAN (233)-sp|Q13569|TDG_HUMAN (276)	CIYEIFSK(1)-CAQFPR(1)	C-C	3	4	1	9.09069e-10
590	sp|P25205|MCM3_HUMAN (446)-sp|P25205|MCM3_HUMAN (360)	CSVLAAANPVYGR(1)-YVLCTAPR(4)	C-C	1	2	2	4.38408e-08
591	sp|Q6PCE3|PGM2L_HUMAN (303)-sp|P53396|ACLY_HUMAN (20)	CPNPEEGESVLELSLR(1)-FICTTSAIQNR(3)	C-C	1	1	1	0.00189164
592	sp|Q9BVP2|GNL3_HUMAN (158)-sp|Q9BVP2|GNL3_HUMAN (131)	CPQVEEAIVQSGQK(1)-LYCQELKK(3)	C-C	1	1	2	4.94932e-10
593	sp|P13639|EF2_HUMAN (567)-sp|Q9BTY7|HGH1_HUMAN (51)	DLEEDHACIPIKK(8)-HVLALTGCGPGR(8)	C-C	2	2	1	0.0454963
594	sp|O14981|BTAF1_HUMAN (908)-sp|O14981|BTAF1_HUMAN (914)	LLQQCTTR(5)-TPCPNSK(3)	C-C	2	3	2	7.81056e-15
595	sp|Q8TD19|NEK9_HUMAN (626)-sp|Q8TD19|NEK9_HUMAN (623)	CGQLGVGNYK(1)-LLTFGCNK(6)	C-C	3	2	3	6.47909e-08
596	sp|Q86UP3|ZFHX4_HUMAN (317)-sp|Q86UP3|ZFHX4_HUMAN (268)	CVSAIIQGIGK(1)-FDGCVSDGK(4)	C-C	2	1	2	6.65254e-05
597	sp|P53041|PPP5_HUMAN (452)-sp|P53041|PPP5_HUMAN (77)	CVTVFSAPNYCDQMGNK(11)-TECYGYALGDATR(3)	C-C	2	2	1	0.000160705
598	sp|Q16630|CPSF6_HUMAN (159)-sp|Q5VT52|RPRD2_HUMAN (903)	RELHGQNPVVTPCNK(13)-ALLDSSENCDR(9)	C-C	1	1	1	0.0328135
599	sp|Q13885|TBB2A_HUMAN (239)-sp|Q13885|TBB2A_HUMAN (354)/sp|Q13885|TBB2A_HUMAN (239)-sp|A6NNZ2|TBB8B_HUMAN (354)/sp|Q13885|TBB2A_HUMAN (239)-sp|P04350|TBB4A_HUMAN (354)/sp|Q13885|TBB2A_HUMAN (239)-sp|P07437|TBB5_HUMAN (354)/sp|Q13885|TBB2A_HUMAN (239)-sp|Q9BVA1|TBB2B_HUMAN (354)/sp|Q13885|TBB2A_HUMAN (239)-sp|Q3ZCM7|TBB8_HUMAN (354)/sp|Q13885|TBB2A_HUMAN (239)-sp|P68371|TBB4B_HUMAN (354)/sp|P04350…	LTTPTYGDLNHLVSATMSGVTTCLR(23)-TAVCDIPPR(4)	C-C	21	19	43	1.03914e-07
600	sp|Q12948|FOXC1_HUMAN (529)-sp|Q12948|FOXC1_HUMAN (550)	IGLNNSPVNGNSSCQMAFPSSQSLYR(14)-TSGAFVYDCSK(9)	C-C	1	1	1	1.8746e-07
601	sp|Q9Y597|KCTD3_HUMAN (606)-sp|Q9Y597|KCTD3_HUMAN (530)	CATPNISPATSVVQHSHLR(1)-ICEIQAVDCTTISSFTVR(9)	C-C	5	5	1	9.29435e-13
602	sp|Q8WUP2|FBLI1_HUMAN (351)-sp|Q8WUP2|FBLI1_HUMAN (323)	ILLSVEPTDQGCYPLNNHLFCK(12)-IECMGR(3)	C-C	1	1	1	0.000886981
603	sp|Q02543|RL18A_HUMAN (22)-sp|Q02543|RL18A_HUMAN (16)	CHTPPLYR(1)-CLPTPK(1)	C-C	23	26	21	1.53481e-05
604	sp|O75380|NDUS6_HUMAN (87)-sp|O75380|NDUS6_HUMAN (87)	VIACDGGGGALGHPK(4)-VIACDGGGGALGHPK(4)	C-C	2	1	3	0.00362843
605	sp|Q14527|HLTF_HUMAN (442)-sp|Q14527|HLTF_HUMAN (461)	VIEDVAFACALTSSVPTTK(9)-GACAVEGSK(3)	C-C	2	3	2	2.42727e-09
606	sp|P50991|TCPD_HUMAN (410)-sp|P78371|TCPB_HUMAN (535)	SIHDALCVIR(7)-RVPDHHPC(8)	C-C	1	3	1	0.197388
607	sp|Q9HCJ3|RAVR2_HUMAN (362)-sp|Q9HCJ3|RAVR2_HUMAN (82)	SLNNPAMLQVLLQPQLCGR(17)-NLPQDSNCQEVHDLLK(8)	C-C	2	3	2	2.9361e-08
608	sp|A4D1P6|WDR91_HUMAN (366)-sp|A4D1P6|WDR91_HUMAN (351)	KPEASGPEAEPCPELHTEPVEPLTR(12)-ELFSTTTSQCAEK(10)	C-C	2	1	1	0.000326055
609	sp|O15344|TRI18_HUMAN (578)-sp|O15344|TRI18_HUMAN (580)	NSASWALCR(8)-CNNNWVVR(1)	C-C	3	1	3	1.49275e-12
610	sp|Q15233|NONO_HUMAN (145)-sp|Q9H3K6|BOLA2_HUMAN (31)	FACHSASLTVR(3)-CSCSFR(1)	C-C	3	4	1	4.43524e-05
611	sp|P23528|COF1_HUMAN (139)-sp|P23528|COF1_HUMAN (147)	HELQANCYEEVK(7)-CTLAEK(1)	C-C	3	7	2	2.06835e-10
612	sp|Q92901|RL3L_HUMAN (253)-sp|P39023|RL3_HUMAN (336)/sp|P39023|RL3_HUMAN (253)-sp|P39023|RL3_HUMAN (336)	VACIGAWHPAR(3)-GCVVGTK(2)	C-C	4	3	3	1.14414e-10
613	sp|P48643|TCPE_HUMAN (407)-sp|P78371|TCPB_HUMAN (535)	SLHDALCVIR(7)-RVPDHHPC(8)	C-C	5	5	4	0.0358014
614	sp|P50914|RL14_HUMAN (42)-sp|P50914|RL14_HUMAN (54)	ALVDGPCTQVR(7)-CMQLTDFILK(1)	C-C	3	5	1	9.58411e-13
615	sp|P52272|HNRPM_HUMAN (676)-sp|P52272|HNRPM_HUMAN (653)	FNECGHVLYADIK(4)-ACQIFVR(2)	C-C	1	1	1	9.68516e-07
616	sp|P15880|RS2_HUMAN (229)-sp|P15880|RS2_HUMAN (188)	GCTATLGNFAK(2)-CGSVLVR(1)	C-C	3	4	2	1.48926e-15
617	sp|P57772|SELB_HUMAN (130)-sp|P57772|SELB_HUMAN (442)	GMQTQSAECLVIGQIACQK(9)-LDADIHTNTCR(10)	C-C	2	2	2	1.23667e-12
618	sp|Q9C0C9|UBE2O_HUMAN (314)-sp|Q9C0C9|UBE2O_HUMAN (341)	SFCPGGTDSVSPPPSVITQENLGR(3)-LGCFDHAQR(3)	C-C	1	6	1	0.000449372
619	sp|Q9C0C9|UBE2O_HUMAN (375)-sp|Q9C0C9|UBE2O_HUMAN (370)	NCAQGEGSMAK(2)-IAWECPEK(5)	C-C	2	2	1	0.000343713
620	sp|Q9Y597|KCTD3_HUMAN (606)-sp|Q9Y597|KCTD3_HUMAN (599)	CATPNISPATSVVQHSHLR(1)-LLDQCDLSTSR(5)	C-C	5	12	10	4.21332e-10
621	sp|Q9NQW6|ANLN_HUMAN (353)-sp|Q9NQW6|ANLN_HUMAN (381)	EICLQSQSK(3)-CQEHSK(1)	C-C	1	1	2	1.90315e-06
622	sp|O75821|EIF3G_HUMAN (25)-sp|Q04637|IF4G1_HUMAN (821)	CVTSELLK(1)-CLMALK(1)	C-C	2	3	4	0.00484342
623	sp|Q14980|NUMA1_HUMAN (80)-sp|Q14980|NUMA1_HUMAN (65)	KHPSSPECLVSAQK(8)-LDFVCSFLQK(5)	C-C	2	3	1	6.50623e-05
624	sp|Q86XP1|DGKH_HUMAN (965)-sp|Q86XP1|DGKH_HUMAN (1038)	CDSGKPVLR(1)-CPESLTR(1)	C-C	2	2	1	1.30904e-07
625	sp|Q92576|PHF3_HUMAN (1616)-sp|Q92576|PHF3_HUMAN (1631)	RQLQEDQENNLQDNQTSNSSPCR(22)-GNIDGNVSCSENLVANTAR(9)	C-C	1	1	1	2.76351e-20
626	sp|Q6P1L5|F117B_HUMAN (483)-sp|P61962|DCAF7_HUMAN (256)	VFEECSPK(5)-VPCTPVAR(3)	C-C	1	2	1	0.00768523
627	sp|O43353|RIPK2_HUMAN (414)-sp|O43353|RIPK2_HUMAN (388)	TTPCSSAIINPLSTAGNSER(4)-LHHCPGNHSWDSTISGSQR(4)	C-C	2	2	1	0.000804922
628	sp|P42166|LAP2A_HUMAN (330)-sp|P42166|LAP2A_HUMAN (280)	DIVENICGR(7)-NLFISCK(6)	C-C	1	2	1	7.07378e-07
629	sp|Q00341|VIGLN_HUMAN (948)-sp|Q00341|VIGLN_HUMAN (940)	CDIIIISGR(1)-DCDPGSPR(2)	C-C	3	1	1	6.14253e-11
630	sp|P09936|UCHL1_HUMAN (90)-sp|P09936|UCHL1_HUMAN (152)	QTIGNSCGTIGLIHAVANNQDK(7)-NEAIQAAHDAVAQEGQCR(17)	C-C	1	1	1	5.38111e-07
631	sp|P78527|PRKDC_HUMAN (3347)-sp|P78527|PRKDC_HUMAN (3293)	IIANALSSEPACLAEIEEDK(12)-SQGCSEQVLTVLK(4)	C-C	2	2	2	8.22264e-14
632	sp|P21333|FLNA_HUMAN (2543)-sp|P21333|FLNA_HUMAN (2479)	ATCAPQHGAPGPGPADASK(3)-MDCQECPEGYR(6)	C-C	2	2	2	6.20764e-08
633	sp|O94913|PCF11_HUMAN (1534)-sp|O94913|PCF11_HUMAN (1518)	IDTPPACTEESIATPSEIK(7)-NELQEPCDSPK(7)	C-C	1	1	1	0.000380756
634	sp|Q99614|TTC1_HUMAN (28)-sp|Q99614|TTC1_HUMAN (8)	VTDTQEAECAGPPVPDPK(9)-SENCGVPEDLLNGLK(4)	C-C	1	1	3	9.70621e-09
635	sp|P04183|KITH_HUMAN (230)-sp|P04183|KITH_HUMAN (79)	LFAPQQILQCSPAN(10)-NTMEALPACLLR(9)	C-C	1	1	1	5.68201e-06
636	sp|P49915|GUAA_HUMAN (456)-sp|P49915|GUAA_HUMAN (523)	VICAEEPYICK(10)-TVGVQGDCR(8)	C-C	3	3	2	1.41693e-07
637	sp|Q9Y2L1|RRP44_HUMAN (194)-sp|Q9Y2L1|RRP44_HUMAN (213)	AIEEGIPAFTCEEYVK(11)-LACLSEEGNEIESGK(3)	C-C	1	1	2	1.00603e-05
638	sp|Q9HCJ3|RAVR2_HUMAN (82)-sp|P11802|CDK4_HUMAN (135)	NLPQDSNCQEVHDLLK(8)-GLDFLHANCIVHR(9)	C-C	1	1	1	0.00199187
639	sp|P04350|TBB4A_HUMAN (12)-sp|Q13885|TBB2A_HUMAN (354)/sp|P04350|TBB4A_HUMAN (12)-sp|A6NNZ2|TBB8B_HUMAN (354)/sp|P04350|TBB4A_HUMAN (12)-sp|P04350|TBB4A_HUMAN (354)/sp|P04350|TBB4A_HUMAN (12)-sp|P07437|TBB5_HUMAN (354)/sp|P04350|TBB4A_HUMAN (12)-sp|Q9BVA1|TBB2B_HUMAN (354)/sp|P04350|TBB4A_HUMAN (12)-sp|Q3ZCM7|TBB8_HUMAN (354)/sp|P04350|TBB4A_HUMAN (12)-sp|P68371|TBB4B_HUMAN (354)/sp|P68371|TBB4B_…	MREIVHLQAGQCGNQIGAK(12)-TAVCDIPPR(4)	C-C	3	8	6	0.000697807
640	sp|Q14527|HLTF_HUMAN (442)-sp|Q14527|HLTF_HUMAN (360)	VIEDVAFACALTSSVPTTK(9)-CSEQPSISDIK(1)	C-C	3	1	2	8.91947e-11
641	sp|P55060|XPO2_HUMAN (842)-sp|P55060|XPO2_HUMAN (939)	ICAVGITK(2)-LSTACPGR(5)	C-C	3	2	2	2.63328e-18
642	sp|Q9P2N5|RBM27_HUMAN (776)-sp|Q9P2N5|RBM27_HUMAN (840)	LGHAGGNQSDASHLLNQSGGAGEDCQIFSTPGHPK(25)-QIECQK(4)	C-C	1	1	1	0.0385936
643	sp|O95453|PARN_HUMAN (543)-sp|O95453|PARN_HUMAN (317)	RLNPQCIPYTLQNHYYR(6)-EMTTCVFPR(5)	C-C	1	2	3	0.000913485
644	sp|Q13885|TBB2A_HUMAN (354)-sp|P78371|TCPB_HUMAN (535)/sp|A6NNZ2|TBB8B_HUMAN (354)-sp|P78371|TCPB_HUMAN (535)/sp|P04350|TBB4A_HUMAN (354)-sp|P78371|TCPB_HUMAN (535)/sp|P07437|TBB5_HUMAN (354)-sp|P78371|TCPB_HUMAN (535)/sp|Q9BVA1|TBB2B_HUMAN (354)-sp|P78371|TCPB_HUMAN (535)/sp|Q3ZCM7|TBB8_HUMAN (354)-sp|P78371|TCPB_HUMAN (535)/sp|P68371|TBB4B_HUMAN (354)-sp|P78371|TCPB_HUMAN (535)	TAVCDIPPR(4)-RVPDHHPC(8)	C-C	3	5	2	0.0882655
645	sp|Q9BY89|K1671_HUMAN (882)-sp|Q9BY89|K1671_HUMAN (817)	GPPQGCPLDPLSR(6)-FGGNCPFPK(5)	C-C	2	2	1	0.00444434
646	sp|Q53EZ4|CEP55_HUMAN (440)-sp|Q53EZ4|CEP55_HUMAN (443)	SPTAALNESLVECPK(13)-CNIQYPATEHR(1)	C-C	2	2	1	3.07027e-09
647	sp|Q92945|FUBP2_HUMAN (436)-sp|Q92945|FUBP2_HUMAN (379)	CGLVIGR(1)-CEHAAR(1)	C-C	8	6	2	2.10679e-09
648	sp|O43290|SNUT1_HUMAN (674)-sp|O43290|SNUT1_HUMAN (645)	SLPSAVYCIEDK(8)-GLAAALLLCQNK(9)	C-C	1	1	1	3.23396e-13
649	sp|P68366|TBA4A_HUMAN (347)-sp|Q71U36|TBA1A_HUMAN (316)/sp|P68366|TBA4A_HUMAN (347)-sp|P68366|TBA4A_HUMAN (316)/sp|P68366|TBA4A_HUMAN (347)-sp|A6NHL2|TBAL3_HUMAN (323)/sp|P68366|TBA4A_HUMAN (347)-sp|Q9BQE3|TBA1C_HUMAN (316)/sp|P68366|TBA4A_HUMAN (347)-sp|P68363|TBA1B_HUMAN (316)/sp|P68363|TBA1B_HUMAN (347)-sp|Q71U36|TBA1A_HUMAN (316)/sp|P68363|TBA1B_HUMAN (347)-sp|P68366|TBA4A_HUMAN (316)/sp|P683…	SIQFVDWCPTGFK(8)-YMACCLLYR(5)	C-C	4	1	2	0.000125175
650	sp|Q9NR56|MBNL1_HUMAN (53)-sp|Q9NR56|MBNL1_HUMAN (43)/sp|Q9NR56|MBNL1_HUMAN (53)-sp|Q5VZF2|MBNL2_HUMAN (43)/sp|Q5VZF2|MBNL2_HUMAN (53)-sp|Q9NR56|MBNL1_HUMAN (43)/sp|Q5VZF2|MBNL2_HUMAN (53)-sp|Q5VZF2|MBNL2_HUMAN (43)	VIACFDSLK(4)-SCQVENGR(2)	C-C	1	2	1	4.72263e-09
651	sp|Q9Y6H1|CHCH2_HUMAN (124)-sp|Q9Y6H1|CHCH2_HUMAN (134)/sp|Q5T1J5|CHCH9_HUMAN (124)-sp|Q9Y6H1|CHCH2_HUMAN (134)	QFLECAQNQGDIK(5)-LCEGFNEVLK(2)	C-C	1	1	1	4.69861e-09
652	sp|P83731|RL24_HUMAN (6)-sp|P83731|RL24_HUMAN (36)	VELCSFSGYK(4)-CESAFLSK(1)	C-C	4	5	5	1.705e-09
653	sp|P31943|HNRH1_HUMAN (290)-sp|P31943|HNRH1_HUMAN (267)/sp|P31943|HNRH1_HUMAN (290)-sp|P55795|HNRH2_HUMAN (267)	YGDGGSTFQSTTGHCVHMR(15)-DLNYCFSGMSDHR(5)	C-C	1	2	2	4.25155e-05
654	sp|Q92945|FUBP2_HUMAN (296)-sp|Q92945|FUBP2_HUMAN (176)	VQQACEMVMDILR(5)-IQQDSGCK(7)	C-C	2	1	1	6.44887e-06
655	sp|O75044|SRGP2_HUMAN (873)-sp|O75044|SRGP2_HUMAN (893)	SDSHGLSSSLTDSSSPGVGASCRPSSQPIMSQSLPK(22)-CSISGHGSLNSISR(1)	C-C	1	1	1	0.000755549
656	sp|Q13885|TBB2A_HUMAN (239)-sp|Q13885|TBB2A_HUMAN (12)/sp|Q13885|TBB2A_HUMAN (239)-sp|P07437|TBB5_HUMAN (12)/sp|Q13885|TBB2A_HUMAN (239)-sp|Q9BVA1|TBB2B_HUMAN (12)/sp|Q13885|TBB2A_HUMAN (239)-sp|Q13509|TBB3_HUMAN (12)/sp|P04350|TBB4A_HUMAN (239)-sp|Q13885|TBB2A_HUMAN (12)/sp|P04350|TBB4A_HUMAN (239)-sp|P07437|TBB5_HUMAN (12)/sp|P04350|TBB4A_HUMAN (239)-sp|Q9BVA1|TBB2B_HUMAN (12)/sp|P04350|TBB4A_H…	LTTPTYGDLNHLVSATMSGVTTCLR(23)-EIVHIQAGQCGNQIGAK(10)	C-C	1	1	3	0.000956722
657	sp|Q15233|NONO_HUMAN (145)-sp|P84103|SRSF3_HUMAN (6)	FACHSASLTVR(3)-DSCPLDCK(3)	C-C	2	3	4	0.00117105
658	sp|Q8WY36|BBX_HUMAN (874)-sp|Q8WY36|BBX_HUMAN (870)	CSHNTEVGETR(1)-ATETDCNDK(6)	C-C	1	1	2	1.06513e-07
659	sp|Q9UIF9|BAZ2A_HUMAN (917)-sp|Q9UIF9|BAZ2A_HUMAN (943)	AALHDPGFPSYCQSLK(12)-CFLMAYGVEPALCDR(1)	C-C	1	1	1	9.95625e-06
660	sp|Q01581|HMCS1_HUMAN (12)-sp|Q01581|HMCS1_HUMAN (12)	PGSLPLNAEACWPK(11)-PGSLPLNAEACWPK(11)	C-C	4	3	3	0.00275879
661	sp|P55265|DSRAD_HUMAN (392)-sp|P55265|DSRAD_HUMAN (622)	NAEFLTCNIPTSNASNNMVTTEK(7)-SPVTTLLECMHK(9)	C-C	2	1	1	5.11765e-07
662	sp|P48735|IDHP_HUMAN (154)-sp|P48735|IDHP_HUMAN (308)	NILGGTVFREPIICK(14)-SSGGFVWACK(9)	C-C	1	1	2	4.00565e-06
663	sp|Q06210|GFPT1_HUMAN (264)-sp|Q06210|GFPT1_HUMAN (254)	VDSTTCLFPVEEK(6)-GSCNLSR(3)	C-C	3	4	5	5.50246e-07
664	sp|Q13615|MTMR3_HUMAN (826)-sp|Q13615|MTMR3_HUMAN (867)	VGYGTSQSCSLLPSQVPFETR(9)-SCLVNSGK(2)	C-C	2	4	2	9.52568e-14
665	sp|P27708|PYR1_HUMAN (1374)-sp|P27708|PYR1_HUMAN (758)	VTAVDWHFEEAVDGECPPQR(16)-IGSCMK(4)	C-C	3	1	1	0.066623
666	sp|Q9NVN8|GNL3L_HUMAN (213)-sp|Q9NVN8|GNL3L_HUMAN (490)	CSVPVDQASESLLK(1)-IGDLTGYCTNPNR(8)	C-C	1	1	1	3.87717e-13
667	sp|P31943|HNRH1_HUMAN (22)-sp|P31943|HNRH1_HUMAN (34)/sp|P31943|HNRH1_HUMAN (22)-sp|P55795|HNRH2_HUMAN (34)	GLPWSCSADEVQR(6)-FFSDCK(5)	C-C	1	1	2	0.00112115
668	sp|P17987|TCPA_HUMAN (385)-sp|P17987|TCPA_HUMAN (357)	GANDFMCDEMER(7)-ICDDELILIK(2)	C-C	2	6	4	6.09437e-09
669	sp|P33992|MCM5_HUMAN (482)-sp|P25205|MCM3_HUMAN (360)	CSVLAAANSVFGR(1)-YVLCTAPR(4)	C-C	1	1	1	0.0164245
670	sp|P33992|MCM5_HUMAN (207)-sp|P33992|MCM5_HUMAN (197)	CPLDPYFIMPDK(1)-CNTDQAGRPK(1)	C-C	2	3	2	4.91102e-08
671	sp|Q9NWK9|BCD1_HUMAN (181)-sp|Q9NWK9|BCD1_HUMAN (171)	EELMHGECVK(8)-FVGQCIK(5)	C-C	2	1	1	0.000740414
672	sp|O14965|AURKA_HUMAN (33)-sp|O14965|AURKA_HUMAN (49)	RVLVTQQFPCQNPLPVNSGQAQR(10)-VLCPSNSSQR(3)	C-C	2	3	2	0.000640014
673	sp|Q7Z2T5|TRM1L_HUMAN (320)-sp|Q7Z2T5|TRM1L_HUMAN (239)	VTINDLNENSVTLIQENCHLNK(18)-EADTDVQVCPNYSIPQK(9)	C-C	1	1	2	4.80587e-05
674	sp|P0DPH7|TBA3C_HUMAN (295)-sp|Q71U36|TBA1A_HUMAN (316)/sp|P0DPH7|TBA3C_HUMAN (295)-sp|P68366|TBA4A_HUMAN (316)/sp|P0DPH7|TBA3C_HUMAN (295)-sp|A6NHL2|TBAL3_HUMAN (323)/sp|P0DPH7|TBA3C_HUMAN (295)-sp|Q9BQE3|TBA1C_HUMAN (316)/sp|P0DPH7|TBA3C_HUMAN (295)-sp|P68363|TBA1B_HUMAN (316)/sp|Q71U36|TBA1A_HUMAN (295)-sp|Q71U36|TBA1A_HUMAN (316)/sp|Q71U36|TBA1A_HUMAN (295)-sp|P68366|TBA4A_HUMAN (316)/sp|Q71U…	AYHEQLSVAEITNACFEPANQMVK(15)-YMACCLLYR(5)	C-C	2	2	2	0.00029615
675	sp|Q9BSD7|NTPCR_HUMAN (101)-sp|Q9BSD7|NTPCR_HUMAN (110)	NADCSSGPGQR(4)-VCVIDEIGK(2)	C-C	6	5	2	8.90649e-08
676	sp|P14866|HNRPL_HUMAN (472)-sp|P31943|HNRH1_HUMAN (267)/sp|P14866|HNRPL_HUMAN (472)-sp|P55795|HNRH2_HUMAN (267)	QPAIMPGQSYGLEDGSCSYK(17)-DLNYCFSGMSDHR(5)	C-C	1	1	1	0.00143842
677	sp|P49915|GUAA_HUMAN (489)-sp|P49915|GUAA_HUMAN (554)	ACTTEEDQEK(2)-MCHNVNR(2)	C-C	4	1	1	2.19023e-13
678	sp|P55265|DSRAD_HUMAN (622)-sp|P55265|DSRAD_HUMAN (630)	SPVTTLLECMHK(9)-LGNSCEFR(5)	C-C	3	3	2	2.66579e-05
679	sp|P34896|GLYC_HUMAN (204)-sp|P34897|GLYM_HUMAN (412)/sp|P34896|GLYC_HUMAN (204)-sp|P34896|GLYC_HUMAN (389)	LIIAGTSCYSR(8)-NTCPGDR(3)	C-C	1	1	1	5.23096e-07
680	sp|Q13191|CBLB_HUMAN (523)-sp|Q13191|CBLB_HUMAN (535)	SPCGSPTGSPK(3)-SSPCMVR(4)	C-C	2	1	1	6.20344e-06
681	sp|P04350|TBB4A_HUMAN (12)-sp|Q13885|TBB2A_HUMAN (303)/sp|P04350|TBB4A_HUMAN (12)-sp|A6NNZ2|TBB8B_HUMAN (303)/sp|P04350|TBB4A_HUMAN (12)-sp|P04350|TBB4A_HUMAN (303)/sp|P04350|TBB4A_HUMAN (12)-sp|P07437|TBB5_HUMAN (303)/sp|P04350|TBB4A_HUMAN (12)-sp|Q9BVA1|TBB2B_HUMAN (303)/sp|P04350|TBB4A_HUMAN (12)-sp|Q9BUF5|TBB6_HUMAN (303)/sp|P04350|TBB4A_HUMAN (12)-sp|Q13509|TBB3_HUMAN (303)/sp|P04350|TBB4A_H…	EIVHLQAGQCGNQIGAK(10)-NMMAACDPR(6)	C-C	5	2	3	1.16104e-05
682	sp|O00541|PESC_HUMAN (272)-sp|O00541|PESC_HUMAN (153)	AGEGTYALDSESCMEK(13)-CHVQTIQLCR(1)	C-C	3	3	3	1.77075e-13
683	sp|Q13885|TBB2A_HUMAN (12)-sp|Q13885|TBB2A_HUMAN (354)/sp|Q13885|TBB2A_HUMAN (12)-sp|A6NNZ2|TBB8B_HUMAN (354)/sp|Q13885|TBB2A_HUMAN (12)-sp|P04350|TBB4A_HUMAN (354)/sp|Q13885|TBB2A_HUMAN (12)-sp|P07437|TBB5_HUMAN (354)/sp|Q13885|TBB2A_HUMAN (12)-sp|Q9BVA1|TBB2B_HUMAN (354)/sp|Q13885|TBB2A_HUMAN (12)-sp|Q3ZCM7|TBB8_HUMAN (354)/sp|Q13885|TBB2A_HUMAN (12)-sp|P68371|TBB4B_HUMAN (354)/sp|P07437|TBB5_H…	EIVHIQAGQCGNQIGAK(10)-TAVCDIPPR(4)	C-C	12	15	12	1.45326e-06
684	sp|Q92616|GCN1_HUMAN (1275)-sp|Q92616|GCN1_HUMAN (1235)	CMLDAALATLNTHGK(1)-CGLALALNK(1)	C-C	1	3	1	1.52295e-10
685	sp|Q15418|KS6A1_HUMAN (432)-sp|Q9UK32|KS6A6_HUMAN (564)/sp|Q15418|KS6A1_HUMAN (432)-sp|Q15418|KS6A1_HUMAN (556)/sp|Q15418|KS6A1_HUMAN (432)-sp|P51812|KS6A3_HUMAN (560)	ETIGVGSYSECK(11)-ICDFGFAK(2)	C-C	2	3	1	5.90143e-07
686	sp|Q8IVM0|CCD50_HUMAN (18)-sp|Q8IVM0|CCD50_HUMAN (85)	EVCRDFAVLEDHTLAHSLQEQEIEHHLASNVQR(3)-DLEQQDCEIAQEIQEK(7)	C-C	1	1	3	4.67489e-06
687	sp|Q15233|NONO_HUMAN (145)-sp|P62987|RL40_HUMAN (115)	FACHSASLTVR(3)-CGHTNNLRPK(1)	C-C	3	1	2	0.0980192
688	sp|P14866|HNRPL_HUMAN (472)-sp|P14866|HNRPL_HUMAN (581)	QPAIMPGQSYGLEDGSCSYK(17)-LCFSTAQHAS(2)	C-C	1	2	1	4.4784e-09
689	sp|Q4VCS5|AMOT_HUMAN (741)-sp|Q4VCS5|AMOT_HUMAN (741)	RCLDMEGR(2)-CLDMEGR(1)	C-C	1	2	2	1.39265e-06
690	sp|Q13131|AAPK1_HUMAN (238)-sp|Q13131|AAPK1_HUMAN (185)/sp|Q13131|AAPK1_HUMAN (238)-sp|P54646|AAPK2_HUMAN (174)	ICDGIFYTPQYLNPSVISLLK(2)-TSCGSPNYAAPEVISGR(3)	C-C	2	2	3	6.21314e-09
691	sp|Q14137|BOP1_HUMAN (532)-sp|Q14137|BOP1_HUMAN (108)	ICHGKPVTQVTWHGR(2)-TTEEQVQASTPCPR(12)	C-C	3	1	2	2.70013e-05
692	sp|Q7Z5K2|WAPL_HUMAN (160)-sp|Q7Z5K2|WAPL_HUMAN (133)	IVEDDASISSCNK(11)-CFPLEDTLLGK(1)	C-C	1	3	2	3.46207e-09
693	sp|O14879|IFIT3_HUMAN (73)-sp|O14879|IFIT3_HUMAN (39)	HLDGNNEAALECLR(12)-VCNQIEFLNTEFK(2)	C-C	1	1	2	3.96353e-11
694	sp|Q96T51|RUFY1_HUMAN (81)-sp|Q96T51|RUFY1_HUMAN (107)	ATGNLSASCGSALR(9)-CQMMEER(1)	C-C	2	1	1	1.66279e-07
695	sp|P36551|HEM6_HUMAN (198)-sp|P36551|HEM6_HUMAN (373)	EGGGGISCVLQDGCVFEK(14)-KHCDDSFTPQEK(3)	C-C	2	1	2	3.19051e-08
696	sp|Q9NSV4|DIAP3_HUMAN (1125)-sp|Q9NSV4|DIAP3_HUMAN (1104)	SHYNINCNSTR(7)-VCNHENQK(2)	C-C	2	2	2	2.06225e-07
697	sp|Q15365|PCBP1_HUMAN (201)-sp|Q15366|PCBP2_HUMAN (54)/sp|Q15365|PCBP1_HUMAN (201)-sp|Q15365|PCBP1_HUMAN (54)/sp|Q15365|PCBP1_HUMAN (201)-sp|P57721|PCBP3_HUMAN (86)	CSDAAGYPHATHDLEGPPLDAYSIQGQHTISPLDLAK(1)-INISEGNCPER(8)	C-C	3	2	4	0.00166728
698	sp|Q15365|PCBP1_HUMAN (158)-sp|Q15365|PCBP1_HUMAN (109)	AITIAGVPQSVTECVK(14)-LVVPATQCGSLIGK(8)	C-C	1	2	3	2.94698e-08
699	sp|Q9NP61|ARFG3_HUMAN (241)-sp|Q9NP61|ARFG3_HUMAN (312)	LANTCFNEIEK(5)-LGMGFGNCR(8)	C-C	1	1	1	2.04368e-10
700	sp|Q9H9A6|LRC40_HUMAN (23)-sp|Q9H9A6|LRC40_HUMAN (54)	DCGTSVPQGLLK(2)-NLSEVPQCVWR(8)	C-C	4	3	7	4.73526e-11
701	sp|Q13885|TBB2A_HUMAN (239)-sp|Q13885|TBB2A_HUMAN (303)/sp|Q13885|TBB2A_HUMAN (239)-sp|A6NNZ2|TBB8B_HUMAN (303)/sp|Q13885|TBB2A_HUMAN (239)-sp|P04350|TBB4A_HUMAN (303)/sp|Q13885|TBB2A_HUMAN (239)-sp|P07437|TBB5_HUMAN (303)/sp|Q13885|TBB2A_HUMAN (239)-sp|Q9BVA1|TBB2B_HUMAN (303)/sp|Q13885|TBB2A_HUMAN (239)-sp|Q9BUF5|TBB6_HUMAN (303)/sp|Q13885|TBB2A_HUMAN (239)-sp|Q13509|TBB3_HUMAN (303)/sp|Q13885|…	LTTPTYGDLNHLVSATMSGVTTCLR(23)-NMMAACDPR(6)	C-C	5	6	4	4.32184e-05
702	sp|O60343|TBCD4_HUMAN (316)-sp|O60343|TBCD4_HUMAN (295)	CSSVTGVQR(1)-VCFPER(2)	C-C	3	3	2	2.57651e-11
703	sp|Q9NPG3|UBN1_HUMAN (765)-sp|Q9NPG3|UBN1_HUMAN (837)	ELSCQAPLNK(4)-ASPTQCHR(6)	C-C	1	1	1	5.06121e-06
704	sp|Q9Y483|MTF2_HUMAN (437)-sp|Q9Y483|MTF2_HUMAN (220)	ESISENPTLDLPCSIGR(13)-MLQCCK(5)	C-C	1	2	1	7.2798e-06
705	sp|Q92945|FUBP2_HUMAN (296)-sp|Q92945|FUBP2_HUMAN (436)	VQQACEMVMDILR(5)-CGLVIGR(1)	C-C	1	2	2	2.47959e-07
706	sp|P13010|XRCC5_HUMAN (339)-sp|P13010|XRCC5_HUMAN (249)	CFSVLGFCK(1)-HSIHWPCR(7)	C-C	4	2	2	3.11801e-07
707	sp|Q8TEQ6|GEMI5_HUMAN (240)-sp|Q8TEQ6|GEMI5_HUMAN (256)	GCYLATGSK(2)-IWSCSR(4)	C-C	1	1	2	0.00125887
708	sp|P62987|RL40_HUMAN (115)-sp|P62987|RL40_HUMAN (110)	CGHTNNLRPK(1)-AVNCRK(4)	C-C	2	6	3	0.00967469
709	sp|Q15527|SURF2_HUMAN (93)-sp|Q15527|SURF2_HUMAN (252)	CPEHVLR(1)-SFSSCK(5)	C-C	1	1	1	4.83582e-10
710	sp|O75348|VATG1_HUMAN (69)-sp|A0A0B4J2A2|PAL4C_HUMAN (52)/sp|O75348|VATG1_HUMAN (69)-sp|P62937|PPIA_HUMAN (52)/sp|O75348|VATG1_HUMAN (69)-sp|F5H284|PAL4D_HUMAN (52)/sp|O75348|VATG1_HUMAN (69)-sp|P0DN37|PAL4G_HUMAN (52)/sp|O75348|VATG1_HUMAN (69)-sp|A0A075B767|PAL4H_HUMAN (52)/sp|O75348|VATG1_HUMAN (69)-sp|Q9Y536|PAL4A_HUMAN (52)/sp|O75348|VATG1_HUMAN (69)-sp|A0A075B759|PAL4E_HUMAN (52)/sp|O75348|…	GSCSTEVEK(3)-GSCFHR(3)	C-C	2	2	2	0.0250496
711	sp|Q14151|SAFB2_HUMAN (361)-sp|Q14151|SAFB2_HUMAN (224)/sp|Q14151|SAFB2_HUMAN (361)-sp|Q15424|SAFB1_HUMAN (225)/sp|Q15424|SAFB1_HUMAN (362)-sp|Q14151|SAFB2_HUMAN (224)/sp|Q15424|SAFB1_HUMAN (362)-sp|Q15424|SAFB1_HUMAN (225)	FDFDACNEVPPAPK(6)-ILDILGETCK(9)	C-C	3	3	1	1.71617e-07
712	sp|P04049|RAF1_HUMAN (637)-sp|P04049|RAF1_HUMAN (95)	AAHTEDINACTLTTSPR(10)-GLQPECCAVFR(6)	C-C	1	1	1	3.19429e-09
713	sp|P12955|PEPD_HUMAN (158)-sp|P12955|PEPD_HUMAN (58)	GVNTDSGSVCR(10)-YCTDTGVLFR(2)	C-C	2	4	4	3.65526e-09
714	sp|Q13885|TBB2A_HUMAN (12)-sp|Q13885|TBB2A_HUMAN (354)/sp|Q13885|TBB2A_HUMAN (12)-sp|A6NNZ2|TBB8B_HUMAN (354)/sp|Q13885|TBB2A_HUMAN (12)-sp|P04350|TBB4A_HUMAN (354)/sp|Q13885|TBB2A_HUMAN (12)-sp|P07437|TBB5_HUMAN (354)/sp|Q13885|TBB2A_HUMAN (12)-sp|Q9BVA1|TBB2B_HUMAN (354)/sp|Q13885|TBB2A_HUMAN (12)-sp|Q3ZCM7|TBB8_HUMAN (354)/sp|Q13885|TBB2A_HUMAN (12)-sp|P68371|TBB4B_HUMAN (354)/sp|P07437|TBB5_H…	MREIVHIQAGQCGNQIGAK(12)-TAVCDIPPR(4)	C-C	7	6	7	0.000765803
715	sp|O95817|BAG3_HUMAN (179)-sp|O95817|BAG3_HUMAN (151)	SQSPAASDCSSSSSSASLPSSGR(9)-QCGQVAAAAAAQPPASHGPER(2)	C-C	3	2	2	6.42737e-09
716	sp|Q9BVP2|GNL3_HUMAN (158)-sp|Q9BVP2|GNL3_HUMAN (131)	CPQVEEAIVQSGQK(1)-LYCQELK(3)	C-C	3	2	3	4.44614e-11
717	sp|P52952|NKX25_HUMAN (82)-sp|P52952|NKX25_HUMAN (114)	CASAFPAAPAFYPR(1)-ELCALQK(3)	C-C	1	1	1	8.19598e-05
718	sp|P22681|CBL_HUMAN (508)-sp|P62993|GRB2_HUMAN (32)	VCVPSSASALGTASK(2)-VLNEECDQNWYK(6)	C-C	1	1	6	0.0141996
719	sp|P21266|GSTM3_HUMAN (208)-sp|P21266|GSTM3_HUMAN (119)	IAAYLQSDQFCK(11)-LCYSSDHEK(2)	C-C	4	4	2	1.76038e-18
720	sp|P62633|CNBP_HUMAN (97)-sp|Q15233|NONO_HUMAN (145)	EQCCYNCGKPGHLAR(3)-FACHSASLTVR(3)	C-C	3	4	2	0.000338374
721	sp|A6NKD9|CC85C_HUMAN (373)-sp|A6NKD9|CC85C_HUMAN (389)	QLQDSCEEDLSEK(6)-EMCNVVWR(3)	C-C	2	1	2	6.34904e-06
722	sp|Q9UQ88|CD11A_HUMAN (428)-sp|Q9UQ88|CD11A_HUMAN (420)/sp|Q9UQ88|CD11A_HUMAN (428)-sp|P21127|CD11B_HUMAN (432)/sp|P21127|CD11B_HUMAN (440)-sp|Q9UQ88|CD11A_HUMAN (420)/sp|P21127|CD11B_HUMAN (440)-sp|P21127|CD11B_HUMAN (432)	SVEEFQCLNR(7)-YLPALQGCR(8)	C-C	1	1	1	4.37664e-08
723	sp|P11413|G6PD_HUMAN (446)-sp|P11413|G6PD_HUMAN (13)	LILDVFCGSQMHFVR(7)-TQVCGILR(4)	C-C	4	3	4	9.12424e-05
724	sp|Q15233|NONO_HUMAN (208)-sp|Q15233|NONO_HUMAN (145)	CSEGSFLLTTFPR(1)-FACHSASLTVR(3)	C-C	1	3	2	7.1134e-08
725	sp|Q9NVN8|GNL3L_HUMAN (342)-sp|Q9NVN8|GNL3L_HUMAN (322)	CNLEEISNYYGVSGFQTTEHFLTAVAHR(1)-NCVHVQK(2)	C-C	1	1	1	0.000196898
726	sp|P46020|KPB1_HUMAN (697)-sp|P46020|KPB1_HUMAN (656)	FQAAVQTTCDLMSLVTK(9)-CGDEVAR(1)	C-C	1	2	1	0.000274098
727	sp|P52597|HNRPF_HUMAN (290)-sp|P52597|HNRPF_HUMAN (267)	YGDSEFTVQSTTGHCVHMR(15)-DLSYCLSGMYDHR(5)	C-C	1	1	2	4.28777e-09
728	sp|Q9P287|BCCIP_HUMAN (216)-sp|Q9P287|BCCIP_HUMAN (213)	CYFYLLISK(1)-TNKPCGK(5)	C-C	1	1	1	0.000245873
729	sp|O43353|RIPK2_HUMAN (388)-sp|O43353|RIPK2_HUMAN (380)	LHHCPGNHSWDSTISGSQR(4)-AQDCYFMK(4)	C-C	1	3	1	1.52838e-05
730	sp|Q08J23|NSUN2_HUMAN (502)-sp|Q08J23|NSUN2_HUMAN (221)	DGVCGPPPSK(4)-CYLLVHQAK(1)	C-C	1	2	1	3.869e-07
731	sp|Q99575|POP1_HUMAN (481)-sp|Q99575|POP1_HUMAN (530)	KPDSVSLHCR(9)-CQDNEK(1)	C-C	1	1	1	1.76314e-07
732	sp|Q9NVN8|GNL3L_HUMAN (518)-sp|Q9NVN8|GNL3L_HUMAN (490)	SNSMVDVCSVDRR(8)-IGDLTGYCTNPNR(8)	C-C	1	1	1	1.134e-10
733	sp|Q9H5V9|STEEP_HUMAN (69)-sp|Q9H5V9|STEEP_HUMAN (11)	FCNTEDEETMYLR(2)-SVVCSDTR(4)	C-C	1	1	1	8.28043e-07
734	sp|P10599|THIO_HUMAN (8)-sp|P10599|THIO_HUMAN (73)	QIESKTAFQEALDAAGDK(5)-CMPTFQFFK(1)	C-K	2	2	4	1.92491e-08
735	sp|P10599|THIO_HUMAN (73)-sp|Q9BXJ9|NAA15_HUMAN (735)	CMPTFQFFK(1)-TVLKQEMNR(4)	C-K	2	2	2	5.13641e-05
736	sp|P30041|PRDX6_HUMAN (209)-sp|P10599|THIO_HUMAN (73)	GVFTKELPSGKK(5)-CMPTFQFFK(1)	C-K	2	3	5	8.22925e-07
737	sp|P10599|THIO_HUMAN (85)-sp|P10599|THIO_HUMAN (73)	KGQKVGEFSGANK(4)-CMPTFQFFK(1)	C-K	2	1	2	8.22267e-07
738	sp|P17987|TCPA_HUMAN (499)-sp|P10599|THIO_HUMAN (73)	DNKQAGVFEPTIVK(3)-CMPTFQFFK(1)	C-K	1	1	1	0.000151684
739	sp|P10599|THIO_HUMAN (73)-sp|Q8NC51|PAIRB_HUMAN (321)	CMPTFQFFK(1)-KGFVLHK(1)	C-K	3	4	2	0.000485901
740	sp|Q15185|TEBP_HUMAN (33)-sp|P10599|THIO_HUMAN (73)	DVNVNFEKSK(8)-CMPTFQFFK(1)	C-K	2	1	1	1.19532e-05
741	sp|P30041|PRDX6_HUMAN (209)-sp|P10599|THIO_HUMAN (73)	GVFTKELPSGK(5)-CMPTFQFFK(1)	C-K	9	4	3	5.48982e-07
742	sp|P10599|THIO_HUMAN (73)-sp|O14929|HAT1_HUMAN (21)	CMPTFQFFK(1)-KLAEYK(1)	C-K	2	3	3	9.77724e-05
743	sp|P10599|THIO_HUMAN (94)-sp|P10599|THIO_HUMAN (73)	VGEFSGANKEK(9)-CMPTFQFFK(1)	C-K	4	2	1	6.67718e-07
744	sp|P10599|THIO_HUMAN (94)-sp|Q9P258|RCC2_HUMAN (144)	VGEFSGANKEK(9)-YGCLAGVR(3)	C-K	3	2	1	0.00467835
745	sp|Q8NCA5|FA98A_HUMAN (292)-sp|Q8NCA5|FA98A_HUMAN (253)/sp|Q52LJ0|FA98B_HUMAN (295)-sp|Q8NCA5|FA98A_HUMAN (253)	TACAINK(3)-VYQPKR(5)	C-K	1	1	3	1.8022e-06
746	sp|Q15233|NONO_HUMAN (126)-sp|Q15233|NONO_HUMAN (145)	TLAEIAKVELDNMPLR(7)-FACHSASLTVR(3)	C-K	9	6	6	6.14219e-08
747	sp|Q14690|RRP5_HUMAN (361)-sp|Q14690|RRP5_HUMAN (387)	LSCQNLGAVLDDVPVQGFFK(3)-LKDGVLAYAR(2)	C-K	3	2	2	2.46694e-08
748	sp|P23526|SAHH_HUMAN (421)-sp|P23526|SAHH_HUMAN (408)	QAQYLGMSCDGPFKPDHYR(9)-LTKLTEK(3)	C-K	1	2	4	0.000120184
749	sp|P17987|TCPA_HUMAN (499)-sp|P17987|TCPA_HUMAN (147)	DNKQAGVFEPTIVK(3)-DCLINAAK(2)	C-K	5	6	5	8.11226e-15
750	sp|Q9H0K6|PUS7L_HUMAN (142)-sp|Q9H0K6|PUS7L_HUMAN (182)	THELLNNFACDVR(10)-QKFPFLVTVGK(2)	C-K	2	1	1	9.19519e-08
751	sp|Q04864|REL_HUMAN (68)-sp|Q04864|REL_HUMAN (143)	ITLVTKNDPYKPHPHDLVGK(6)-QLNDIEDCDLNVVR(8)	C-K	1	1	1	0.00188933
752	sp|O95757|HS74L_HUMAN (53)-sp|O95757|HS74L_HUMAN (34)	AIGNAAKSQIVTNVR(7)-CTPACISLGSR(1)	C-K	2	2	1	4.80312e-09
753	sp|P23528|COF1_HUMAN (139)-sp|P63261|ACTG_HUMAN (328)/sp|P23528|COF1_HUMAN (139)-sp|P68032|ACTC_HUMAN (330)/sp|P23528|COF1_HUMAN (139)-sp|P68133|ACTS_HUMAN (330)/sp|P23528|COF1_HUMAN (139)-sp|P62736|ACTA_HUMAN (330)/sp|P23528|COF1_HUMAN (139)-sp|Q562R1|ACTBL_HUMAN (329)/sp|P23528|COF1_HUMAN (139)-sp|P63267|ACTH_HUMAN (329)/sp|P23528|COF1_HUMAN (139)-sp|P60709|ACTB_HUMAN (328)	HELQANCYEEVK(7)-IKIIAPPERK(2)	C-K	3	9	2	0.000805163
754	sp|P35609|ACTN2_HUMAN (339)-sp|P12814|ACTN1_HUMAN (682)/sp|O43707|ACTN4_HUMAN (351)-sp|P12814|ACTN1_HUMAN (682)/sp|P12814|ACTN1_HUMAN (332)-sp|P12814|ACTN1_HUMAN (682)/sp|Q08043|ACTN3_HUMAN (346)-sp|P12814|ACTN1_HUMAN (682)	CQLEINFNTLQTK(1)-SIVNYKPK(6)	C-K	1	2	2	6.50868e-11
755	sp|Q12874|SF3A3_HUMAN (201)-sp|Q15459|SF3A1_HUMAN (244)	VKPLQDQNELFGK(2)-EVLDQVCYR(7)	C-K	2	1	1	1.47833e-05
756	sp|Q16658|FSCN1_HUMAN (399)-sp|Q16658|FSCN1_HUMAN (397)	KVTGTLDANR(1)-GEHGFIGCR(8)	C-K	2	1	1	0.000497419
757	sp|Q12789|TF3C1_HUMAN (1535)-sp|Q12789|TF3C1_HUMAN (1681)	AAGKLDQPDR(4)-CTPVPAR(1)	C-K	1	1	1	0.00193518
758	sp|Q15233|NONO_HUMAN (11)-sp|Q15233|NONO_HUMAN (145)	TFNLEKQNHTPR(6)-FACHSASLTVR(3)	C-K	4	3	4	0.00012517
759	sp|Q9Y6Y0|NS1BP_HUMAN (143)-sp|Q9Y6Y0|NS1BP_HUMAN (110)	NFASCMGDSR(5)-DVYSAAKK(7)	C-K	1	2	1	2.44784e-13
760	sp|P22087|FBRL_HUMAN (99)-sp|P22087|FBRL_HUMAN (102)	NVMVEPHRHEGVFICR(15)-GKEDALVTK(2)	C-K	1	2	1	0.00170174
761	sp|Q9UHR4|BI2L1_HUMAN (238)-sp|Q9UHR4|BI2L1_HUMAN (182)	VPEKIMNMIEEIK(4)-FIADGCK(6)	C-K	1	1	1	4.64959e-05
762	sp|P53618|COPB_HUMAN (623)-sp|P53618|COPB_HUMAN (575)	VLSECSPLMNDIFNK(5)-YVALVQEKK(8)	C-K	1	1	1	6.50776e-07
763	sp|Q96RQ3|MCCA_HUMAN (332)-sp|Q96RQ3|MCCA_HUMAN (301)	HNFCFMEMNTR(4)-KLGEAAVR(1)	C-K	2	1	1	9.84044e-06
764	sp|Q15233|NONO_HUMAN (126)-sp|Q15233|NONO_HUMAN (145)	TLAEIAKVELDNMPLRGK(7)-FACHSASLTVR(3)	C-K	1	2	1	0.00138658
765	sp|O00267|SPT5H_HUMAN (628)-sp|O00267|SPT5H_HUMAN (626)	KLVENGGMFVCK(1)-SFAFLHCK(7)	C-K	4	1	4	1.40888e-07
766	sp|Q16851|UGPA_HUMAN (123)-sp|Q16851|UGPA_HUMAN (198)	LNGGLGTSMGCK(11)-INKESLLPVAK(3)	C-K	1	1	2	1.44106e-08
767	sp|O75083|WDR1_HUMAN (569)-sp|P23528|COF1_HUMAN (147)	VKIQDAHR(2)-CTLAEK(1)	C-K	2	2	1	0.0024785
768	sp|Q92598|HS105_HUMAN (53)-sp|Q92598|HS105_HUMAN (34)	TIGVAAKNQQITHANNTVSNFK(7)-CTPSVISFGSK(1)	C-K	5	6	7	9.94069e-11
769	sp|Q7L2H7|EIF3M_HUMAN (175)-sp|Q7L2H7|EIF3M_HUMAN (177)	LLYEALVDCK(9)-KSDAASK(1)	C-K	3	2	1	3.97709e-10
770	sp|O15067|PUR4_HUMAN (236)-sp|O15067|PUR4_HUMAN (270)	HWFFKGQLHVDGQK(5)-FCDNSSAIQGK(2)	C-K	5	1	5	2.57616e-05
771	sp|O43175|SERA_HUMAN (21)-sp|O43175|SERA_HUMAN (18)	KILQDGGLQVVEK(1)-VLISDSLDPCCR(10)	C-K	1	2	2	1.15679e-10
772	sp|O00148|DX39A_HUMAN (164)-sp|O00148|DX39A_HUMAN (187)	NCPHVVVGTPGR(2)-SFSLKNVK(5)	C-K	2	1	1	0.00366517
773	sp|Q6IBS0|TWF2_HUMAN (118)-sp|Q6IBS0|TWF2_HUMAN (141)	EFGGGHIKDELFGTVK(8)-HLSSCAAPAPLTSAER(5)	C-K	1	3	3	0.000500296
774	sp|Q16851|UGPA_HUMAN (438)-sp|Q16851|UGPA_HUMAN (123)	LGSSFTKVQDYLR(7)-LNGGLGTSMGCK(11)	C-K	1	1	2	8.98804e-07
775	sp|Q99832|TCPH_HUMAN (158)-sp|Q99832|TCPH_HUMAN (145)	CAMTALSSK(1)-KADKVEQR(1)	C-K	2	1	1	4.17777e-15
776	sp|P14866|HNRPL_HUMAN (418)-sp|P14866|HNRPL_HUMAN (452)/sp|P14866|HNRPL_HUMAN (418)-sp|Q8WVV9|HNRLL_HUMAN (405)	SKPGAAMVEMADGYAVDR(2)-LNVCVSK(4)	C-K	2	3	3	5.57541e-09
777	sp|Q06830|PRDX1_HUMAN (83)-sp|Q06830|PRDX1_HUMAN (192)	LNCQVIGASVDSHFCHLAWVNTPK(15)-SKEYFSK(2)	C-K	1	1	2	0.0119393
778	sp|P17844|DDX5_HUMAN (207)-sp|P17844|DDX5_HUMAN (234)/sp|Q92841|DDX17_HUMAN (284)-sp|P17844|DDX5_HUMAN (234)	STCIYGGAPKGPQIR(10)-LIDFLECGK(7)	C-K	2	3	3	3.87911e-06
779	sp|P30041|PRDX6_HUMAN (91)-sp|P30041|PRDX6_HUMAN (209)	DINAYNCEEPTEK(7)-GVFTKELPSGK(5)	C-K	2	3	4	1.47181e-14
780	sp|Q12874|SF3A3_HUMAN (264)-sp|Q12874|SF3A3_HUMAN (274)	LKSALLALGLK(2)-CGGTLEER(1)	C-K	1	4	3	3.51499e-11
781	sp|P62258|1433E_HUMAN (98)-sp|P62258|1433E_HUMAN (125)	LICCDILDVLDK(4)-MKGDYHR(2)	C-K	3	2	2	6.62e-07
782	sp|Q5T8P6|RBM26_HUMAN (758)-sp|Q9P2N5|RBM27_HUMAN (840)/sp|Q9P2N5|RBM27_HUMAN (847)-sp|Q9P2N5|RBM27_HUMAN (840)	MLISKLEK(5)-QIECQK(4)	C-K	2	2	1	0.000834444
783	sp|P48643|TCPE_HUMAN (226)-sp|P48643|TCPE_HUMAN (377)	LIKGVIVDK(3)-MLVIEQCK(7)	C-K	1	1	1	1.17001e-05
784	sp|P49327|FAS_HUMAN (1993)-sp|P49327|FAS_HUMAN (1448)	DGLLENQTPEFFQDVCKPK(17)-AINCATSGVVGLVNCLR(4)	C-K	2	2	1	4.92097e-06
785	sp|P78527|PRKDC_HUMAN (2342)-sp|P78527|PRKDC_HUMAN (2350)	NILEESLCELVAK(8)-QLKQHQNTMEDK(3)	C-K	1	3	1	8.72577e-08
786	sp|Q15233|NONO_HUMAN (190)-sp|Q15233|NONO_HUMAN (145)	GRPSGKGIVEFSGK(6)-FACHSASLTVR(3)	C-K	3	3	2	6.56994e-06
787	sp|P08238|HS90B_HUMAN (557)-sp|Q58FG0|HS905_HUMAN (257)/sp|P08238|HS90B_HUMAN (557)-sp|P08238|HS90B_HUMAN (564)/sp|P08238|HS90B_HUMAN (557)-sp|Q58FF8|H90B2_HUMAN (337)/sp|P08238|HS90B_HUMAN (557)-sp|Q58FF7|H90B3_HUMAN (437)/sp|P08238|HS90B_HUMAN (557)-sp|P07900|HS90A_HUMAN (572)	KMEESKAK(6)-FENLCK(5)	C-K	1	1	1	2.82613e-06
788	sp|P13639|EF2_HUMAN (41)-sp|P13639|EF2_HUMAN (337)	STLTDSLVCK(9)-PLLKAVMR(4)	C-K	4	6	2	1.27021e-08
789	sp|Q16630|CPSF6_HUMAN (159)-sp|Q16630|CPSF6_HUMAN (79)	RELHGQNPVVTPCNK(13)-GAAPNVVYTYTGKR(13)	C-K	2	2	1	0.000326142
790	sp|P48643|TCPE_HUMAN (253)-sp|P48643|TCPE_HUMAN (284)	IAILTCPFEPPKPK(6)-EKFEEMIQQIK(2)	C-K	1	3	2	2.83374e-05
791	sp|Q9Y3A3|PHOCN_HUMAN (134)-sp|Q9Y3A3|PHOCN_HUMAN (155)	HTLDGAACLLNSNK(8)-ESSVAKLGSVCR(6)	C-K	1	1	1	1.3215e-09
792	sp|Q9Y3B4|SF3B6_HUMAN (29)-sp|Q9Y3B4|SF3B6_HUMAN (83)	NLPYKITAEEMYDIFGK(5)-NACDHLSGFNVCNR(12)	C-K	1	1	3	1.27685e-07
793	sp|P23528|COF1_HUMAN (139)-sp|P63261|ACTG_HUMAN (328)/sp|P23528|COF1_HUMAN (139)-sp|P68032|ACTC_HUMAN (330)/sp|P23528|COF1_HUMAN (139)-sp|P68133|ACTS_HUMAN (330)/sp|P23528|COF1_HUMAN (139)-sp|P62736|ACTA_HUMAN (330)/sp|P23528|COF1_HUMAN (139)-sp|Q562R1|ACTBL_HUMAN (329)/sp|P23528|COF1_HUMAN (139)-sp|P63267|ACTH_HUMAN (329)/sp|P23528|COF1_HUMAN (139)-sp|P60709|ACTB_HUMAN (328)	HELQANCYEEVK(7)-IKIIAPPER(2)	C-K	2	1	3	0.00245449
794	sp|P49756|RBM25_HUMAN (83)-sp|P49756|RBM25_HUMAN (135)	ENDENCGPTTTVFVGNISEK(6)-LQAFGFCEYKEPESTLR(10)	C-K	2	2	2	4.88645e-09
795	sp|Q15459|SF3A1_HUMAN (244)-sp|Q12874|SF3A3_HUMAN (201)	EAENPREVLDQVCYR(13)-VKPLQDQNELFGK(2)	C-K	4	2	2	0.0817818
796	sp|P53350|PLK1_HUMAN (212)-sp|P53350|PLK1_HUMAN (91)	TLCGTPNYIAPEVLSK(3)-SLLLKPHQR(5)	C-K	7	2	2	0.000305541
797	sp|Q96H79|ZCCHL_HUMAN (163)-sp|Q96H79|ZCCHL_HUMAN (199)	ILLLQNDPCLLPEVCLLYNK(9)-SFVKGECK(4)	C-K	3	3	2	0.000415314
798	sp|Q9P2J5|SYLC_HUMAN (83)-sp|Q9P2J5|SYLC_HUMAN (39)	CCLFPFGLHCTGMPIK(1)-VFEVNASNLEKQTSK(11)	C-K	1	1	2	0.00141204
799	sp|Q14151|SAFB2_HUMAN (437)-sp|Q14151|SAFB2_HUMAN (224)/sp|Q14151|SAFB2_HUMAN (437)-sp|Q15424|SAFB1_HUMAN (225)/sp|Q15424|SAFB1_HUMAN (436)-sp|Q14151|SAFB2_HUMAN (224)/sp|Q15424|SAFB1_HUMAN (436)-sp|Q15424|SAFB1_HUMAN (225)	VVGAKVVTNAR(5)-ILDILGETCK(9)	C-K	1	1	1	1.29084e-07
800	sp|Q9BY42|RTF2_HUMAN (139)-sp|Q9BY42|RTF2_HUMAN (86)	CCGCVFSER(1)-SIKNVTELK(3)	C-K	1	1	1	1.53389e-06
801	sp|P27348|1433T_HUMAN (134)-sp|P27348|1433T_HUMAN (80)	YLAEVACGDDRK(7)-KLQLIKDYR(6)	C-K	1	1	1	1.69618e-08
802	sp|Q15185|TEBP_HUMAN (58)-sp|Q15185|TEBP_HUMAN (33)	HLNEIDLFHCIDPNDSK(10)-DVNVNFEKSK(8)	C-K	4	4	1	2.13894e-06
803	sp|Q14919|NC2A_HUMAN (51)-sp|Q14919|NC2A_HUMAN (54)	ALELFLESLLKK(11)-ACQVTQSR(2)	C-K	1	1	1	6.44153e-09
804	sp|P23246|SFPQ_HUMAN (413)-sp|Q15233|NONO_HUMAN (145)	STGKGIVEFASK(4)-FACHSASLTVR(3)	C-K	3	2	1	0.00711917
805	sp|Q96TA1|NIBA2_HUMAN (507)-sp|Q96TA1|NIBA2_HUMAN (334)	KLAPTCK(1)-AEVCVR(4)	C-K	1	1	1	2.71718e-07
806	sp|P30041|PRDX6_HUMAN (91)-sp|P30041|PRDX6_HUMAN (209)	DINAYNCEEPTEK(7)-GVFTKELPSGKK(5)	C-K	3	4	1	5.46556e-09
807	sp|P34932|HSP74_HUMAN (53)-sp|P34932|HSP74_HUMAN (34)	SIGAAAKSQVISNAK(7)-CTPACISFGPK(1)	C-K	4	2	2	1.25919e-09
808	sp|Q6GMV2|SMYD5_HUMAN (34)-sp|Q6GMV2|SMYD5_HUMAN (194)	GKGLFATQLIR(2)-LFSQFCNK(6)	C-K	1	1	1	0.00012202
809	sp|Q99873|ANM1_HUMAN (119)-sp|Q99873|ANM1_HUMAN (145)/sp|Q99873|ANM1_HUMAN (119)-sp|Q9NR22|ANM8_HUMAN (168)	VIGIECSSISDYAVK(6)-GKVEEVELPVEK(2)	C-K	1	1	5	1.24019e-16
810	sp|Q15459|SF3A1_HUMAN (251)-sp|Q15459|SF3A1_HUMAN (244)	VEWAKFQER(5)-EVLDQVCYR(7)	C-K	1	1	1	2.43369e-06
811	sp|P27361|MK03_HUMAN (82)-sp|P27361|MK03_HUMAN (361)/sp|P28482|MK01_HUMAN (65)-sp|P27361|MK03_HUMAN (361)	ISPFEHQTYCQR(10)-LKELIFQETAR(2)	C-K	2	1	1	1.45005e-07
812	sp|P25205|MCM3_HUMAN (569)-sp|P25205|MCM3_HUMAN (360)	MVSAAFMKK(8)-YVLCTAPR(4)	C-K	2	2	1	7.1005e-09
813	sp|P50990|TCPQ_HUMAN (430)-sp|P50990|TCPQ_HUMAN (138)	QITSYGETCPGLEQYAIK(9)-KAHEILPNLVCCSAK(1)	C-K	1	1	1	2.33379e-07
814	sp|Q15061|WDR43_HUMAN (315)-sp|Q15061|WDR43_HUMAN (286)	KPLTSNCTIQIATPGK(7)-EEPVKLAVVCR(5)	C-K	2	2	1	3.2537e-05
815	sp|Q14839|CHD4_HUMAN (1827)-sp|Q8WXI9|P66B_HUMAN (454)	FAEVECLAESHQHLSK(6)-ALKAEHTNR(3)	C-K	1	3	1	0.0179465
816	sp|Q15233|NONO_HUMAN (198)-sp|Q15233|NONO_HUMAN (145)	GIVEFSGKPAAR(8)-FACHSASLTVR(3)	C-K	17	19	17	2.1837e-12
817	sp|P00492|HPRT_HUMAN (213)-sp|P00492|HPRT_HUMAN (106)	DLNHVCVISETGKAK(13)-SYCNDQSTGDIK(3)	C-K	2	3	3	1.84489e-12
818	sp|P23528|COF1_HUMAN (139)-sp|P23528|COF1_HUMAN (114)/sp|P23528|COF1_HUMAN (139)-sp|P60981|DEST_HUMAN (114)/sp|P23528|COF1_HUMAN (139)-sp|Q9Y281|COF2_HUMAN (114)	HELQANCYEEVK(7)-SKMIYASSK(2)	C-K	3	2	2	1.2811e-12
819	sp|Q9H4B7|TBB1_HUMAN (252)-sp|Q13885|TBB2A_HUMAN (303)/sp|Q9H4B7|TBB1_HUMAN (252)-sp|A6NNZ2|TBB8B_HUMAN (303)/sp|Q9H4B7|TBB1_HUMAN (252)-sp|P04350|TBB4A_HUMAN (303)/sp|Q9H4B7|TBB1_HUMAN (252)-sp|P07437|TBB5_HUMAN (303)/sp|Q9H4B7|TBB1_HUMAN (252)-sp|Q9BVA1|TBB2B_HUMAN (303)/sp|Q9H4B7|TBB1_HUMAN (252)-sp|Q9BUF5|TBB6_HUMAN (303)/sp|Q9H4B7|TBB1_HUMAN (252)-sp|Q13509|TBB3_HUMAN (303)/sp|Q9H4B7|TBB1_HU…	KLAVNMVPFPR(1)-NMMAACDPR(6)	C-K	1	1	1	0.159669
820	sp|Q92905|CSN5_HUMAN (218)-sp|Q92905|CSN5_HUMAN (302)	IEDFGVHCK(8)-LAKATR(3)	C-K	2	2	3	1.25034e-05
821	sp|P50990|TCPQ_HUMAN (296)-sp|P50990|TCPQ_HUMAN (244)	AIADTGANVVVTGGKVADMALHYANK(15)-IAVYSCPFDGMITETK(6)	C-K	4	1	2	1.04235e-08
822	sp|Q9UNX4|WDR3_HUMAN (887)-sp|Q12788|TBL3_HUMAN (696)	LRETTISKVSQVR(8)-RDPEACEK(6)	C-K	1	1	1	0.525845
823	sp|P50990|TCPQ_HUMAN (244)-sp|P50990|TCPQ_HUMAN (318)	IAVYSCPFDGMITETK(6)-LNSKWDLR(4)	C-K	1	3	2	5.13485e-10
824	sp|Q92900|RENT1_HUMAN (386)-sp|Q92900|RENT1_HUMAN (374)	GDLAPLWKGIGHVIK(8)-LMQGDEICLR(8)	C-K	1	1	1	0.0228484
825	sp|P0CB38|PAB4L_HUMAN (107)-sp|Q13310|PABP4_HUMAN (132)/sp|P0CB38|PAB4L_HUMAN (107)-sp|P11940|PABP1_HUMAN (132)/sp|Q13310|PABP4_HUMAN (108)-sp|Q13310|PABP4_HUMAN (132)/sp|Q13310|PABP4_HUMAN (108)-sp|P11940|PABP1_HUMAN (132)/sp|P11940|PABP1_HUMAN (108)-sp|Q13310|PABP4_HUMAN (132)/sp|P11940|PABP1_HUMAN (108)-sp|P11940|PABP1_HUMAN (132)	NLDKSIDNK(4)-VVCDENGSK(3)	C-K	1	1	1	2.92705e-07
826	sp|Q14151|SAFB2_HUMAN (361)-sp|Q14151|SAFB2_HUMAN (437)/sp|Q14151|SAFB2_HUMAN (361)-sp|Q15424|SAFB1_HUMAN (436)/sp|Q15424|SAFB1_HUMAN (362)-sp|Q14151|SAFB2_HUMAN (437)/sp|Q15424|SAFB1_HUMAN (362)-sp|Q15424|SAFB1_HUMAN (436)	KFDFDACNEVPPAPK(7)-VVGAKVVTNAR(5)	C-K	2	1	1	0.000969713
827	sp|P22087|FBRL_HUMAN (102)-sp|P22087|FBRL_HUMAN (99)	GKEDALVTK(2)-HEGVFICR(7)	C-K	1	2	1	1.74215e-12
828	sp|Q96N67|DOCK7_HUMAN (1964)-sp|Q96N67|DOCK7_HUMAN (1944)	KTILTTSHAFPYIK(1)-FMYCTPFTLDGR(4)	C-K	4	2	2	1.08781e-09
829	sp|Q15233|NONO_HUMAN (145)-sp|Q15233|NONO_HUMAN (109)	FACHSASLTVR(3)-DKGFGFIR(2)	C-K	8	9	17	7.19064e-08
830	sp|P78527|PRKDC_HUMAN (2359)-sp|P78527|PRKDC_HUMAN (25)	QHQNTMEDKFIVCLNK(9)-CGAALAGHQLIR(1)	C-K	2	3	2	3.14085e-05
831	sp|P62258|1433E_HUMAN (97)-sp|P62258|1433E_HUMAN (125)	LICCDILDVLDK(3)-MKGDYHR(2)	C-K	1	2	2	1.63822e-06
832	sp|P50990|TCPQ_HUMAN (260)-sp|P50990|TCPQ_HUMAN (244)	GTVLIKTAEELMNFSK(6)-IAVYSCPFDGMITETK(6)	C-K	1	1	1	1.34248e-12
833	sp|Q99832|TCPH_HUMAN (166)-sp|P48643|TCPE_HUMAN (440)	CAMTALSSKLISQQK(9)-CPTLEQYAMR(1)	C-K	3	2	1	3.52962e-05
834	sp|P14866|HNRPL_HUMAN (493)-sp|P14866|HNRPL_HUMAN (581)	FSTPEQAAKNR(9)-LCFSTAQHAS(2)	C-K	6	6	6	9.52244e-10
835	sp|P52272|HNRPM_HUMAN (145)-sp|P52272|HNRPM_HUMAN (114)	VKEDPDGEHAR(2)-GCAVVEFK(2)	C-K	1	3	1	1.94179e-06
836	sp|Q9H3U1|UN45A_HUMAN (504)-sp|Q9H3U1|UN45A_HUMAN (426)	ALVGLCKLGSAGGTDFSMK(7)-AIQTVSCLLQGPCDAGNR(13)	C-K	1	1	1	4.5486e-05
837	sp|P68366|TBA4A_HUMAN (347)-sp|P0DPH7|TBA3C_HUMAN (336)/sp|P68366|TBA4A_HUMAN (347)-sp|Q71U36|TBA1A_HUMAN (336)/sp|P68366|TBA4A_HUMAN (347)-sp|Q9BQE3|TBA1C_HUMAN (336)/sp|P68366|TBA4A_HUMAN (347)-sp|P0DPH8|TBA3D_HUMAN (336)/sp|P68366|TBA4A_HUMAN (347)-sp|Q6PEY2|TBA3E_HUMAN (336)/sp|P68366|TBA4A_HUMAN (347)-sp|P68363|TBA1B_HUMAN (336)/sp|P68363|TBA1B_HUMAN (347)-sp|P0DPH7|TBA3C_HUMAN (336)/sp|P683…	SIQFVDWCPTGFK(8)-DVNAAIATIKTK(10)	C-K	1	1	3	4.6126e-14
838	sp|P27348|1433T_HUMAN (25)-sp|P27348|1433T_HUMAN (9)	YDDMATCMK(7)-TELIQKAK(6)	C-K	2	1	1	2.30684e-08
839	sp|P04637|P53_HUMAN (120)-sp|P04637|P53_HUMAN (277)	LGFLHSGTAKSVTCTYSPALNK(10)-VCACPGR(4)	C-K	1	2	1	0.262974
840	sp|P53396|ACLY_HUMAN (845)-sp|P53396|ACLY_HUMAN (978)	KPASFMTSICDER(10)-VKSINNPDMR(2)	C-K	3	3	2	1.33244e-05
841	sp|Q9Y6Y0|NS1BP_HUMAN (103)-sp|Q9Y6Y0|NS1BP_HUMAN (143)	ELVKDVYSAAK(4)-NFASCMGDSR(5)	C-K	1	1	1	1.28246e-15
842	sp|P50990|TCPQ_HUMAN (270)-sp|P50990|TCPQ_HUMAN (244)	TAEELMNFSKGEENLMDAQVK(10)-IAVYSCPFDGMITETK(6)	C-K	1	1	1	9.73757e-14
843	sp|Q9BXJ9|NAA15_HUMAN (748)-sp|Q9BXJ9|NAA15_HUMAN (721)	LFGATNPKNFNETFLK(8)-LFNTAVCESK(7)	C-K	1	2	1	6.76164e-09
844	sp|P63104|1433Z_HUMAN (25)-sp|P63104|1433Z_HUMAN (9)	YDDMAACMK(7)-NELVQKAK(6)	C-K	1	1	2	1.8594e-10
845	sp|Q96PE3|INP4A_HUMAN (230)-sp|Q96PE3|INP4A_HUMAN (217)	SVFGGAICR(8)-KDTLLK(1)	C-K	1	1	2	2.91511e-06
846	sp|P27348|1433T_HUMAN (134)-sp|P27348|1433T_HUMAN (80)	YLAEVACGDDRK(7)-LQLIKDYR(5)	C-K	1	1	1	7.68673e-07
847	sp|Q53EL6|PDCD4_HUMAN (245)-sp|Q53EL6|PDCD4_HUMAN (288)	LLKDLPELALDTPR(3)-GTVDCVQAR(5)	C-K	3	1	4	9.95307e-08
848	sp|Q10713|MPPA_HUMAN (466)-sp|O75439|MPPB_HUMAN (148)	LPHELCTLIR(6)-AFSKDLPR(4)	C-K	3	1	3	0.0634578
849	sp|P49915|GUAA_HUMAN (487)-sp|Q93009|UBP7_HUMAN (315)	VKACTTEEDQEK(2)-GTCVEGTIPK(3)	C-K	1	1	1	0.0543067
850	sp|P17987|TCPA_HUMAN (147)-sp|P17987|TCPA_HUMAN (499)	YINENLIVNTDELGRDCLINAAK(17)-DNKQAGVFEPTIVK(3)	C-K	1	1	2	1.53664e-07
851	sp|P23526|SAHH_HUMAN (421)-sp|P23526|SAHH_HUMAN (408)	QAQYLGMSCDGPFKPDHYRY(9)-LTKLTEK(3)	C-K	2	3	3	7.40239e-06
852	sp|P14174|MIF_HUMAN (2)-sp|P10599|THIO_HUMAN (73)	PMFIVNTNVPR(1)-CMPTFQFFK(1)	C-P	2	3	6	7.28496e-05
853	sp|P12277|KCRB_HUMAN (2)-sp|P10599|THIO_HUMAN (73)	PFSNSHNALK(1)-CMPTFQFFK(1)	C-P	1	2	2	3.49415e-05
854	sp|P14174|MIF_HUMAN (2)-sp|P53396|ACLY_HUMAN (20)	PMFIVNTNVPR(1)-FICTTSAIQNR(3)	C-P	2	1	1	0.000367261
855	sp|P04075|ALDOA_HUMAN (240)-sp|P04075|ALDOA_HUMAN (2)	PNMVTPGHACTQK(10)-PYQYPALTPEQK(1)	C-P	2	3	2	0.000239399
856	sp|Q01581|HMCS1_HUMAN (2)-sp|Q01581|HMCS1_HUMAN (86)	PGSLPLNAEACWPK(1)-NNLSYDCIGR(7)	C-P	2	1	3	7.7962e-11
857	sp|P51003|PAPOA_HUMAN (2)-sp|P51003|PAPOA_HUMAN (36)	PFPVTTQGSQQTQPPQK(1)-ETDCVLTQK(4)	C-P	1	1	1	1.87382e-08
858	sp|P78371|TCPB_HUMAN (535)-sp|P50991|TCPD_HUMAN (2)	RVPDHHPC(8)-PENVAPR(1)	C-P	13	15	13	1.30227e-06
859	sp|P50991|TCPD_HUMAN (252)-sp|P50991|TCPD_HUMAN (2)	IGLIQFCLSAPK(7)-PENVAPR(1)	C-P	4	2	5	4.76628e-09
860	sp|P14868|SYDC_HUMAN (349)-sp|P14868|SYDC_HUMAN (2)	LEYCEALAMLR(4)-PSASASR(1)	C-P	5	6	1	1.77407e-15
861	sp|P10599|THIO_HUMAN (73)-sp|P10599|THIO_HUMAN (2)	CMPTFQFFK(1)-VKQIESK(1)	C-V	1	1	1	0.00539099
862	sp|P10599|THIO_HUMAN (73)-sp|P13639|EF2_HUMAN (2)	CMPTFQFFK(1)-VNFTVDQIR(1)	C-V	4	5	7	9.60593e-08
863	sp|O95671|ASML_HUMAN (274)-sp|O95671|ASML_HUMAN (2)	AEAGEAGQATAEAECHR(15)-VLCPVIGK(1)	C-V	1	2	1	3.11302e-05
864	sp|P13639|EF2_HUMAN (41)-sp|P13639|EF2_HUMAN (2)	STLTDSLVCK(9)-VNFTVDQIR(1)	C-V	5	6	3	8.61243e-13
865	sp|P10599|THIO_HUMAN (94)-sp|P10599|THIO_HUMAN (94)	VGEFSGANKEK(9)-VGEFSGANKEK(9)	K-K	1	1	1	0.0510277
866	sp|P10599|THIO_HUMAN (8)-sp|P10599|THIO_HUMAN (85)	QIESKTAFQEALDAAGDK(5)-KGQKVGEFSGANK(4)	K-K	2	1	3	4.77601e-06
867	sp|P23246|SFPQ_HUMAN (421)-sp|P23246|SFPQ_HUMAN (338)	GIVEFASKPAAR(8)-GFGFIKLESR(6)	K-K	1	4	1	1.26771e-05
868	sp|P31946|1433B_HUMAN (51)-sp|P31947|1433S_HUMAN (122)/sp|P31946|1433B_HUMAN (51)-sp|P31946|1433B_HUMAN (122)/sp|P31946|1433B_HUMAN (51)-sp|P63104|1433Z_HUMAN (120)/sp|P31946|1433B_HUMAN (51)-sp|Q04917|1433F_HUMAN (125)/sp|P31946|1433B_HUMAN (51)-sp|P61981|1433G_HUMAN (125)/sp|P31946|1433B_HUMAN (51)-sp|P27348|1433T_HUMAN (120)/sp|P63104|1433Z_HUMAN (49)-sp|P31947|1433S_HUMAN (122)/sp|P63104|1433…	NLLSVAYKNVVGAR(8)-VFYLKMK(5)	K-K	2	1	1	0.00936163
869	sp|P62258|1433E_HUMAN (50)-sp|P62258|1433E_HUMAN (123)	NLLSVAYKNVIGAR(8)-VFYYKMK(5)	K-K	1	1	1	0.000169873
870	sp|P13639|EF2_HUMAN (239)-sp|P13639|EF2_HUMAN (318)	FAAKGEGQLGPAER(4)-LIEKLDIK(4)	K-K	1	1	1	4.646e-06
871	sp|P15170|ERF3A_HUMAN (208)-sp|P15170|ERF3A_HUMAN (490)/sp|P15170|ERF3A_HUMAN (208)-sp|Q8IYD1|ERF3B_HUMAN (619)/sp|Q8IYD1|ERF3B_HUMAN (337)-sp|P15170|ERF3A_HUMAN (490)/sp|Q8IYD1|ERF3B_HUMAN (337)-sp|Q8IYD1|ERF3B_HUMAN (619)	EHAMLAKTAGVK(7)-TIAIGKVLK(6)	K-K	1	1	2	0.000331835
