# Supplementary material for: Mapping protein direct interactome of oxidoreductases with small molecular chemical cross-linkers in live cells
Source: Redox Biol. 2023 Feb 24;61:102642. doi: 10.1016/j.redox.2023.102642 (PMC9986639; doi:10.1016/j.redox.2023.102642)
Supplement: Multimedia component 5 [file mmc5.xlsx]

## Sheet: Sheet1
Table S5. Cross-linked peptides of PDES cross-linked TXN1 complexes
No.	Cross-linked proteins	Cross-linked peptides	Cross-linked amino acids	Spectra counts of replicate 1	Spectra counts of replicate 2	Spectra counts of replicate 3	Best e-value
1	sp|O95817|BAG3_HUMAN (151)-sp|P10599|THIO_HUMAN (73)	QCGQVAAAAAAQPPASHGPER(2)-CMPTFQFFK(1)	C-C	2	1	2	0.00155319
2	sp|Q92841|DDX17_HUMAN (584)-sp|P10599|THIO_HUMAN (73)	TTSSANNPNLMYQDECDR(16)-CMPTFQFFK(1)	C-C	2	2	2	0.0437754
3	sp|P49411|EFTU_HUMAN (127)-sp|P49411|EFTU_HUMAN (290)	HYAHTDCPGHADYVK(7)-KGDECELLGHSK(5)	C-C	7	6	8	3.38242e-05
4	sp|O60343|TBCD4_HUMAN (74)-sp|O60343|TBCD4_HUMAN (45)	SQKPEAGGCGAPAAR(9)-LWYVGGSCLDHR(8)	C-C	7	1	4	7.88295e-06
5	sp|P49411|EFTU_HUMAN (147)-sp|P49411|EFTU_HUMAN (127)	NMITGTAPLDGCILVVAANDGPMPQTR(12)-HYAHTDCPGHADYVK(7)	C-C	1	2	2	0.000502772
6	sp|P26641|EF1G_HUMAN (266)-sp|P10599|THIO_HUMAN (73)	AAAPAPEEEMDECEQALAAEPK(13)-CMPTFQFFK(1)	C-C	7	9	6	0.00789077
7	sp|P31943|HNRH1_HUMAN (267)-sp|P31943|HNRH1_HUMAN (267)/sp|P31943|HNRH1_HUMAN (267)-sp|P55795|HNRH2_HUMAN (267)/sp|P55795|HNRH2_HUMAN (267)-sp|P31943|HNRH1_HUMAN (267)/sp|P55795|HNRH2_HUMAN (267)-sp|P55795|HNRH2_HUMAN (267)	DLNYCFSGMSDHR(5)-DLNYCFSGMSDHR(5)	C-C	1	1	1	0.470255
8	sp|Q14137|BOP1_HUMAN (532)-sp|Q14137|BOP1_HUMAN (108)	ICHGKPVTQVTWHGR(2)-TTEEQVQASTPCPR(12)	C-C	6	9	4	1.59809e-05
9	sp|Q9GZP4|PITH1_HUMAN (187)-sp|Q9GZP4|PITH1_HUMAN (14)	HEVTICNYEASANPADHR(6)-CAAEREEPPEQR(1)	C-C	1	1	3	0.000146931
10	sp|Q9BQG0|MBB1A_HUMAN (968)-sp|Q9BQG0|MBB1A_HUMAN (942)	AGTDPSHMPTGPQAASCLDLNLVTR(17)-GNTAEGCVHETQEK(7)	C-C	1	1	1	0.00350994
11	sp|Q9HCK8|CHD8_HUMAN (1947)-sp|Q9HCK8|CHD8_HUMAN (1980)	HGVSQTDCNIMQDPDFSFLAAR(8)-CSTPLLHQQYTSR(1)	C-C	5	2	2	1.4823e-07
12	sp|Q9UQ88|CD11A_HUMAN (428)-sp|Q9UQ88|CD11A_HUMAN (420)/sp|Q9UQ88|CD11A_HUMAN (428)-sp|P21127|CD11B_HUMAN (432)/sp|P21127|CD11B_HUMAN (440)-sp|Q9UQ88|CD11A_HUMAN (420)/sp|P21127|CD11B_HUMAN (440)-sp|P21127|CD11B_HUMAN (432)	SVEEFQCLNR(7)-YLPALQGCR(8)	C-C	4	3	7	0.00876061
13	sp|Q92598|HS105_HUMAN (658)-sp|Q92598|HS105_HUMAN (650)	FICEQDHQNFLR(3)-LCGPYEK(2)	C-C	2	3	3	2.27346e-05
14	sp|Q9UHH9|IP6K2_HUMAN (31)-sp|Q9UHH9|IP6K2_HUMAN (183)	GVLLEPFVHQVGGHSCVLR(16)-CHQQQLQR(1)	C-C	2	5	1	0.00320102
15	sp|Q8N726|ARF_HUMAN (100)-sp|Q8N726|ARF_HUMAN (123)	CPGGLPGHAGGAAPGR(1)-CLGPSAR(1)	C-C	10	9	8	6.48752e-08
16	sp|P27361|MK03_HUMAN (178)-sp|Q9UBE8|NLK_HUMAN (281)/sp|P27361|MK03_HUMAN (178)-sp|P17948|VGFR1_HUMAN (1039)/sp|P27361|MK03_HUMAN (178)-sp|P09619|PGFRB_HUMAN (843)/sp|P27361|MK03_HUMAN (178)-sp|P10721|KIT_HUMAN (809)/sp|P27361|MK03_HUMAN (178)-sp|P16234|PGFRA_HUMAN (835)/sp|P27361|MK03_HUMAN (178)-sp|P36888|FLT3_HUMAN (828)/sp|P27361|MK03_HUMAN (178)-sp|P27361|MK03_HUMAN (183)/sp|P27361|MK03_HUMA…	PSNLLINTTCDLK(10)-ICDFGLAR(2)	C-C	3	2	2	0.00899545
17	sp|P10599|THIO_HUMAN (73)-sp|P17987|TCPA_HUMAN (147)	CMPTFQFFK(1)-DCLINAAK(2)	C-C	3	2	3	0.171894
18	sp|Q9C0B1|FTO_HUMAN (171)-sp|P10599|THIO_HUMAN (73)	ANEDAVPLCMSADFPR(9)-CMPTFQFFK(1)	C-C	4	2	4	0.000178765
19	sp|P61247|RS3A_HUMAN (96)-sp|P61247|RS3A_HUMAN (111)	NCLTNFHGMDLTR(2)-MCSMVK(2)	C-C	4	2	5	0.000119998
20	sp|O14980|XPO1_HUMAN (528)-sp|P10599|THIO_HUMAN (73)	DLLGLCEQKR(6)-CMPTFQFFK(1)	C-C	1	1	1	0.298294
21	sp|Q9UHR4|BI2L1_HUMAN (229)-sp|Q9UHR4|BI2L1_HUMAN (194)	WQETCVDAIK(5)-FCFLVDK(2)	C-C	2	2	3	0.00058925
22	sp|O43353|RIPK2_HUMAN (388)-sp|O43353|RIPK2_HUMAN (407)	LHHCPGNHSWDSTISGSQR(4)-AAFCDHK(4)	C-C	3	1	7	0.00535492
23	sp|P09913|IFIT2_HUMAN (54)-sp|P09913|IFIT2_HUMAN (73)	ATMCNLLAYLK(4)-GQNEAALECLR(9)	C-C	1	1	1	0.00668282
24	sp|Q9UNY4|TTF2_HUMAN (204)-sp|Q9UNY4|TTF2_HUMAN (224)	KQEEGAEIQCEAETGGTHKR(10)-SQQCQGNELTRPSASSQEK(4)	C-C	2	1	1	4.28751e-06
25	sp|Q9Y243|AKT3_HUMAN (307)-sp|Q9Y243|AKT3_HUMAN (293)/sp|Q9Y243|AKT3_HUMAN (307)-sp|P31751|AKT2_HUMAN (297)/sp|Q9Y243|AKT3_HUMAN (307)-sp|P31749|AKT1_HUMAN (296)/sp|P31751|AKT2_HUMAN (311)-sp|Q9Y243|AKT3_HUMAN (293)/sp|P31751|AKT2_HUMAN (311)-sp|P31751|AKT2_HUMAN (297)/sp|P31751|AKT2_HUMAN (311)-sp|P31749|AKT1_HUMAN (296)/sp|P31749|AKT1_HUMAN (310)-sp|Q9Y243|AKT3_HUMAN (293)/sp|P31749|AKT1_HUMAN …	TFCGTPEYLAPEVLEDNDYGR(3)-ITDFGLCK(7)	C-C	4	1	2	0.0621954
26	sp|Q9NVN8|GNL3L_HUMAN (152)-sp|Q9BVP2|GNL3_HUMAN (156)/sp|Q9NVN8|GNL3L_HUMAN (152)-sp|Q9NVN8|GNL3L_HUMAN (150)	CFQMEEAVLR(1)-DPLGCR(5)	C-C	1	1	1	0.000462792
27	sp|P19793|RXRA_HUMAN (432)-sp|P10828|THB_HUMAN (434)/sp|P48443|RXRG_HUMAN (433)-sp|P10828|THB_HUMAN (434)/sp|P28702|RXRB_HUMAN (503)-sp|P10828|THB_HUMAN (434)	CLEHLFFFK(1)-MIGACHASR(5)	C-C	1	1	1	0.00057981
28	sp|Q8TC07|TBC15_HUMAN (184)-sp|Q8TC07|TBC15_HUMAN (197)	YVVLCESPQDKR(5)-TLLVNCQNK(6)	C-C	8	6	11	1.00997e-05
29	sp|Q8WY36|BBX_HUMAN (430)-sp|Q8WY36|BBX_HUMAN (403)	DHMCHPHGIMIIEDPAALNKPEK(4)-CSHFPDFSYSASSK(1)	C-C	2	2	3	3.53456e-05
30	sp|P10599|THIO_HUMAN (73)-sp|Q9UHD1|CHRD1_HUMAN (86)	CMPTFQFFK(1)-ELCELKPK(3)	C-C	9	8	9	0.0261057
31	sp|Q14669|TRIPC_HUMAN (1959)-sp|A0A1B0GUS4|UB2L5_HUMAN (86)/sp|Q14669|TRIPC_HUMAN (1959)-sp|P68036|UB2L3_HUMAN (86)	TFESTENPDDFLPSVMTCVNYLK(18)-GQVCLPVISAENWKPATK(4)	C-C	2	1	2	0.241761
32	sp|Q9C0C2|TB182_HUMAN (232)-sp|Q9C0C2|TB182_HUMAN (136)	SPAECREEHSK(5)-CAAPGGVR(1)	C-C	4	3	3	0.00472148
33	sp|Q92598|HS105_HUMAN (290)-sp|Q92598|HS105_HUMAN (245)	LMSSNSTDLPLNIECFMNDK(15)-LVEHFCAEFK(6)	C-C	3	3	3	0.0282035
34	sp|Q9Y5A9|YTHD2_HUMAN (433)-sp|P10599|THIO_HUMAN (73)	YNIWCSTEHGNK(5)-CMPTFQFFK(1)	C-C	3	3	2	0.0118096
35	sp|Q13569|TDG_HUMAN (233)-sp|Q13569|TDG_HUMAN (276)	CIYEIFSK(1)-CAQFPR(1)	C-C	4	4	5	4.69738e-06
36	sp|P10599|THIO_HUMAN (73)-sp|Q15631|TSN_HUMAN (225)	CMPTFQFFK(1)-ETAAACVEK(6)	C-C	3	4	4	0.0877406
37	sp|P10599|THIO_HUMAN (73)-sp|P78406|RAE1L_HUMAN (106)	CMPTFQFFK(1)-VFTASCDK(6)	C-C	2	3	3	0.0263473
38	sp|Q9BTE3|MCMBP_HUMAN (325)-sp|Q9BTE3|MCMBP_HUMAN (249)	LQHINPLLPACLNK(11)-VYEDWDCFK(7)	C-C	10	13	14	8.02744e-09
39	sp|Q13885|TBB2A_HUMAN (239)-sp|Q13885|TBB2A_HUMAN (354)/sp|Q13885|TBB2A_HUMAN (239)-sp|A6NNZ2|TBB8B_HUMAN (354)/sp|Q13885|TBB2A_HUMAN (239)-sp|P04350|TBB4A_HUMAN (354)/sp|Q13885|TBB2A_HUMAN (239)-sp|P07437|TBB5_HUMAN (354)/sp|Q13885|TBB2A_HUMAN (239)-sp|Q9BVA1|TBB2B_HUMAN (354)/sp|Q13885|TBB2A_HUMAN (239)-sp|Q3ZCM7|TBB8_HUMAN (354)/sp|Q13885|TBB2A_HUMAN (239)-sp|P68371|TBB4B_HUMAN (354)/sp|P04350…	LTTPTYGDLNHLVSATMSGVTTCLR(23)-TAVCDIPPR(4)	C-C	11	10	13	0.0011536
40	sp|P10599|THIO_HUMAN (73)-sp|Q9UIG0|BAZ1B_HUMAN (941)	CMPTFQFFK(1)-FNHHCK(5)	C-C	5	3	1	0.000941203
41	sp|P27348|1433T_HUMAN (134)-sp|P10599|THIO_HUMAN (73)	YLAEVACGDDRK(7)-CMPTFQFFK(1)	C-C	8	4	5	0.00500356
42	sp|P10599|THIO_HUMAN (73)-sp|O14980|XPO1_HUMAN (528)	CMPTFQFFK(1)-DLLGLCEQK(6)	C-C	1	1	1	0.244721
43	sp|Q15365|PCBP1_HUMAN (194)-sp|P10599|THIO_HUMAN (73)	VMTIPYQPMPASSPVICAGGQDR(17)-CMPTFQFFK(1)	C-C	1	4	1	0.0590864
44	sp|Q5VTL8|PR38B_HUMAN (113)-sp|P10599|THIO_HUMAN (73)	TAGQTGMCGGVR(8)-CMPTFQFFK(1)	C-C	2	2	3	0.0273872
45	sp|P08670|VIME_HUMAN (328)-sp|P10599|THIO_HUMAN (73)	QVQSLTCEVDALK(7)-CMPTFQFFK(1)	C-C	4	2	2	0.0272554
46	sp|P46782|RS5_HUMAN (172)-sp|P46782|RS5_HUMAN (66)	TIAECLADELINAAK(5)-AQCPIVER(3)	C-C	1	2	1	0.0965168
47	sp|Q96S59|RANB9_HUMAN (513)-sp|Q96S59|RANB9_HUMAN (527)	GSTAHFSGFESCSNGVISNK(12)-AHQSYCHSNK(6)	C-C	6	3	1	0.000813639
48	sp|O95671|ASML_HUMAN (274)-sp|O95671|ASML_HUMAN (4)	AEAGEAGQATAEAECHR(15)-VLCPVIGK(3)	C-C	3	1	1	0.121705
49	sp|Q6PCB5|RSBNL_HUMAN (280)-sp|Q5VWQ0|RSBN1_HUMAN (282)	SIQTICSGLLTDVEDQAAK(6)-EVQTVCAGLTR(6)	C-C	1	1	3	0.149654
50	sp|O94804|STK10_HUMAN (888)-sp|P10599|THIO_HUMAN (73)/sp|Q9H2G2|SLK_HUMAN (1153)-sp|P10599|THIO_HUMAN (73)	CHLLVEHETQK(1)-CMPTFQFFK(1)	C-C	15	12	11	1.34178e-07
51	sp|P29372|3MG_HUMAN (61)-sp|P10599|THIO_HUMAN (73)	CLGPPTTPGPYR(1)-CMPTFQFFK(1)	C-C	5	6	5	2.88178e-06
52	sp|P49915|GUAA_HUMAN (489)-sp|P49915|GUAA_HUMAN (554)	ACTTEEDQEK(2)-MCHNVNR(2)	C-C	7	7	5	0.000309201
53	sp|Q9UGU0|TCF20_HUMAN (1163)-sp|Q9UGU0|TCF20_HUMAN (1188)	CLMSSDGLPNK(1)-LQESCWDLSR(5)	C-C	4	2	3	0.000191485
54	sp|P11413|G6PD_HUMAN (446)-sp|P11413|G6PD_HUMAN (13)	LILDVFCGSQMHFVR(7)-TQVCGILR(4)	C-C	10	12	8	0.0119201
55	sp|P17812|PYRG1_HUMAN (216)-sp|P17812|PYRG1_HUMAN (218)	GLGLSPDLVVCR(11)-CSNPLDTSVK(1)	C-C	1	2	2	0.00013484
56	sp|Q8TC07|TBC15_HUMAN (184)-sp|Q8TC07|TBC15_HUMAN (197)	YVVLCESPQDK(5)-RTLLVNCQNK(7)	C-C	5	2	5	3.93923e-05
57	sp|Q00610|CLH1_HUMAN (870)-sp|P53675|CLH2_HUMAN (736)/sp|Q00610|CLH1_HUMAN (870)-sp|Q00610|CLH1_HUMAN (736)	IHEGCEEPATHNALAK(5)-YIQAACK(6)	C-C	5	3	1	0.00444376
58	sp|Q7L2J0|MEPCE_HUMAN (419)-sp|Q7L2J0|MEPCE_HUMAN (429)	FQYGNYCK(7)-NPSCEDGR(4)	C-C	3	1	2	0.00767502
59	sp|P27635|RL10_HUMAN (195)-sp|P27635|RL10_HUMAN (105)/sp|P27635|RL10_HUMAN (195)-sp|Q96L21|RL10L_HUMAN (105)	RLIPDGCGVK(7)-MLSCAGADR(4)	C-C	6	2	2	0.00106424
60	sp|P10398|ARAF_HUMAN (192)-sp|P10398|ARAF_HUMAN (597)	TQHCDPEHFPFPAPANAPLQR(4)-TQADELPACLLSAAR(9)	C-C	3	11	5	1.3238e-06
61	sp|Q9H9A6|LRC40_HUMAN (23)-sp|Q9H9A6|LRC40_HUMAN (54)	DCGTSVPQGLLK(2)-NLSEVPQCVWR(8)	C-C	3	10	10	2.45445e-05
62	sp|Q15067|ACOX1_HUMAN (199)-sp|Q9NUI1|DECR2_HUMAN (22)	CYGLHAFIVPIR(1)-HLFCPDLLR(4)	C-C	4	6	3	0.000197764
63	sp|Q15365|PCBP1_HUMAN (201)-sp|Q15366|PCBP2_HUMAN (54)/sp|Q15365|PCBP1_HUMAN (201)-sp|Q15365|PCBP1_HUMAN (54)/sp|Q15365|PCBP1_HUMAN (201)-sp|P57721|PCBP3_HUMAN (86)	CSDAAGYPHATHDLEGPPLDAYSIQGQHTISPLDLAK(1)-INISEGNCPER(8)	C-C	2	3	2	0.00518612
64	sp|P09936|UCHL1_HUMAN (152)-sp|P10599|THIO_HUMAN (73)	NEAIQAAHDAVAQEGQCR(17)-CMPTFQFFK(1)	C-C	5	6	5	0.002082
65	sp|Q9BRX5|PSF3_HUMAN (188)-sp|P10599|THIO_HUMAN (73)	GLNDFQCWEK(7)-CMPTFQFFK(1)	C-C	2	3	2	0.0478528
66	sp|Q92878|RAD50_HUMAN (133)-sp|Q92878|RAD50_HUMAN (102)	CAEIDREMISSLGVSK(1)-SMVCTQK(4)	C-C	5	5	5	0.0077233
67	sp|Q9Y6A5|TACC3_HUMAN (242)-sp|Q9Y6A5|TACC3_HUMAN (236)	HGGVCAPAAVATSPPGAIPK(5)-AETPHGAEEECR(11)	C-C	2	3	1	0.17855
68	sp|P10599|THIO_HUMAN (73)-sp|Q7Z6K5|ARPIN_HUMAN (183)	CMPTFQFFK(1)-CNFTGDGK(1)	C-C	3	5	1	0.00409147
69	sp|P10599|THIO_HUMAN (73)-sp|P38606|VATA_HUMAN (138)	CMPTFQFFK(1)-WDFTPCK(6)	C-C	8	6	4	0.00173708
70	sp|O15067|PUR4_HUMAN (270)-sp|O15067|PUR4_HUMAN (336)	FCDNSSAIQGK(2)-IRDVQCTGR(6)	C-C	8	7	11	0.000100616
71	sp|P10599|THIO_HUMAN (73)-sp|Q9NYL9|TMOD3_HUMAN (231)	CMPTFQFFK(1)-CFSLAATR(1)	C-C	1	2	2	0.000430527
72	sp|Q9P258|RCC2_HUMAN (209)-sp|Q9P258|RCC2_HUMAN (144)	LIEGLSHEVIVSAACGR(15)-YGCLAGVR(3)	C-C	1	2	1	0.000919684
73	sp|P68366|TBA4A_HUMAN (347)-sp|P10599|THIO_HUMAN (73)/sp|P68363|TBA1B_HUMAN (347)-sp|P10599|THIO_HUMAN (73)	SIQFVDWCPTGFK(8)-CMPTFQFFK(1)	C-C	2	7	9	0.000103285
74	sp|P10599|THIO_HUMAN (73)-sp|O00273|DFFA_HUMAN (165)	CMPTFQFFK(1)-QSCATVQR(3)	C-C	1	3	4	0.0424537
75	sp|Q5H9R7|PP6R3_HUMAN (844)-sp|Q5H9R7|PP6R3_HUMAN (830)	CAAPRPPSSSPEQR(1)-LSTSQDAACK(9)	C-C	2	2	3	0.000406821
76	sp|P53350|PLK1_HUMAN (212)-sp|P10599|THIO_HUMAN (73)	TLCGTPNYIAPEVLSK(3)-CMPTFQFFK(1)	C-C	6	3	1	0.0262339
77	sp|O43414|ERI3_HUMAN (285)-sp|P10599|THIO_HUMAN (73)	AYSFAMGCWPK(8)-CMPTFQFFK(1)	C-C	3	1	1	0.127207
78	sp|P10599|THIO_HUMAN (73)-sp|Q9P258|RCC2_HUMAN (428)	CMPTFQFFK(1)-AVQDLCGWR(6)	C-C	6	8	6	1.49139e-06
79	sp|Q5VTL8|PR38B_HUMAN (196)-sp|Q5VTL8|PR38B_HUMAN (113)	AGGGCVMTIGEMLR(5)-TAGQTGMCGGVR(8)	C-C	4	5	4	7.57159e-06
80	sp|O43353|RIPK2_HUMAN (414)-sp|O43353|RIPK2_HUMAN (388)	TTPCSSAIINPLSTAGNSER(4)-LHHCPGNHSWDSTISGSQR(4)	C-C	5	5	1	4.28061e-07
81	sp|Q9Y2K2|SIK3_HUMAN (383)-sp|Q9Y2K2|SIK3_HUMAN (121)	SDAYDHYSAIYSLLCDR(15)-MLCHPHIIR(3)	C-C	4	2	3	1.74679e-08
82	sp|Q9UG56|PISD_HUMAN (300)-sp|Q9UG56|PISD_HUMAN (203)	ELFCHNER(4)-NCEVEQVK(2)	C-C	2	1	2	0.000326668
83	sp|Q14690|RRP5_HUMAN (361)-sp|Q14690|RRP5_HUMAN (89)	LSCQNLGAVLDDVPVQGFFK(3)-ILGCVK(4)	C-C	4	1	5	0.00198964
84	sp|P43487|RANG_HUMAN (99)-sp|P10599|THIO_HUMAN (73)	ICANHYITPMMELKPNAGSDR(2)-CMPTFQFFK(1)	C-C	1	2	5	0.26815
85	sp|O75874|IDHC_HUMAN (269)-sp|O75874|IDHC_HUMAN (114)	SEGGFIWACK(9)-EAIICK(5)	C-C	2	2	1	0.0215374
86	sp|O75323|NIPS2_HUMAN (108)-sp|O75323|NIPS2_HUMAN (93)	HYPCTLVGTWNTWYGEQDQAVHLWR(4)-ICQEVLPK(2)	C-C	5	7	2	0.00158043
87	sp|Q9Y6A5|TACC3_HUMAN (242)-sp|Q9Y6A5|TACC3_HUMAN (224)	HGGVCAPAAVATSPPGAIPK(5)-AETPHGAEEECK(11)	C-C	4	3	2	0.000836055
88	sp|Q14980|NUMA1_HUMAN (1937)-sp|Q14980|NUMA1_HUMAN (1930)	TCYPLESRPSLSLGTITDEEMK(2)-VCPPHLK(2)	C-C	2	5	4	0.00059027
89	sp|P27708|PYR1_HUMAN (1374)-sp|P27708|PYR1_HUMAN (758)	VTAVDWHFEEAVDGECPPQR(16)-IGSCMK(4)	C-C	1	1	2	0.0232322
90	sp|P21333|FLNA_HUMAN (1157)-sp|P21333|FLNA_HUMAN (1165)	AHVVPCFDASK(6)-CSGPGLER(1)	C-C	4	9	5	1.97231e-05
91	sp|O75663|TIPRL_HUMAN (87)-sp|O75663|TIPRL_HUMAN (75)	VACAEEWQESR(3)-CVNNYQGMLK(1)	C-C	1	3	3	0.000197029
92	sp|Q7Z6M1|RABEK_HUMAN (29)-sp|Q7Z6M1|RABEK_HUMAN (80)	ATWYTLTVPGDSPCAR(14)-HQWDLDTCK(8)	C-C	1	4	2	0.00132363
93	sp|Q14151|SAFB2_HUMAN (224)-sp|P10599|THIO_HUMAN (73)/sp|Q15424|SAFB1_HUMAN (225)-sp|P10599|THIO_HUMAN (73)	ILDILGETCK(9)-CMPTFQFFK(1)	C-C	2	1	2	0.00536879
94	sp|Q14684|RRP1B_HUMAN (628)-sp|Q14684|RRP1B_HUMAN (583)	VMSNLVEHNGVLESEAGQPQALGSSGTCSSLK(28)-AGPGSLELCGLPSQK(9)	C-C	2	3	1	1.39782e-05
95	sp|P07199|CENPB_HUMAN (135)-sp|P07199|CENPB_HUMAN (65)	HGVVSCSGVAR(6)-YGVASTCR(7)	C-C	2	5	4	0.000610056
96	sp|Q9BVP2|GNL3_HUMAN (280)-sp|Q9BVP2|GNL3_HUMAN (234)	QEQMCNVGVSMGLTR(5)-SEVCFGK(4)	C-C	3	2	1	0.0377765
97	sp|P40818|UBP8_HUMAN (809)-sp|P40818|UBP8_HUMAN (748)	NCYQDDINR(2)-ENKPTCYPK(6)	C-C	7	5	3	0.0259493
98	sp|P48643|TCPE_HUMAN (253)-sp|P48643|TCPE_HUMAN (181)	IAILTCPFEPPKPK(6)-VVNSCHR(5)	C-C	2	4	1	0.0472257
99	sp|Q5VTE0|EF1A3_HUMAN (411)-sp|P10599|THIO_HUMAN (73)/sp|P68104|EF1A1_HUMAN (411)-sp|P10599|THIO_HUMAN (73)	PMCVESFSDYPPLGR(3)-CMPTFQFFK(1)	C-C	9	11	7	0.00128125
100	sp|O75663|TIPRL_HUMAN (87)-sp|P10599|THIO_HUMAN (73)	VACAEEWQESR(3)-CMPTFQFFK(1)	C-C	1	3	1	0.000161753
101	sp|O43353|RIPK2_HUMAN (324)-sp|O43353|RIPK2_HUMAN (380)	LQSVSSAIHLCDK(11)-AQDCYFMK(4)	C-C	1	1	1	0.0193785
102	sp|O95817|BAG3_HUMAN (179)-sp|O95817|BAG3_HUMAN (151)	SQSPAASDCSSSSSSASLPSSGR(9)-QCGQVAAAAAAQPPASHGPER(2)	C-C	3	1	1	1.0736e-05
103	sp|Q8IZ69|TRM2A_HUMAN (270)-sp|Q8IZ69|TRM2A_HUMAN (538)	GGTCAVAAPFDTVHIPEATK(4)-LLYVSCNPR(6)	C-C	5	5	4	0.000272598
104	sp|P10599|THIO_HUMAN (73)-sp|Q00839|HNRPU_HUMAN (562)	CMPTFQFFK(1)-APQCLGK(4)	C-C	1	4	1	0.176303
105	sp|P10599|THIO_HUMAN (73)-sp|Q9Y3C1|NOP16_HUMAN (36)	CMPTFQFFK(1)-IECSHIR(3)	C-C	2	3	1	2.68319e-06
106	sp|Q9NVS9|PNPO_HUMAN (156)-sp|P10599|THIO_HUMAN (73)	KLPEEEAECYFHSRPK(9)-CMPTFQFFK(1)	C-C	2	5	1	0.00120048
107	sp|Q9H3U1|UN45A_HUMAN (384)-sp|P10599|THIO_HUMAN (73)	CDAERENFHR(1)-CMPTFQFFK(1)	C-C	3	1	1	0.00530329
108	sp|O95453|PARN_HUMAN (543)-sp|P10599|THIO_HUMAN (73)	RLNPQCIPYTLQNHYYR(6)-CMPTFQFFK(1)	C-C	5	4	5	1.97172e-05
109	sp|Q15475|SIX1_HUMAN (40)-sp|P10599|THIO_HUMAN (73)	FLWSLPACDHLHK(8)-CMPTFQFFK(1)	C-C	3	3	1	0.0591699
110	sp|P49790|NU153_HUMAN (1129)-sp|P49790|NU153_HUMAN (1065)	CQPVFSFGNSEQTK(1)-SASVAPFTCK(9)	C-C	2	4	1	0.000503391
111	sp|P21333|FLNA_HUMAN (2543)-sp|P21333|FLNA_HUMAN (2601)	ATCAPQHGAPGPGPADASK(3)-TPCEEILVK(3)	C-C	4	4	4	3.65102e-06
112	sp|Q9BQ90|KLDC3_HUMAN (229)-sp|Q9BQ90|KLDC3_HUMAN (213)	TEAWLDCPPTPVLPEGR(7)-FGPFHSNNEIYCNR(12)	C-C	2	1	1	3.6495e-05
113	sp|P23528|COF1_HUMAN (139)-sp|P10599|THIO_HUMAN (73)	HELQANCYEEVK(7)-CMPTFQFFK(1)	C-C	5	10	8	0.000120499
114	sp|P04350|TBB4A_HUMAN (12)-sp|Q13885|TBB2A_HUMAN (303)/sp|P04350|TBB4A_HUMAN (12)-sp|A6NNZ2|TBB8B_HUMAN (303)/sp|P04350|TBB4A_HUMAN (12)-sp|P04350|TBB4A_HUMAN (303)/sp|P04350|TBB4A_HUMAN (12)-sp|P07437|TBB5_HUMAN (303)/sp|P04350|TBB4A_HUMAN (12)-sp|Q9BVA1|TBB2B_HUMAN (303)/sp|P04350|TBB4A_HUMAN (12)-sp|Q9BUF5|TBB6_HUMAN (303)/sp|P04350|TBB4A_HUMAN (12)-sp|Q13509|TBB3_HUMAN (303)/sp|P04350|TBB4A_H…	EIVHLQAGQCGNQIGAK(10)-NMMAACDPR(6)	C-C	1	3	3	0.00543995
115	sp|O75934|SPF27_HUMAN (106)-sp|O75934|SPF27_HUMAN (132)	NDITAWQECVNNSMAQLEHQAVR(9)-IENLELMSQHGCNAWK(12)	C-C	5	5	8	0.000180388
116	sp|Q9Y314|NOSIP_HUMAN (8)-sp|P10599|THIO_HUMAN (73)	NCTAGAVYTYHEK(2)-CMPTFQFFK(1)	C-C	4	4	2	0.00483412
117	sp|P61289|PSME3_HUMAN (92)-sp|P61289|PSME3_HUMAN (92)	RRLDECEEAFQGTK(6)-RLDECEEAFQGTK(5)	C-C	1	1	1	0.0563879
118	sp|Q96F45|ZN503_HUMAN (120)-sp|Q96F45|ZN503_HUMAN (219)	SPLALLAQTCSQIGKPDPSPSSK(10)-VPSATCQPFTPR(6)	C-C	2	1	1	0.00274069
119	sp|Q9NZZ3|CHMP5_HUMAN (20)-sp|P10599|THIO_HUMAN (73)	APPPSLTDCIGTVDSR(9)-CMPTFQFFK(1)	C-C	5	1	8	0.0392965
120	sp|P61289|PSME3_HUMAN (92)-sp|P61289|PSME3_HUMAN (92)	RLDECEEAFQGTK(5)-RLDECEEAFQGTK(5)	C-C	1	2	2	0.489139
121	sp|O15067|PUR4_HUMAN (318)-sp|O15067|PUR4_HUMAN (270)	HVVFTAETHNFPTGVCPFSGATTGTGGR(16)-FCDNSSAIQGK(2)	C-C	3	1	2	0.00185808
122	sp|P10599|THIO_HUMAN (73)-sp|Q92945|FUBP2_HUMAN (436)	CMPTFQFFK(1)-CGLVIGR(1)	C-C	4	1	6	0.00440553
123	sp|O43719|HTSF1_HUMAN (480)-sp|O43719|HTSF1_HUMAN (471)	RGFEGSCSQK(7)-ESEEGCPK(6)	C-C	1	2	1	0.0396586
124	sp|O95248|MTMR5_HUMAN (601)-sp|O95248|MTMR5_HUMAN (553)	CLAQELHLHVQQNR(1)-CSGLHVNSAR(1)	C-C	4	5	4	4.98758e-10
125	sp|Q5JTH9|RRP12_HUMAN (31)-sp|Q5JTH9|RRP12_HUMAN (261)	GHSSDSNPAICR(11)-AAQHGVCSVLK(7)	C-C	4	1	2	0.00135348
126	sp|P55265|DSRAD_HUMAN (622)-sp|P55265|DSRAD_HUMAN (630)	SPVTTLLECMHK(9)-LGNSCEFR(5)	C-C	2	1	1	0.00110418
127	sp|P52597|HNRPF_HUMAN (290)-sp|P52597|HNRPF_HUMAN (267)	YGDSEFTVQSTTGHCVHMR(15)-DLSYCLSGMYDHR(5)	C-C	5	4	7	0.000194217
128	sp|P10599|THIO_HUMAN (73)-sp|P62306|RUXF_HUMAN (66)	CMPTFQFFK(1)-CNNVLYIR(1)	C-C	1	2	2	0.000991004
129	sp|O60763|USO1_HUMAN (678)-sp|P10599|THIO_HUMAN (73)	CQNEQLQTAVTQQVSQIQQHK(1)-CMPTFQFFK(1)	C-C	1	1	4	0.00361015
130	sp|Q5VTE0|EF1A3_HUMAN (411)-sp|P10599|THIO_HUMAN (73)/sp|P68104|EF1A1_HUMAN (411)-sp|P10599|THIO_HUMAN (73)	SGDAAIVDMVPGKPMCVESFSDYPPLGR(16)-CMPTFQFFK(1)	C-C	8	6	7	0.00523625
131	sp|Q14980|NUMA1_HUMAN (80)-sp|Q14980|NUMA1_HUMAN (65)	KHPSSPECLVSAQK(8)-LDFVCSFLQK(5)	C-C	3	1	2	3.273e-06
132	sp|Q92759|TF2H4_HUMAN (41)-sp|Q92759|TF2H4_HUMAN (16)	LYGHPATCLAVFR(8)-VHLQCR(5)	C-C	5	5	2	0.00563953
133	sp|Q7L2J0|MEPCE_HUMAN (54)-sp|P10599|THIO_HUMAN (73)	CAPSAGSPAAAVGR(1)-CMPTFQFFK(1)	C-C	1	2	1	6.26785e-05
134	sp|Q8IZH2|XRN1_HUMAN (1304)-sp|Q8IZH2|XRN1_HUMAN (1297)	AECWSQK(3)-FKEECK(5)	C-C	1	1	1	0.000427145
135	sp|Q96F86|EDC3_HUMAN (91)-sp|Q96F86|EDC3_HUMAN (47)	ILEIPGPGDNQHFGDLHQTELGPSGAGCQVGINQNGTGK(28)-CLVPEVTFR(1)	C-C	4	3	3	0.0486718
136	sp|Q9UHB7|AFF4_HUMAN (315)-sp|Q9UHB7|AFF4_HUMAN (338)	IPSQPLDASASGDVSCVDEILK(16)-EMTHSWPPPLTAIHTPCK(17)	C-C	2	1	1	0.00204737
137	sp|O75439|MPPB_HUMAN (265)-sp|O75439|MPPB_HUMAN (62)	FHFGDSLCTHK(8)-VTCLESGLR(3)	C-C	6	2	7	0.00155768
138	sp|P13639|EF2_HUMAN (812)-sp|P13639|EF2_HUMAN (567)	SNTGGQAFPQCVFDHWQILPGDPFDNSSRPSQVVAETR(11)-DLEEDHACIPIK(8)	C-C	5	7	10	0.000719093
139	sp|O43353|RIPK2_HUMAN (388)-sp|O43353|RIPK2_HUMAN (324)	LHHCPGNHSWDSTISGSQR(4)-LQSVSSAIHLCDK(11)	C-C	5	4	6	0.0425082
140	sp|P10599|THIO_HUMAN (73)-sp|P63208|SKP1_HUMAN (160)	CMPTFQFFK(1)-ENQWCEEK(5)	C-C	3	5	3	0.0372601
141	sp|Q9UGP4|LIMD1_HUMAN (305)-sp|Q9UGP4|LIMD1_HUMAN (222)	TPSVSAPLALSCPR(12)-PCGDHPLNHR(2)	C-C	10	13	11	2.0976e-07
142	sp|Q02543|RL18A_HUMAN (22)-sp|Q02543|RL18A_HUMAN (16)	CHTPPLYR(1)-CLPTPK(1)	C-C	55	46	46	2.05836e-06
143	sp|P0DPH7|TBA3C_HUMAN (376)-sp|P68366|TBA4A_HUMAN (347)/sp|P0DPH7|TBA3C_HUMAN (376)-sp|P68363|TBA1B_HUMAN (347)/sp|Q71U36|TBA1A_HUMAN (376)-sp|P68366|TBA4A_HUMAN (347)/sp|Q71U36|TBA1A_HUMAN (376)-sp|P68363|TBA1B_HUMAN (347)/sp|P68366|TBA4A_HUMAN (376)-sp|P68366|TBA4A_HUMAN (347)/sp|P68366|TBA4A_HUMAN (376)-sp|P68363|TBA1B_HUMAN (347)/sp|P0DPH8|TBA3D_HUMAN (376)-sp|P68366|TBA4A_HUMAN (347)/sp|P0DP…	AVCMLSNTTAIAEAWAR(3)-SIQFVDWCPTGFK(8)	C-C	19	11	15	3.16517e-13
144	sp|Q15233|NONO_HUMAN (145)-sp|Q9UKX7|NUP50_HUMAN (151)	FACHSASLTVR(3)-ACVGNAYHK(2)	C-C	9	10	2	0.00037628
145	sp|O00443|P3C2A_HUMAN (669)-sp|O00443|P3C2A_HUMAN (317)	SPTDCAQSSK(5)-STANCHLER(5)	C-C	3	4	2	0.0119694
146	sp|P51617|IRAK1_HUMAN (608)-sp|P10599|THIO_HUMAN (73)	SWHLTPSCPLDPAPLR(8)-CMPTFQFFK(1)	C-C	2	4	2	0.00823151
147	sp|Q16630|CPSF6_HUMAN (159)-sp|P10599|THIO_HUMAN (73)	RELHGQNPVVTPCNK(13)-CMPTFQFFK(1)	C-C	8	10	8	5.39985e-05
148	sp|O95453|PARN_HUMAN (543)-sp|O95453|PARN_HUMAN (317)	RLNPQCIPYTLQNHYYR(6)-EMTTCVFPR(5)	C-C	7	4	7	0.000305553
149	sp|P10599|THIO_HUMAN (73)-sp|P55265|DSRAD_HUMAN (1224)	CMPTFQFFK(1)-NFYLCPV(5)	C-C	3	3	5	0.0865616
150	sp|P10599|THIO_HUMAN (73)-sp|A0A0U1RRE5|NBDY_HUMAN (28)	CMPTFQFFK(1)-CLLAPR(1)	C-C	2	3	2	0.0032577
151	sp|P13639|EF2_HUMAN (812)-sp|P13639|EF2_HUMAN (567)	SNTGGQAFPQCVFDHWQILPGDPFDNSSRPSQVVAETRK(11)-DLEEDHACIPIKK(8)	C-C	2	2	1	0.00410388
152	sp|P41240|CSK_HUMAN (290)-sp|P10599|THIO_HUMAN (73)	SVLGGDCLLK(7)-CMPTFQFFK(1)	C-C	5	4	5	0.0288055
153	sp|Q10570|CPSF1_HUMAN (1044)-sp|Q10570|CPSF1_HUMAN (1020)	VYAVATSTNTPCAR(12)-CTAHYVAYHVESK(1)	C-C	1	1	1	0.000117062
154	sp|P14866|HNRPL_HUMAN (581)-sp|P14866|HNRPL_HUMAN (452)/sp|P14866|HNRPL_HUMAN (581)-sp|Q8WVV9|HNRLL_HUMAN (405)	LCFSTAQHAS(2)-LNVCVSK(4)	C-C	2	2	3	0.00554367
155	sp|Q9NQW6|ANLN_HUMAN (353)-sp|Q9NQW6|ANLN_HUMAN (381)	EICLQSQSK(3)-CQEHSK(1)	C-C	1	2	7	0.00405941
156	sp|P52948|NUP98_HUMAN (1068)-sp|P52948|NUP98_HUMAN (1027)	FTSGAFLSPSVSVQECR(16)-ADTSQEICSPR(8)	C-C	1	4	3	0.0760076
157	sp|P43487|RANG_HUMAN (132)-sp|P10599|THIO_HUMAN (73)	AWVWNTHADFADECPKPELLAIR(14)-CMPTFQFFK(1)	C-C	1	2	1	0.00534338
158	sp|Q9Y3F4|STRAP_HUMAN (305)-sp|P10599|THIO_HUMAN (73)	CVLPEEDSGELAK(1)-CMPTFQFFK(1)	C-C	2	2	3	0.00319499
159	sp|Q6IA86|ELP2_HUMAN (746)-sp|Q6IA86|ELP2_HUMAN (750)	YVVAVGLECGK(9)-ICLYTWK(2)	C-C	7	5	8	8.64265e-05
160	sp|P46013|KI67_HUMAN (3241)-sp|P46013|KI67_HUMAN (3229)	KAEDNVCVK(7)-RCAENPK(2)	C-C	4	2	1	3.04072e-05
161	sp|P68366|TBA4A_HUMAN (347)-sp|Q13885|TBB2A_HUMAN (303)/sp|P68366|TBA4A_HUMAN (347)-sp|A6NNZ2|TBB8B_HUMAN (303)/sp|P68366|TBA4A_HUMAN (347)-sp|P04350|TBB4A_HUMAN (303)/sp|P68366|TBA4A_HUMAN (347)-sp|P07437|TBB5_HUMAN (303)/sp|P68366|TBA4A_HUMAN (347)-sp|Q9BVA1|TBB2B_HUMAN (303)/sp|P68366|TBA4A_HUMAN (347)-sp|Q9BUF5|TBB6_HUMAN (303)/sp|P68366|TBA4A_HUMAN (347)-sp|Q13509|TBB3_HUMAN (303)/sp|P68366|…	SIQFVDWCPTGFK(8)-NMMAACDPR(6)	C-C	2	4	1	0.27358
162	sp|Q9C0C2|TB182_HUMAN (1443)-sp|Q9C0C2|TB182_HUMAN (1373)	CPARPPPSGSQGLLEEMLAASSSK(1)-EHGVGGVSQCPEPGLR(10)	C-C	3	5	1	0.0286067
163	sp|Q15185|TEBP_HUMAN (58)-sp|P10599|THIO_HUMAN (73)	HLNEIDLFHCIDPNDSK(10)-CMPTFQFFK(1)	C-C	10	7	5	0.000530585
164	sp|O43353|RIPK2_HUMAN (414)-sp|O43353|RIPK2_HUMAN (407)	TTPCSSAIINPLSTAGNSER(4)-AAFCDHK(4)	C-C	3	4	2	0.0096438
165	sp|O14965|AURKA_HUMAN (33)-sp|O14965|AURKA_HUMAN (49)	RVLVTQQFPCQNPLPVNSGQAQR(10)-VLCPSNSSQR(3)	C-C	10	11	4	0.000851193
166	sp|Q9H910|JUPI2_HUMAN (118)-sp|P10599|THIO_HUMAN (73)	DHVFLCEGEEPK(6)-CMPTFQFFK(1)	C-C	6	2	7	0.0237497
167	sp|Q15365|PCBP1_HUMAN (194)-sp|Q15366|PCBP2_HUMAN (54)/sp|Q15365|PCBP1_HUMAN (194)-sp|Q15365|PCBP1_HUMAN (54)/sp|Q15365|PCBP1_HUMAN (194)-sp|P57721|PCBP3_HUMAN (86)	VMTIPYQPMPASSPVICAGGQDR(17)-INISEGNCPER(8)	C-C	5	4	5	0.0116524
168	sp|Q9UKX7|NUP50_HUMAN (165)-sp|Q9UKX7|NUP50_HUMAN (151)	QLAALNCSVR(7)-ACVGNAYHK(2)	C-C	5	4	2	2.66659e-05
169	sp|P10599|THIO_HUMAN (73)-sp|P49915|GUAA_HUMAN (523)	CMPTFQFFK(1)-TVGVQGDCR(8)	C-C	1	1	2	0.0828629
170	sp|P17987|TCPA_HUMAN (76)-sp|P17987|TCPA_HUMAN (397)	VLCELADLQDK(3)-SLHDALCVVK(7)	C-C	6	5	8	4.14584e-06
171	sp|P49411|EFTU_HUMAN (222)-sp|P49411|EFTU_HUMAN (127)	GEETPVIVGSALCALEGRDPELGLK(13)-HYAHTDCPGHADYVK(7)	C-C	1	2	1	2.31536e-09
172	sp|P13639|EF2_HUMAN (812)-sp|P13639|EF2_HUMAN (567)	SNTGGQAFPQCVFDHWQILPGDPFDNSSRPSQVVAETR(11)-DLEEDHACIPIKK(8)	C-C	8	7	9	0.00200249
173	sp|P10599|THIO_HUMAN (73)-sp|P37802|TAGL2_HUMAN (124)	CMPTFQFFK(1)-NMACVQR(4)	C-C	3	6	3	0.00430343
174	sp|P0DPH7|TBA3C_HUMAN (295)-sp|P68366|TBA4A_HUMAN (347)/sp|P0DPH7|TBA3C_HUMAN (295)-sp|P68363|TBA1B_HUMAN (347)/sp|Q71U36|TBA1A_HUMAN (295)-sp|P68366|TBA4A_HUMAN (347)/sp|Q71U36|TBA1A_HUMAN (295)-sp|P68363|TBA1B_HUMAN (347)/sp|P68366|TBA4A_HUMAN (295)-sp|P68366|TBA4A_HUMAN (347)/sp|P68366|TBA4A_HUMAN (295)-sp|P68363|TBA1B_HUMAN (347)/sp|P0DPH8|TBA3D_HUMAN (295)-sp|P68366|TBA4A_HUMAN (347)/sp|P0DP…	AYHEQLSVAEITNACFEPANQMVK(15)-SIQFVDWCPTGFK(8)	C-C	5	5	23	2.23402e-05
175	sp|Q7Z2T5|TRM1L_HUMAN (656)-sp|Q7Z2T5|TRM1L_HUMAN (730)	FLCYLSQAGFR(3)-AEASGCR(6)	C-C	6	2	5	0.000436223
176	sp|Q9HCJ3|RAVR2_HUMAN (595)-sp|Q9HCJ3|RAVR2_HUMAN (631)	NPYLNLASVLPSVCLSSPASK(14)-CIAYSPPFGDYAQVSSLR(1)	C-C	7	1	6	0.000879911
177	sp|P10599|THIO_HUMAN (73)-sp|P83731|RL24_HUMAN (36)	CMPTFQFFK(1)-CESAFLSK(1)	C-C	2	2	1	0.047286
178	sp|Q9BTE3|MCMBP_HUMAN (200)-sp|P10599|THIO_HUMAN (73)	QAGSVGGLQWCGEPK(11)-CMPTFQFFK(1)	C-C	1	4	1	0.0247541
179	sp|Q99575|POP1_HUMAN (481)-sp|Q99575|POP1_HUMAN (530)	KPDSVSLHCR(9)-CQDNEK(1)	C-C	7	6	4	1.14156e-07
180	sp|O75717|WDHD1_HUMAN (1008)-sp|O75717|WDHD1_HUMAN (773)	NVLSETPAICPPQNTENQRPK(10)-MLALSCK(6)	C-C	2	2	3	0.00265882
181	sp|Q8N5D0|WDTC1_HUMAN (312)-sp|Q8N5D0|WDTC1_HUMAN (431)	CHSSGEVQNGK(1)-AISLNPCHLK(7)	C-C	1	2	1	0.0166683
182	sp|P12532|KCRU_HUMAN (62)-sp|P12532|KCRU_HUMAN (316)/sp|P12532|KCRU_HUMAN (62)-sp|P17540|KCRS_HUMAN (317)	HNNCMASHLTPAVYAR(4)-LGYILTCPSNLGTGLR(7)	C-C	17	16	18	5.64562e-08
183	sp|O00429|DNM1L_HUMAN (361)-sp|O00429|DNM1L_HUMAN (367)	YIETSELCGGAR(8)-ICYIFHETFGR(2)	C-C	16	21	17	9.98467e-10
184	sp|Q6IQ49|SDE2_HUMAN (406)-sp|Q6IQ49|SDE2_HUMAN (415)	CELMALGLK(1)-CGGTLQER(1)	C-C	5	3	4	5.83221e-07
185	sp|Q13162|PRDX4_HUMAN (245)-sp|Q13162|PRDX4_HUMAN (51)	HGEVCPAGWKPGSETIIPDPAGK(5)-TREEECHFYAGGQVYPGEASR(6)	C-C	4	1	2	0.000291014
186	sp|P50851|LRBA_HUMAN (2655)-sp|P50851|LRBA_HUMAN (2675)	SESYIGGNCYILSGSR(9)-CSGIGDNPGSETAAPR(1)	C-C	5	7	3	3.90745e-05
187	sp|P23588|IF4B_HUMAN (457)-sp|P10599|THIO_HUMAN (73)	EEDCHSPTSKPPKPDQPLK(4)-CMPTFQFFK(1)	C-C	2	2	1	0.297534
188	sp|Q8NFF5|FAD1_HUMAN (561)-sp|Q8NFF5|FAD1_HUMAN (236)	CLSPGGHPTYRPAYLLENEEEER(1)-LHYGTDPCTGQPFR(8)	C-C	2	3	1	1.34704e-06
189	sp|P10599|THIO_HUMAN (73)-sp|P10599|THIO_HUMAN (73)	CMPTFQFFKK(1)-CMPTFQFFK(1)	C-C	57	49	56	2.27978e-08
190	sp|P17987|TCPA_HUMAN (385)-sp|P17987|TCPA_HUMAN (357)	GANDFMCDEMER(7)-ICDDELILIK(2)	C-C	3	5	3	2.71746e-05
191	sp|Q08J23|NSUN2_HUMAN (502)-sp|Q08J23|NSUN2_HUMAN (221)	DGVCGPPPSK(4)-CYLLVHQAK(1)	C-C	2	1	1	0.0011563
192	sp|P14866|HNRPL_HUMAN (472)-sp|Q00839|HNRPU_HUMAN (594)	QPAIMPGQSYGLEDGSCSYK(17)-MCLFAGFQR(2)	C-C	4	1	1	0.00413135
193	sp|P42695|CNDD3_HUMAN (572)-sp|P42695|CNDD3_HUMAN (541)	HCDVSGMK(2)-CVMAMLR(1)	C-C	1	1	1	0.000162923
194	sp|Q5T200|ZC3HD_HUMAN (1666)-sp|Q5T200|ZC3HD_HUMAN (1643)	LSQSSIQQELCVS(11)-TTCHAPGHEK(3)	C-C	4	5	4	5.21612e-05
195	sp|P10599|THIO_HUMAN (73)-sp|P62249|RS16_HUMAN (25)	CMPTFQFFK(1)-TATAVAHCK(8)	C-C	1	1	2	0.00715303
196	sp|P10599|THIO_HUMAN (73)-sp|P23528|COF1_HUMAN (147)	CMPTFQFFK(1)-DRCTLAEK(3)	C-C	1	2	4	0.00136674
197	sp|Q9BVP2|GNL3_HUMAN (158)-sp|Q9BVP2|GNL3_HUMAN (113)	CPQVEEAIVQSGQK(1)-EFGLCK(5)	C-C	4	1	1	0.204487
198	sp|P10599|THIO_HUMAN (73)-sp|P17812|PYRG1_HUMAN (491)	CMPTFQFFK(1)-CLEEQGLK(1)	C-C	4	3	3	0.0215783
199	sp|P20810|ICAL_HUMAN (413)-sp|P20810|ICAL_HUMAN (408)	TSMCSIQSAPPEPATLK(4)-AAAPAPVSEAVCR(12)	C-C	3	2	2	0.0012483
200	sp|Q8N5C6|SRBD1_HUMAN (165)-sp|Q8N5C6|SRBD1_HUMAN (120)	ASNLEGESNSSETPSTSTVWGGTCK(24)-CAAQPHTVR(1)	C-C	3	2	1	0.00124443
201	sp|P55212|CASP6_HUMAN (163)-sp|P55212|CASP6_HUMAN (264)	IFIIQACR(7)-RVDFCK(5)	C-C	1	1	1	0.0707622
202	sp|P10599|THIO_HUMAN (73)-sp|P10599|THIO_HUMAN (73)	CMPTFQFFK(1)-CMPTFQFFK(1)	C-C	23	35	74	0.0641003
203	sp|P48643|TCPE_HUMAN (253)-sp|P10599|THIO_HUMAN (73)	IAILTCPFEPPKPK(6)-CMPTFQFFK(1)	C-C	2	2	2	0.0129713
204	sp|Q99439|CNN2_HUMAN (164)-sp|Q99439|CNN2_HUMAN (175)	AGQCVIGLQMGTNK(4)-CASQSGMTAYGTR(1)	C-C	3	4	6	0.000423548
205	sp|P10599|THIO_HUMAN (73)-sp|Q969E8|TSR2_HUMAN (114)	CMPTFQFFK(1)-EMASCITQR(5)	C-C	1	2	2	0.00637852
206	sp|P50990|TCPQ_HUMAN (244)-sp|P50990|TCPQ_HUMAN (36)	IAVYSCPFDGMITETK(6)-NIQACK(5)	C-C	3	1	3	0.0239347
207	sp|P12955|PEPD_HUMAN (158)-sp|P12955|PEPD_HUMAN (58)	GVNTDSGSVCR(10)-YCTDTGVLFR(2)	C-C	3	3	4	0.000438852
208	sp|Q9BQE3|TBA1C_HUMAN (376)-sp|P0DPH7|TBA3C_HUMAN (347)/sp|Q9BQE3|TBA1C_HUMAN (376)-sp|Q71U36|TBA1A_HUMAN (347)/sp|Q9BQE3|TBA1C_HUMAN (376)-sp|Q9BQE3|TBA1C_HUMAN (347)/sp|Q9BQE3|TBA1C_HUMAN (376)-sp|P0DPH8|TBA3D_HUMAN (347)/sp|Q9BQE3|TBA1C_HUMAN (376)-sp|Q6PEY2|TBA3E_HUMAN (347)/sp|Q9BQE3|TBA1C_HUMAN (376)-sp|Q9NY65|TBA8_HUMAN (347)	AVCMLSNTTAVAEAWAR(3)-TIQFVDWCPTGFK(8)	C-C	7	5	5	0.000370873
209	sp|P21333|FLNA_HUMAN (2543)-sp|P10599|THIO_HUMAN (73)	ATCAPQHGAPGPGPADASK(3)-CMPTFQFFK(1)	C-C	6	3	6	5.24347e-05
210	sp|Q8NFC6|BD1L1_HUMAN (2384)-sp|Q8NFC6|BD1L1_HUMAN (2386)	VPMPSLIAENNCR(12)-CPGPVR(1)	C-C	6	10	8	7.55067e-11
211	sp|P10599|THIO_HUMAN (73)-sp|Q14247|SRC8_HUMAN (112)	CMPTFQFFK(1)-HCSQVDSVR(2)	C-C	12	5	10	1.49602e-05
212	sp|O43482|MS18B_HUMAN (21)-sp|O43482|MS18B_HUMAN (12)	GDFCGGTER(4)-CATPPR(1)	C-C	1	2	3	0.00283447
213	sp|P10599|THIO_HUMAN (73)-sp|Q92598|HS105_HUMAN (650)	CMPTFQFFK(1)-LCGPYEK(2)	C-C	4	3	1	0.206132
214	sp|P48643|TCPE_HUMAN (302)-sp|P48643|TCPE_HUMAN (253)	ETGANLAICQWGFDDEANHLLLQNNLPAVR(9)-IAILTCPFEPPKPK(6)	C-C	1	1	1	0.00261566
215	sp|P11216|PYGB_HUMAN (326)-sp|P11216|PYGB_HUMAN (319)/sp|P11216|PYGB_HUMAN (326)-sp|P11217|PYGM_HUMAN (319)	TCFETFPDK(2)-FGCRDPVR(3)	C-C	5	8	6	8.05808e-05
216	sp|Q9ULW0|TPX2_HUMAN (364)-sp|Q9ULW0|TPX2_HUMAN (301)	ICRDPQTPVLQTK(2)-GCTIVK(2)	C-C	2	3	1	0.00153538
217	sp|Q8TEQ6|GEMI5_HUMAN (806)-sp|Q8TEQ6|GEMI5_HUMAN (973)	EPVICTPVSSGFEK(5)-QLCFQDQYVK(3)	C-C	2	7	4	0.00751687
218	sp|Q86VQ6|TRXR3_HUMAN (133)-sp|Q86VQ6|TRXR3_HUMAN (76)	VHVGGCDQTFQAYQSGLLQK(6)-SYCPHSTR(3)	C-C	2	2	2	0.000215017
219	sp|Q9NZB2|F120A_HUMAN (531)-sp|Q9NX05|F120C_HUMAN (354)/sp|Q9NZB2|F120A_HUMAN (531)-sp|Q9NZB2|F120A_HUMAN (279)	GSQMGTVQPIPCLLSMPTR(12)-AHQLVLPPCDVVIK(9)	C-C	12	9	12	9.66877e-06
220	sp|P17987|TCPA_HUMAN (397)-sp|P10599|THIO_HUMAN (73)	SLHDALCVVK(7)-CMPTFQFFK(1)	C-C	3	6	3	4.08653e-07
221	sp|P46776|RL27A_HUMAN (70)-sp|P46776|RL27A_HUMAN (144)	RNQSFCPTVNLDK(6)-SVGGACVLVA(6)	C-C	2	3	2	0.00389042
222	sp|Q16763|UBE2S_HUMAN (118)-sp|P10599|THIO_HUMAN (73)	CLLIHPNPESALNEEAGR(1)-CMPTFQFFK(1)	C-C	2	2	1	0.344429
223	sp|Q99575|POP1_HUMAN (777)-sp|Q99575|POP1_HUMAN (745)	EAEEVMDAGCQESAGPER(10)-RSEVPCAPMPK(6)	C-C	4	6	2	0.00164013
224	sp|P15880|RS2_HUMAN (229)-sp|P15880|RS2_HUMAN (188)	GCTATLGNFAK(2)-CGSVLVR(1)	C-C	5	5	1	0.00198203
225	sp|Q13111|CAF1A_HUMAN (202)-sp|Q13111|CAF1A_HUMAN (207)	RGDSQECSPR(7)-SCPELTSGPR(2)	C-C	6	4	4	0.00178653
226	sp|Q9NVG8|TBC13_HUMAN (282)-sp|P10599|THIO_HUMAN (73)	SLDDSQCGITYK(7)-CMPTFQFFK(1)	C-C	1	1	1	0.0145929
227	sp|P35609|ACTN2_HUMAN (339)-sp|P10599|THIO_HUMAN (73)/sp|O43707|ACTN4_HUMAN (351)-sp|P10599|THIO_HUMAN (73)/sp|P12814|ACTN1_HUMAN (332)-sp|P10599|THIO_HUMAN (73)/sp|Q08043|ACTN3_HUMAN (346)-sp|P10599|THIO_HUMAN (73)	CQLEINFNTLQTK(1)-CMPTFQFFK(1)	C-C	10	8	1	0.0031368
228	sp|P17028|ZNF24_HUMAN (189)-sp|P17028|ZNF24_HUMAN (233)	HCDDDGRTENGALAPK(2)-YGETCFPK(5)	C-C	5	1	5	0.00608231
229	sp|O75152|ZC11A_HUMAN (588)-sp|O75152|ZC11A_HUMAN (559)	GDVASCNTQVAEK(6)-RCETMR(2)	C-C	1	1	2	0.294552
230	sp|P04183|KITH_HUMAN (230)-sp|P04183|KITH_HUMAN (79)	LFAPQQILQCSPAN(10)-NTMEALPACLLR(9)	C-C	3	4	4	0.00116373
231	sp|P20585|MSH3_HUMAN (822)-sp|P20585|MSH3_HUMAN (626)	FSEHYHSLCK(9)-GLCSIYHK(3)	C-C	2	1	1	1.41214e-06
232	sp|P07199|CENPB_HUMAN (135)-sp|P07199|CENPB_HUMAN (65)	HGVVSCSGVAR(6)-KYGVASTCR(8)	C-C	2	3	1	0.0100493
233	sp|Q9C0D5|TANC1_HUMAN (1611)-sp|Q9C0D5|TANC1_HUMAN (1594)	LQCGENGPAHPLPSK(3)-AGCGHFGDR(3)	C-C	7	13	3	1.65916e-06
234	sp|P10599|THIO_HUMAN (73)-sp|A0MZ66|SHOT1_HUMAN (550)	CMPTFQFFK(1)-KLEGCTSSK(5)	C-C	1	1	1	0.33512
235	sp|P10599|THIO_HUMAN (73)-sp|P49458|SRP09_HUMAN (39)	CMPTFQFFK(1)-HSDGNLCVK(7)	C-C	1	4	1	0.0232626
236	sp|P22102|PUR2_HUMAN (41)-sp|P10599|THIO_HUMAN (73)	QVLVAPGNAGTACSEK(13)-CMPTFQFFK(1)	C-C	1	2	1	0.00237441
237	sp|Q9BTY7|HGH1_HUMAN (51)-sp|P10599|THIO_HUMAN (73)	HVLALTGCGPGR(8)-CMPTFQFFK(1)	C-C	5	5	1	5.70104e-05
238	sp|P10599|THIO_HUMAN (73)-sp|P60981|DEST_HUMAN (46)	CMPTFQFFK(1)-CIIVEEGK(1)	C-C	1	1	1	0.0239134
239	sp|Q04637|IF4G1_HUMAN (662)-sp|P10599|THIO_HUMAN (73)	LQGINCGPDFTPSFANLGR(6)-CMPTFQFFK(1)	C-C	4	1	3	0.00125888
240	sp|P10599|THIO_HUMAN (73)-sp|Q00013|EM55_HUMAN (179)	CMPTFQFFK(1)-DNLIPCK(6)	C-C	3	3	3	0.138346
241	sp|Q9Y4C1|KDM3A_HUMAN (814)-sp|Q9Y4C1|KDM3A_HUMAN (852)	PACPASTSPLNWLADLTSGNVNK(3)-CLPPLPPLSK(1)	C-C	5	3	6	3.10339e-05
242	sp|P10599|THIO_HUMAN (73)-sp|P24941|CDK2_HUMAN (177)	CMPTFQFFK(1)-APEILLGCK(8)	C-C	2	1	2	0.000744145
243	sp|Q15417|CNN3_HUMAN (173)-sp|P10599|THIO_HUMAN (73)	CASQAGMTAYGTR(1)-CMPTFQFFK(1)	C-C	7	4	4	0.00170548
244	sp|P10599|THIO_HUMAN (73)-sp|O75348|VATG1_HUMAN (69)	CMPTFQFFK(1)-GSCSTEVEK(3)	C-C	1	1	2	0.149436
245	sp|P04350|TBB4A_HUMAN (12)-sp|Q13885|TBB2A_HUMAN (354)/sp|P04350|TBB4A_HUMAN (12)-sp|A6NNZ2|TBB8B_HUMAN (354)/sp|P04350|TBB4A_HUMAN (12)-sp|P04350|TBB4A_HUMAN (354)/sp|P04350|TBB4A_HUMAN (12)-sp|P07437|TBB5_HUMAN (354)/sp|P04350|TBB4A_HUMAN (12)-sp|Q9BVA1|TBB2B_HUMAN (354)/sp|P04350|TBB4A_HUMAN (12)-sp|Q3ZCM7|TBB8_HUMAN (354)/sp|P04350|TBB4A_HUMAN (12)-sp|P68371|TBB4B_HUMAN (354)/sp|P68371|TBB4B_…	EIVHLQAGQCGNQIGAK(10)-TAVCDIPPR(4)	C-C	10	7	11	0.00979228
246	sp|Q15233|NONO_HUMAN (208)-sp|Q15233|NONO_HUMAN (145)	CSEGSFLLTTFPR(1)-FACHSASLTVR(3)	C-C	13	14	7	3.86668e-07
247	sp|Q13191|CBLB_HUMAN (523)-sp|Q13191|CBLB_HUMAN (535)	SPCGSPTGSPK(3)-SSPCMVR(4)	C-C	2	3	3	0.000993076
248	sp|Q9Y4W2|LAS1L_HUMAN (456)-sp|Q9Y4W2|LAS1L_HUMAN (316)	LFNCSASLDWPR(4)-GVTCENR(4)	C-C	1	1	1	0.012101
249	sp|Q9BVP2|GNL3_HUMAN (158)-sp|Q9BVP2|GNL3_HUMAN (131)	CPQVEEAIVQSGQK(1)-LYCQELK(3)	C-C	2	6	1	0.00842802
250	sp|O14497|ARI1A_HUMAN (1874)-sp|O14497|ARI1A_HUMAN (2043)	TELLPSRPHAPCPPAPR(12)-EEEQDQGVSCNK(10)	C-C	5	9	2	0.00179005
251	sp|P78371|TCPB_HUMAN (395)-sp|P78371|TCPB_HUMAN (535)	SLHDALCVLAQTVK(7)-RVPDHHPC(8)	C-C	5	4	3	4.04704e-05
252	sp|O60343|TBCD4_HUMAN (1277)-sp|O60343|TBCD4_HUMAN (1286)	LLPADALVNCDLLLR(10)-DLNCNPNNK(4)	C-C	10	5	12	0.00168819
253	sp|Q9NRX1|PNO1_HUMAN (64)-sp|P10599|THIO_HUMAN (73)	RPVFPPLCGDGLLSGK(8)-CMPTFQFFK(1)	C-C	2	5	5	0.00409221
254	sp|P21333|FLNA_HUMAN (2543)-sp|P21333|FLNA_HUMAN (2582)	ATCAPQHGAPGPGPADASK(3)-SSFTVDCSK(7)	C-C	2	2	3	0.0776767
255	sp|Q13885|TBB2A_HUMAN (12)-sp|Q13885|TBB2A_HUMAN (354)/sp|Q13885|TBB2A_HUMAN (12)-sp|A6NNZ2|TBB8B_HUMAN (354)/sp|Q13885|TBB2A_HUMAN (12)-sp|P04350|TBB4A_HUMAN (354)/sp|Q13885|TBB2A_HUMAN (12)-sp|P07437|TBB5_HUMAN (354)/sp|Q13885|TBB2A_HUMAN (12)-sp|Q9BVA1|TBB2B_HUMAN (354)/sp|Q13885|TBB2A_HUMAN (12)-sp|Q3ZCM7|TBB8_HUMAN (354)/sp|Q13885|TBB2A_HUMAN (12)-sp|P68371|TBB4B_HUMAN (354)/sp|P07437|TBB5_H…	EIVHIQAGQCGNQIGAK(10)-TAVCDIPPR(4)	C-C	8	12	10	0.0017915
256	sp|Q96JM7|LMBL3_HUMAN (682)-sp|Q9UHJ3|SMBT1_HUMAN (850)	SPIPCLPLR(5)-LCHHIER(2)	C-C	3	3	4	0.00448903
257	sp|P10599|THIO_HUMAN (73)-sp|P46109|CRKL_HUMAN (249)	CMPTFQFFK(1)-RVPCAYDK(4)	C-C	2	7	2	0.000103127
258	sp|Q9BVP2|GNL3_HUMAN (158)-sp|Q9BVP2|GNL3_HUMAN (131)	CPQVEEAIVQSGQK(1)-LYCQELKK(3)	C-C	4	2	4	2.89388e-05
259	sp|P10599|THIO_HUMAN (73)-sp|P51858|HDGF_HUMAN (12)	CMPTFQFFK(1)-CGDLVFAK(1)	C-C	1	1	3	0.0385513
260	sp|P10599|THIO_HUMAN (73)-sp|Q9UIG0|BAZ1B_HUMAN (338)	CMPTFQFFK(1)-LWCHVHLK(3)	C-C	3	4	4	0.000675413
261	sp|Q7L2J0|MEPCE_HUMAN (522)-sp|Q7L2J0|MEPCE_HUMAN (429)	SCFPASLTASR(2)-NPSCEDGR(4)	C-C	6	11	8	0.00147776
262	sp|Q9UPQ9|TNR6B_HUMAN (600)-sp|Q9UPQ9|TNR6B_HUMAN (557)	SYRPTHPDCQAVLQTLLSR(9)-GHPLPENQGNAQAPCWGR(15)	C-C	3	8	5	7.15187e-05
263	sp|Q9BWG4|SSBP4_HUMAN (81)-sp|O43679|LDB2_HUMAN (234)/sp|Q9BWG4|SSBP4_HUMAN (81)-sp|Q86U70|LDB1_HUMAN (273)	EACEHSGEAK(3)-TCLFQK(2)	C-C	1	2	3	0.252803
264	sp|P55795|HNRH2_HUMAN (290)-sp|P31943|HNRH1_HUMAN (267)/sp|P55795|HNRH2_HUMAN (290)-sp|P55795|HNRH2_HUMAN (267)	YGDGGSSFQSTTGHCVHMR(15)-DLNYCFSGMSDHR(5)	C-C	4	1	5	0.000302702
265	sp|P04637|P53_HUMAN (182)-sp|P04637|P53_HUMAN (176)	CSDSDGLAPPQHLIR(1)-CPHHER(1)	C-C	1	6	5	2.32171e-05
266	sp|Q7L2E3|DHX30_HUMAN (346)-sp|Q7L2E3|DHX30_HUMAN (1183)	RPCTIQVPEPILR(3)-GPCGSFDVRK(3)	C-C	4	2	4	0.000605083
267	sp|Q8WY54|PPM1E_HUMAN (534)-sp|Q8WY54|PPM1E_HUMAN (525)	RPWPQHQCSAPADLGYDGR(8)-ENHGECK(6)	C-C	3	1	2	0.238669
268	sp|Q674X7|KAZRN_HUMAN (348)-sp|Q674X7|KAZRN_HUMAN (312)	THSLCNGDSPGPVQK(5)-VSPCHSR(4)	C-C	1	3	3	0.38708
269	sp|O43175|SERA_HUMAN (369)-sp|P10599|THIO_HUMAN (73)	NAGNCLSPAVIVGLLK(5)-CMPTFQFFK(1)	C-C	29	16	17	9.14842e-08
270	sp|Q13885|TBB2A_HUMAN (12)-sp|Q13885|TBB2A_HUMAN (303)/sp|Q13885|TBB2A_HUMAN (12)-sp|A6NNZ2|TBB8B_HUMAN (303)/sp|Q13885|TBB2A_HUMAN (12)-sp|P04350|TBB4A_HUMAN (303)/sp|Q13885|TBB2A_HUMAN (12)-sp|P07437|TBB5_HUMAN (303)/sp|Q13885|TBB2A_HUMAN (12)-sp|Q9BVA1|TBB2B_HUMAN (303)/sp|Q13885|TBB2A_HUMAN (12)-sp|Q9BUF5|TBB6_HUMAN (303)/sp|Q13885|TBB2A_HUMAN (12)-sp|Q13509|TBB3_HUMAN (303)/sp|Q13885|TBB2A_H…	EIVHIQAGQCGNQIGAK(10)-NMMAACDPR(6)	C-C	5	3	4	0.00438003
271	sp|Q02040|AK17A_HUMAN (563)-sp|Q02040|AK17A_HUMAN (579)	GIPACEQNVSR(5)-CNREPSK(1)	C-C	2	2	3	0.00101457
272	sp|Q9BVP2|GNL3_HUMAN (280)-sp|Q9BVP2|GNL3_HUMAN (113)	QEQMCNVGVSMGLTR(5)-EFGLCK(5)	C-C	1	2	1	0.0931513
273	sp|O95336|6PGL_HUMAN (237)-sp|P10599|THIO_HUMAN (73)	LCWFLDEAAAR(2)-CMPTFQFFK(1)	C-C	9	17	9	3.05814e-06
274	sp|Q99873|ANM1_HUMAN (272)-sp|Q99873|ANM1_HUMAN (250)	VEDLTFTSPFCLQVK(11)-QLVTNACLIK(7)	C-C	1	1	1	0.0280308
275	sp|P40337|VHL_HUMAN (77)-sp|P10599|THIO_HUMAN (73)	EPSQVIFCNR(8)-CMPTFQFFK(1)	C-C	1	1	1	0.0168029
276	sp|Q9BVP2|GNL3_HUMAN (158)-sp|Q9BVP2|GNL3_HUMAN (156)/sp|Q9BVP2|GNL3_HUMAN (158)-sp|Q9NVN8|GNL3L_HUMAN (150)	CPQVEEAIVQSGQK(1)-DPLGCR(5)	C-C	1	3	1	0.0164709
277	sp|P10599|THIO_HUMAN (73)-sp|P14866|HNRPL_HUMAN (452)/sp|P10599|THIO_HUMAN (73)-sp|Q8WVV9|HNRLL_HUMAN (405)	CMPTFQFFK(1)-LNVCVSK(4)	C-C	2	3	2	0.12142
278	sp|P10599|THIO_HUMAN (73)-sp|Q8TDX7|NEK7_HUMAN (247)	CMPTFQFFK(1)-MNLYSLCK(7)	C-C	1	1	2	0.00129045
279	sp|P0DPH7|TBA3C_HUMAN (376)-sp|P68366|TBA4A_HUMAN (347)/sp|P0DPH7|TBA3C_HUMAN (376)-sp|P68363|TBA1B_HUMAN (347)/sp|Q71U36|TBA1A_HUMAN (376)-sp|P68366|TBA4A_HUMAN (347)/sp|Q71U36|TBA1A_HUMAN (376)-sp|P68363|TBA1B_HUMAN (347)/sp|P68366|TBA4A_HUMAN (376)-sp|P68366|TBA4A_HUMAN (347)/sp|P68366|TBA4A_HUMAN (376)-sp|P68363|TBA1B_HUMAN (347)/sp|P0DPH8|TBA3D_HUMAN (376)-sp|P68366|TBA4A_HUMAN (347)/sp|P0DP…	AVCMLSNTTAIAEAWAR(3)-RSIQFVDWCPTGFK(9)	C-C	10	8	5	5.70649e-06
280	sp|Q15366|PCBP2_HUMAN (54)-sp|P10599|THIO_HUMAN (73)/sp|Q15365|PCBP1_HUMAN (54)-sp|P10599|THIO_HUMAN (73)/sp|P57721|PCBP3_HUMAN (86)-sp|P10599|THIO_HUMAN (73)	INISEGNCPER(8)-CMPTFQFFK(1)	C-C	10	7	2	0.00119732
281	sp|P14866|HNRPL_HUMAN (472)-sp|P14866|HNRPL_HUMAN (452)/sp|P14866|HNRPL_HUMAN (472)-sp|Q8WVV9|HNRLL_HUMAN (405)	QPAIMPGQSYGLEDGSCSYK(17)-LNVCVSK(4)	C-C	18	9	8	0.00677297
282	sp|Q9BY42|RTF2_HUMAN (305)-sp|Q9BY42|RTF2_HUMAN (262)	EESAHWVTHTSYCF(13)-AGKPPCGATK(6)	C-C	1	2	3	0.0189256
283	sp|P35520|CBS_HUMAN (15)-sp|P35520|CBS_HUMAN (52)/sp|P35520|CBS_HUMAN (15)-sp|P0DN79|CBSL_HUMAN (52)/sp|P0DN79|CBSL_HUMAN (15)-sp|P35520|CBS_HUMAN (52)/sp|P0DN79|CBSL_HUMAN (15)-sp|P0DN79|CBSL_HUMAN (52)	PSETPQAEVGPTGCPHR(14)-CTWQLGR(1)	C-C	3	2	4	5.57279e-07
284	sp|Q6NSZ9|ZSC25_HUMAN (144)-sp|Q6NSZ9|ZSC25_HUMAN (132)	QGEQEETALCR(10)-AVPCHR(4)	C-C	4	4	3	0.047949
285	sp|Q9BQG0|MBB1A_HUMAN (942)-sp|Q9BQG0|MBB1A_HUMAN (884)	GNTAEGCVHETQEK(7)-IFTHHLCR(7)	C-C	4	3	4	2.384e-08
286	sp|Q92667|AKAP1_HUMAN (376)-sp|Q92667|AKAP1_HUMAN (389)	VCQASQLQGQK(2)-EESCVPVHQK(4)	C-C	2	5	1	0.00599873
287	sp|Q9NU22|MDN1_HUMAN (521)-sp|Q9NU22|MDN1_HUMAN (449)	HHSWSDSSVGCEQAPEEVSEAR(11)-LLSCGGNWYRPLNSHATLLDK(4)	C-C	4	2	1	0.00252975
288	sp|P12532|KCRU_HUMAN (89)-sp|P12532|KCRU_HUMAN (62)	TTPTGWTLDQCIQTGVDNPGHPFIK(11)-HNNCMASHLTPAVYAR(4)	C-C	1	4	4	0.000280238
289	sp|Q8N2G8|GHDC_HUMAN (502)-sp|Q8N2G8|GHDC_HUMAN (523)	AALAACPSSPFPPAMPR(6)-HLAQCLQER(5)	C-C	3	4	4	0.00496794
290	sp|Q7L2J0|MEPCE_HUMAN (54)-sp|Q7L2J0|MEPCE_HUMAN (153)	CAPSAGSPAAAVGR(1)-NSCNVGGGGGGFK(3)	C-C	3	1	2	4.19212e-06
291	sp|P62280|RS11_HUMAN (116)-sp|P62280|RS11_HUMAN (60)	NMSVHLSPCFR(9)-CPFTGNVSIR(1)	C-C	3	1	2	4.15987e-05
292	sp|Q5H9R7|PP6R3_HUMAN (844)-sp|Q5H9R7|PP6R3_HUMAN (836)	CAAPRPPSSSPEQR(1)-DAEECPETAEAK(5)	C-C	7	4	8	0.000225867
293	sp|Q9NSD9|SYFB_HUMAN (195)-sp|P10599|THIO_HUMAN (73)	EYTACELMNIYK(5)-CMPTFQFFK(1)	C-C	6	8	3	0.0063739
294	sp|P31943|HNRH1_HUMAN (267)-sp|P10599|THIO_HUMAN (73)/sp|P55795|HNRH2_HUMAN (267)-sp|P10599|THIO_HUMAN (73)	DLNYCFSGMSDHR(5)-CMPTFQFFK(1)	C-C	17	12	18	1.49182e-07
295	sp|P50914|RL14_HUMAN (42)-sp|P50914|RL14_HUMAN (54)	ALVDGPCTQVR(7)-CMQLTDFILK(1)	C-C	3	4	1	4.49147e-05
296	sp|P43243|MATR3_HUMAN (230)-sp|Q15233|NONO_HUMAN (145)	CRDDSFFGETSHNYHK(1)-FACHSASLTVR(3)	C-C	8	12	8	0.000123212
297	sp|O60502|OGA_HUMAN (596)-sp|O60502|OGA_HUMAN (663)	ANSSVVSVNCK(10)-SFVQWLGCR(8)	C-C	2	1	1	5.76904e-06
298	sp|P51610|HCFC1_HUMAN (1139)-sp|P51610|HCFC1_HUMAN (1166)	ACAAGTPAVIR(2)-SQCQTR(3)	C-C	5	1	2	0.00645901
299	sp|P04350|TBB4A_HUMAN (12)-sp|Q13885|TBB2A_HUMAN (303)/sp|P04350|TBB4A_HUMAN (12)-sp|A6NNZ2|TBB8B_HUMAN (303)/sp|P04350|TBB4A_HUMAN (12)-sp|P04350|TBB4A_HUMAN (303)/sp|P04350|TBB4A_HUMAN (12)-sp|P07437|TBB5_HUMAN (303)/sp|P04350|TBB4A_HUMAN (12)-sp|Q9BVA1|TBB2B_HUMAN (303)/sp|P04350|TBB4A_HUMAN (12)-sp|Q9BUF5|TBB6_HUMAN (303)/sp|P04350|TBB4A_HUMAN (12)-sp|Q13509|TBB3_HUMAN (303)/sp|P04350|TBB4A_H…	MREIVHLQAGQCGNQIGAK(12)-NMMAACDPR(6)	C-C	1	1	1	0.363616
300	sp|Q13615|MTMR3_HUMAN (826)-sp|Q13615|MTMR3_HUMAN (867)	VGYGTSQSCSLLPSQVPFETR(9)-SCLVNSGK(2)	C-C	3	6	2	0.00750845
301	sp|P15880|RS2_HUMAN (182)-sp|P10599|THIO_HUMAN (73)	IGKPHTVPCK(9)-CMPTFQFFK(1)	C-C	4	4	4	0.0347429
302	sp|A6NHQ4|EPOP_HUMAN (140)-sp|A6NHQ4|EPOP_HUMAN (134)	CPAPPHPR(1)-SCAPPGR(2)	C-C	1	1	2	0.0199073
303	sp|P10599|THIO_HUMAN (73)-sp|P23528|COF1_HUMAN (147)	CMPTFQFFK(1)-CTLAEK(1)	C-C	3	5	2	0.00197273
304	sp|O14929|HAT1_HUMAN (101)-sp|P10599|THIO_HUMAN (73)	VDENFDCVEADDVEGK(7)-CMPTFQFFK(1)	C-C	5	4	3	0.0586482
305	sp|P22061|PIMT_HUMAN (95)-sp|P22061|PIMT_HUMAN (102)	ALDVGSGSGILTACFAR(14)-MVGCTGK(4)	C-C	3	3	1	0.00635657
306	sp|P12532|KCRU_HUMAN (316)-sp|P12532|KCRU_HUMAN (179)/sp|P12532|KCRU_HUMAN (316)-sp|P17540|KCRS_HUMAN (180)/sp|P17540|KCRS_HUMAN (317)-sp|P12532|KCRU_HUMAN (179)/sp|P17540|KCRS_HUMAN (317)-sp|P17540|KCRS_HUMAN (180)	LGYILTCPSNLGTGLR(7)-GLSLPPACTR(8)	C-C	7	6	10	0.0010754
307	sp|P50613|CDK7_HUMAN (305)-sp|P50613|CDK7_HUMAN (312)	YFSNRPGPTPGCQLPR(12)-PNCPVETLK(3)	C-C	1	1	2	0.070514
308	sp|P10599|THIO_HUMAN (73)-sp|Q15393|SF3B3_HUMAN (1054)	CMPTFQFFK(1)-FGNICVVR(5)	C-C	1	1	1	0.135917
309	sp|Q8NFU7|TET1_HUMAN (1881)-sp|Q8NFU7|TET1_HUMAN (1870)	SSTPHCTMPSGR(6)-NDATASCGFSER(7)	C-C	1	1	1	0.000878847
310	sp|P10599|THIO_HUMAN (73)-sp|O75131|CPNE3_HUMAN (54)	CMPTFQFFK(1)-NCLNPQFSK(2)	C-C	3	1	4	0.0261349
311	sp|P10599|THIO_HUMAN (73)-sp|Q9HAV4|XPO5_HUMAN (1131)	CMPTFQFFK(1)-DSLDQFDCK(8)	C-C	4	1	2	0.0923167
312	sp|P29597|TYK2_HUMAN (392)-sp|P29597|TYK2_HUMAN (278)	EHCVSIHR(3)-VPVCHLR(4)	C-C	3	1	5	0.00182016
313	sp|P10599|THIO_HUMAN (73)-sp|P60981|DEST_HUMAN (23)	CMPTFQFFK(1)-CSTPEEIKK(1)	C-C	6	6	7	0.000180206
314	sp|Q6PJG6|BRAT1_HUMAN (673)-sp|P10599|THIO_HUMAN (73)	THCPYAVALPEVAPAQPLTEALR(3)-CMPTFQFFK(1)	C-C	5	3	3	0.0137304
315	sp|O95071|UBR5_HUMAN (2314)-sp|O95071|UBR5_HUMAN (2267)	LPNLECIQNANK(6)-CATTPMAVHR(1)	C-C	1	1	1	0.00292638
316	sp|P10599|THIO_HUMAN (73)-sp|O75534|CSDE1_HUMAN (680)	CMPTFQFFK(1)-ATVECVK(5)	C-C	2	1	4	0.230138
317	sp|O75643|U520_HUMAN (1580)-sp|O75643|U520_HUMAN (1592)	LTAIDILTTCAADIQR(10)-FLHCTEK(4)	C-C	1	2	2	0.000193206
318	sp|Q9NSV4|DIAP3_HUMAN (1125)-sp|Q9NSV4|DIAP3_HUMAN (1104)	SHYNINCNSTR(7)-VCNHENQK(2)	C-C	2	3	4	1.13634e-05
319	sp|P48643|TCPE_HUMAN (440)-sp|P48643|TCPE_HUMAN (181)	CPTLEQYAMR(1)-VVNSCHR(5)	C-C	4	1	1	8.08332e-06
320	sp|Q92901|RL3L_HUMAN (253)-sp|P83731|RL24_HUMAN (36)/sp|P39023|RL3_HUMAN (253)-sp|P83731|RL24_HUMAN (36)	VACIGAWHPAR(3)-CESAFLSK(1)	C-C	2	3	2	1.34193e-05
321	sp|Q00610|CLH1_HUMAN (870)-sp|P10599|THIO_HUMAN (73)	IHEGCEEPATHNALAK(5)-CMPTFQFFK(1)	C-C	4	2	4	0.00243999
322	sp|Q13885|TBB2A_HUMAN (303)-sp|Q13885|TBB2A_HUMAN (354)/sp|Q13885|TBB2A_HUMAN (303)-sp|A6NNZ2|TBB8B_HUMAN (354)/sp|Q13885|TBB2A_HUMAN (303)-sp|P04350|TBB4A_HUMAN (354)/sp|Q13885|TBB2A_HUMAN (303)-sp|P07437|TBB5_HUMAN (354)/sp|Q13885|TBB2A_HUMAN (303)-sp|Q9BVA1|TBB2B_HUMAN (354)/sp|Q13885|TBB2A_HUMAN (303)-sp|Q3ZCM7|TBB8_HUMAN (354)/sp|Q13885|TBB2A_HUMAN (303)-sp|P68371|TBB4B_HUMAN (354)/sp|A6NNZ2…	NMMAACDPR(6)-TAVCDIPPR(4)	C-C	22	25	26	0.000895189
323	sp|Q96I15|SCLY_HUMAN (388)-sp|Q96I15|SCLY_HUMAN (22)	VLMASVGAACHSDHGDQPSPVLLSYGVPFDVAR(10)-DAPAPAASQPSGCGK(13)	C-C	1	2	2	0.0208255
324	sp|P41240|CSK_HUMAN (31)-sp|P10599|THIO_HUMAN (73)	YNFHGTAEQDLPFCK(14)-CMPTFQFFK(1)	C-C	3	2	3	0.00609356
325	sp|Q92538|GBF1_HUMAN (661)-sp|Q92538|GBF1_HUMAN (685)	SGCSDLEEAVDSGADKK(3)-FSCLLPDPR(3)	C-C	2	3	3	0.0244457
326	sp|P36405|ARL3_HUMAN (118)-sp|P10599|THIO_HUMAN (73)	LSCVPVLIFANK(3)-CMPTFQFFK(1)	C-C	1	1	1	0.00088887
327	sp|Q9NWK9|BCD1_HUMAN (181)-sp|Q9NWK9|BCD1_HUMAN (171)	EELMHGECVK(8)-FVGQCIK(5)	C-C	1	2	1	0.0202104
328	sp|P43243|MATR3_HUMAN (230)-sp|P43243|MATR3_HUMAN (230)	CRDDSFFGETSHNYHK(1)-CRDDSFFGETSHNYHK(1)	C-C	7	1	5	0.000157717
329	sp|Q9H4L7|SMRCD_HUMAN (861)-sp|P10599|THIO_HUMAN (73)	VLGCILSELK(4)-CMPTFQFFK(1)	C-C	1	1	1	0.00062671
330	sp|P04183|KITH_HUMAN (206)-sp|P04183|KITH_HUMAN (230)	ENCPVPGKPGEAVAAR(3)-LFAPQQILQCSPAN(10)	C-C	4	4	7	3.45455e-05
331	sp|P33981|TTK_HUMAN (295)-sp|P33981|TTK_HUMAN (269)	TDDSVVPCFMK(8)-QSCPFGR(3)	C-C	1	2	1	0.298331
332	sp|Q13185|CBX3_HUMAN (177)-sp|P10599|THIO_HUMAN (73)	LTWHSCPEDEAQ(6)-CMPTFQFFK(1)	C-C	1	1	2	0.226096
333	sp|Q7L2E3|DHX30_HUMAN (346)-sp|Q7L2E3|DHX30_HUMAN (1183)	RPCTIQVPEPILR(3)-GPCGSFDVR(3)	C-C	14	24	24	8.14725e-08
334	sp|Q00839|HNRPU_HUMAN (594)-sp|Q00839|HNRPU_HUMAN (607)	MCLFAGFQR(2)-AVVVCPK(5)	C-C	4	2	5	3.77722e-05
335	sp|O43175|SERA_HUMAN (281)-sp|O43175|SERA_HUMAN (369)	ALVDHENVISCPHLGASTK(11)-NAGNCLSPAVIVGLLK(5)	C-C	1	1	5	8.13596e-05
336	sp|Q9UIG0|BAZ1B_HUMAN (1420)-sp|Q9UIG0|BAZ1B_HUMAN (1428)	QVFTNAEVYNCR(11)-GSHVLSCMVK(7)	C-C	6	4	5	4.55028e-05
337	sp|Q8IU81|I2BP1_HUMAN (363)-sp|Q8IU81|I2BP1_HUMAN (207)	SFREPAPAEALPQQYPEPAPAALCGPPPR(24)-NADCLAELNEAMR(4)	C-C	2	3	1	0.023605
338	sp|Q13162|PRDX4_HUMAN (245)-sp|P10599|THIO_HUMAN (73)/sp|Q06830|PRDX1_HUMAN (173)-sp|P10599|THIO_HUMAN (73)	HGEVCPAGWK(5)-CMPTFQFFK(1)	C-C	2	5	3	1.14799e-05
339	sp|Q9H9A7|RMI1_HUMAN (406)-sp|Q9H9A7|RMI1_HUMAN (391)	SIFSVHCNVPLAHDFTNK(7)-SFGCPSVR(4)	C-C	1	1	5	0.0928073
340	sp|P26583|HMGB2_HUMAN (23)-sp|P10599|THIO_HUMAN (73)/sp|B2RPK0|HGB1A_HUMAN (23)-sp|P10599|THIO_HUMAN (73)/sp|P09429|HMGB1_HUMAN (23)-sp|P10599|THIO_HUMAN (73)	MSSYAFFVQTCR(11)-CMPTFQFFK(1)	C-C	1	1	2	0.00196101
341	sp|Q8NFW8|NEUA_HUMAN (364)-sp|Q8NFW8|NEUA_HUMAN (432)	EMGLCWK(5)-VNNSCQK(5)	C-C	3	3	3	0.00485369
342	sp|Q8TEQ6|GEMI5_HUMAN (441)-sp|Q8TEQ6|GEMI5_HUMAN (433)	EGCLAFGTDDGK(3)-VTALCWHPTK(5)	C-C	6	5	5	0.000275081
343	sp|Q92618|ZN516_HUMAN (875)-sp|Q92618|ZN516_HUMAN (891)	ESHSGGPCALWAPGPDGYR(8)-PCHGQEPHGAATQGPLAK(2)	C-C	1	4	1	0.0370177
344	sp|O14497|ARI1A_HUMAN (1874)-sp|O14497|ARI1A_HUMAN (1827)	TELLPSRPHAPCPPAPR(12)-NDPFVVDCSDK(8)	C-C	4	8	7	0.00363281
345	sp|P55735|SEC13_HUMAN (234)-sp|P55735|SEC13_HUMAN (245)	DVAWAPSIGLPTSTIASCSQDGR(18)-VFIWTCDDASSNTWSPK(6)	C-C	1	1	3	0.00010877
346	sp|Q5JTH9|RRP12_HUMAN (317)-sp|Q5JTH9|RRP12_HUMAN (261)	DLLPCFPEGLVK(5)-AAQHGVCSVLK(7)	C-C	1	1	3	0.00312812
347	sp|Q9Y4E6|WDR7_HUMAN (74)-sp|Q9Y4E6|WDR7_HUMAN (336)	ACASSDK(2)-FFYGCR(5)	C-C	2	1	1	0.0121595
348	sp|Q06587|RING1_HUMAN (398)-sp|Q06587|RING1_HUMAN (279)	VSRPLELCYAPTK(8)-GEYCQTR(4)	C-C	2	1	2	0.0144551
349	sp|Q8IWA0|WDR75_HUMAN (49)-sp|Q8IWA0|WDR75_HUMAN (12)	VYSTVTEECVHILHGHR(9)-CGGSELNFR(1)	C-C	2	2	1	0.00661986
350	sp|O00411|RPOM_HUMAN (119)-sp|O00411|RPOM_HUMAN (398)	DATPVPCGR(7)-TLQCLFEK(4)	C-C	1	3	1	0.0498766
351	sp|Q00839|HNRPU_HUMAN (562)-sp|Q00839|HNRPU_HUMAN (607)	APQCLGK(4)-AVVVCPK(5)	C-C	3	3	2	0.000496317
352	sp|P23528|COF1_HUMAN (139)-sp|P23528|COF1_HUMAN (147)	HELQANCYEEVK(7)-CTLAEK(1)	C-C	2	2	2	0.0117618
353	sp|P29372|3MG_HUMAN (56)-sp|P29372|3MG_HUMAN (61)	AGQPHSSSDAAQAPAEQPHSSSDAAQAPCPR(29)-CLGPPTTPGPYR(1)	C-C	3	5	4	8.62029e-05
354	sp|P10599|THIO_HUMAN (73)-sp|P78371|TCPB_HUMAN (535)	CMPTFQFFK(1)-RVPDHHPC(8)	C-C	2	6	7	1.49572e-05
355	sp|P13639|EF2_HUMAN (41)-sp|P10599|THIO_HUMAN (73)	STLTDSLVCK(9)-CMPTFQFFK(1)	C-C	11	7	17	0.000217636
356	sp|Q14204|DYHC1_HUMAN (4121)-sp|P10599|THIO_HUMAN (73)	LHSLQPHACFR(9)-CMPTFQFFK(1)	C-C	3	4	3	0.050096
357	sp|P13797|PLST_HUMAN (104)-sp|P10599|THIO_HUMAN (73)	EGICALGGTSELSSEGTQHSYSEEEK(4)-CMPTFQFFK(1)	C-C	4	5	5	0.0303211
358	sp|Q06830|PRDX1_HUMAN (173)-sp|P10599|THIO_HUMAN (73)	HGEVCPAGWKPGSDTIKPDVQK(5)-CMPTFQFFK(1)	C-C	1	6	6	0.000107735
359	sp|O75391|SPAG7_HUMAN (191)-sp|P10599|THIO_HUMAN (73)	TYGCVPVANKR(4)-CMPTFQFFK(1)	C-C	1	1	1	0.443136
360	sp|P09622|DLDH_HUMAN (477)-sp|P09622|DLDH_HUMAN (484)	VLGAHILGPGAGEMVNEAALALEYGASCEDIAR(28)-VCHAHPTLSEAFR(2)	C-C	6	4	7	5.39462e-05
361	sp|Q14008|CKAP5_HUMAN (1795)-sp|Q14008|CKAP5_HUMAN (1768)	NESELEAHLCR(10)-TLLHTLCK(7)	C-C	1	1	2	0.00115198
362	sp|O15304|SIVA_HUMAN (6)-sp|O15304|SIVA_HUMAN (30)	SCPFADVAPLQLK(2)-GVCAER(3)	C-C	1	2	1	0.0305549
363	sp|P10599|THIO_HUMAN (73)-sp|Q96S19|MTL26_HUMAN (162)	CMPTFQFFK(1)-CRNPEWGLR(1)	C-C	5	2	3	4.00837e-05
364	sp|P10599|THIO_HUMAN (73)-sp|Q00839|HNRPU_HUMAN (594)	CMPTFQFFK(1)-MCLFAGFQR(2)	C-C	12	7	9	1.25134e-05
365	sp|Q9HCJ3|RAVR2_HUMAN (362)-sp|Q9HCJ3|RAVR2_HUMAN (82)	SLNNPAMLQVLLQPQLCGR(17)-NLPQDSNCQEVHDLLK(8)	C-C	2	1	1	0.0289244
366	sp|Q9GZT9|EGLN1_HUMAN (127)-sp|P10599|THIO_HUMAN (73)	AKPPADPAAAASPCR(14)-CMPTFQFFK(1)	C-C	3	1	3	0.142752
367	sp|P10599|THIO_HUMAN (73)-sp|Q71UM5|RS27L_HUMAN (77)/sp|P10599|THIO_HUMAN (73)-sp|P42677|RS27_HUMAN (77)	CMPTFQFFK(1)-LTEGCSFR(5)	C-C	1	2	4	0.0715859
368	sp|Q5PSV4|BRM1L_HUMAN (282)-sp|Q5PSV4|BRM1L_HUMAN (275)	DECPTSAVITTINHDEVWFK(3)-GQTICIDKK(5)	C-C	2	2	1	0.00116255
369	sp|P62829|RL23_HUMAN (28)-sp|P62829|RL23_HUMAN (125)	ISLGLPVGAVINCADNTGAK(13)-ECADLWPR(2)	C-C	3	1	3	0.000198628
370	sp|Q9NUW8|TYDP1_HUMAN (135)-sp|Q9NUW8|TYDP1_HUMAN (48)	TENHGAPACHR(9)-YTCSEAQK(3)	C-C	2	2	1	0.000738648
371	sp|Q9UIG0|BAZ1B_HUMAN (953)-sp|Q9UIG0|BAZ1B_HUMAN (941)	DHTVSGDEDYCPR(11)-FNHHCK(5)	C-C	7	8	7	0.000232674
372	sp|Q9Y277|VDAC3_HUMAN (36)-sp|Q9Y277|VDAC3_HUMAN (65)	SCSGVEFSTSGHAYTDTGK(2)-VCNYGLTFTQK(2)	C-C	6	5	3	0.00023733
373	sp|P10599|THIO_HUMAN (73)-sp|P11802|CDK4_HUMAN (78)	CMPTFQFFK(1)-LMDVCATSR(5)	C-C	4	7	6	0.000427388
374	sp|P14866|HNRPL_HUMAN (472)-sp|P10599|THIO_HUMAN (73)	QPAIMPGQSYGLEDGSCSYK(17)-CMPTFQFFK(1)	C-C	7	7	9	4.40705e-06
375	sp|Q14247|SRC8_HUMAN (246)-sp|Q14247|SRC8_HUMAN (112)	CALGWDHQEK(1)-HCSQVDSVR(2)	C-C	4	7	3	4.93373e-07
376	sp|P10599|THIO_HUMAN (73)-sp|Q5JPI3|CC038_HUMAN (259)	CMPTFQFFK(1)-CPFVENTWK(1)	C-C	5	3	4	2.71694e-06
377	sp|P41091|IF2G_HUMAN (105)-sp|P10599|THIO_HUMAN (73)	SCGSSTPDEFPTDIPGTK(2)-CMPTFQFFK(1)	C-C	5	1	1	0.00604542
378	sp|Q13155|AIMP2_HUMAN (143)-sp|Q13155|AIMP2_HUMAN (168)	LLCEHFR(3)-CFGEQNK(1)	C-C	2	1	4	3.64621e-05
379	sp|P10599|THIO_HUMAN (73)-sp|P60981|DEST_HUMAN (23)	CMPTFQFFK(1)-CSTPEEIK(1)	C-C	8	6	3	0.129886
380	sp|Q9NSV4|DIAP3_HUMAN (1125)-sp|Q9NSV4|DIAP3_HUMAN (1158)	SHYNINCNSTR(7)-EACNVESNR(3)	C-C	3	3	4	0.00404093
381	sp|Q8ND82|Z280C_HUMAN (94)-sp|P10599|THIO_HUMAN (73)	CRDPPSNPVAASPR(1)-CMPTFQFFK(1)	C-C	5	5	5	8.70405e-05
382	sp|Q92576|PHF3_HUMAN (1616)-sp|Q92576|PHF3_HUMAN (1631)	RQLQEDQENNLQDNQTSNSSPCR(22)-GNIDGNVSCSENLVANTAR(9)	C-C	1	1	2	0.000382183
383	sp|P39023|RL3_HUMAN (114)-sp|Q92901|RL3L_HUMAN (253)/sp|P39023|RL3_HUMAN (114)-sp|P39023|RL3_HUMAN (253)	TVFAEHISDECK(11)-VACIGAWHPAR(3)	C-C	9	5	6	3.32294e-10
384	sp|Q9P2X3|IMPCT_HUMAN (195)-sp|Q9P2X3|IMPCT_HUMAN (226)	STFQAHLAPVVCPK(12)-IYCEDK(3)	C-C	7	6	3	0.00021837
385	sp|Q8N720|ZN655_HUMAN (284)-sp|Q8N720|ZN655_HUMAN (270)	SCSPSSGIIQHK(2)-CEASDK(1)	C-C	1	1	2	0.0642161
386	sp|P10599|THIO_HUMAN (73)-sp|O00299|CLIC1_HUMAN (24)	CMPTFQFFK(1)-IGNCPFSQR(4)	C-C	3	1	4	0.000672121
387	sp|Q7Z2T5|TRM1L_HUMAN (320)-sp|Q7Z2T5|TRM1L_HUMAN (239)	VTINDLNENSVTLIQENCHLNK(18)-EADTDVQVCPNYSIPQK(9)	C-C	3	2	1	0.0168777
388	sp|P10599|THIO_HUMAN (73)-sp|Q9NXG2|THUM1_HUMAN (31)	CMPTFQFFK(1)-CDAGGPR(1)	C-C	2	3	3	0.0960001
389	sp|P22102|PUR2_HUMAN (134)-sp|P22102|PUR2_HUMAN (168)	AFTKPEEACSFILSADFPALVVK(9)-SKEEACK(6)	C-C	2	2	1	0.00506497
390	sp|P31943|HNRH1_HUMAN (290)-sp|P31943|HNRH1_HUMAN (267)/sp|P31943|HNRH1_HUMAN (290)-sp|P55795|HNRH2_HUMAN (267)	YGDGGSTFQSTTGHCVHMR(15)-DLNYCFSGMSDHR(5)	C-C	8	5	5	1.40933e-05
391	sp|P85037|FOXK1_HUMAN (439)-sp|P85037|FOXK1_HUMAN (404)	SGGLQTPECLSR(9)-GVSCFR(4)	C-C	1	2	4	0.00502781
392	sp|Q8NBF2|NHLC2_HUMAN (716)-sp|P10599|THIO_HUMAN (73)	AILFSQPLQITDTQQGCIAPVELR(17)-CMPTFQFFK(1)	C-C	1	2	1	0.0867991
393	sp|P62280|RS11_HUMAN (116)-sp|P10599|THIO_HUMAN (73)	NMSVHLSPCFR(9)-CMPTFQFFK(1)	C-C	1	1	1	0.434007
394	sp|Q9NR09|BIRC6_HUMAN (2892)-sp|Q9NR09|BIRC6_HUMAN (2910)	ACFGGLFANLIRPGDAK(2)-AVCGEMTR(3)	C-C	7	3	4	1.34635e-07
395	sp|Q15398|DLGP5_HUMAN (696)-sp|Q15398|DLGP5_HUMAN (718)	SSIEDAQCPGLPDLIEENHVVNK(8)-VDCLSSER(3)	C-C	3	7	4	0.0477158
396	sp|Q9Y2X0|MED16_HUMAN (539)-sp|Q9Y2X0|MED16_HUMAN (545)	LSPCTVTR(4)-VCDYHTK(2)	C-C	1	2	2	0.000220891
397	sp|Q14676|MDC1_HUMAN (62)-sp|Q14676|MDC1_HUMAN (26)	MPDCSVALPFPSISK(4)-CNVEPVGR(1)	C-C	2	2	1	0.000238828
398	sp|O95801|TTC4_HUMAN (174)-sp|O95801|TTC4_HUMAN (149)	HFAEAVNWCDEGLQIDAK(9)-LKPCHLK(4)	C-C	2	2	2	0.0158795
399	sp|Q96I24|FUBP3_HUMAN (460)-sp|Q96I24|FUBP3_HUMAN (366)	SSGCFPNMAAK(4)-CGLVIGK(1)	C-C	9	7	7	4.28912e-05
400	sp|Q6UWE0|LRSM1_HUMAN (75)-sp|P10599|THIO_HUMAN (73)	SCSLLSLATIK(2)-CMPTFQFFK(1)	C-C	1	1	1	0.0305531
401	sp|Q96CP2|FWCH2_HUMAN (64)-sp|P10599|THIO_HUMAN (73)	GVHCVMSLGVPGPATLAK(4)-CMPTFQFFK(1)	C-C	2	5	2	0.079097
402	sp|Q8IWV7|UBR1_HUMAN (1603)-sp|P10599|THIO_HUMAN (73)	NSLIELPDDYSCLLNQASHFR(12)-CMPTFQFFK(1)	C-C	5	5	3	0.00163996
403	sp|Q92945|FUBP2_HUMAN (436)-sp|Q92945|FUBP2_HUMAN (379)	CGLVIGR(1)-CEHAAR(1)	C-C	6	6	6	2.98055e-06
404	sp|Q00610|CLH1_HUMAN (870)-sp|P53675|CLH2_HUMAN (918)/sp|Q00610|CLH1_HUMAN (870)-sp|Q00610|CLH1_HUMAN (918)	IHEGCEEPATHNALAK(5)-RDPHLACVAYER(7)	C-C	1	1	2	0.0702961
405	sp|P10599|THIO_HUMAN (73)-sp|Q13541|4EBP1_HUMAN (62)	CMPTFQFFK(1)-FLMECR(5)	C-C	7	4	5	1.10728e-06
406	sp|Q9UKN8|TF3C4_HUMAN (257)-sp|Q9UKN8|TF3C4_HUMAN (268)	MEWSGICTTQQVK(7)-HNNECR(5)	C-C	2	3	1	0.000112505
407	sp|P10599|THIO_HUMAN (73)-sp|Q9ULV4|COR1C_HUMAN (420)	CMPTFQFFK(1)-KCDLISIPK(2)	C-C	1	2	2	0.00108113
408	sp|P10599|THIO_HUMAN (73)-sp|Q9P258|RCC2_HUMAN (144)	CMPTFQFFK(1)-YGCLAGVR(3)	C-C	5	7	3	0.000735952
409	sp|Q9BQA1|MEP50_HUMAN (26)-sp|Q9BQA1|MEP50_HUMAN (53)	EWNLPPNAPACMER(11)-CWAGSLWLFK(1)	C-C	30	36	27	1.19363e-07
410	sp|P55884|EIF3B_HUMAN (384)-sp|P55884|EIF3B_HUMAN (420)	FSHQGVQLIDFSPCER(14)-GFHCESSAHWPIFK(4)	C-C	2	1	3	0.00264969
411	sp|P10599|THIO_HUMAN (73)-sp|P49588|SYAC_HUMAN (773)	CMPTFQFFK(1)-CLSVMEAK(1)	C-C	9	9	6	0.0010941
412	sp|P31943|HNRH1_HUMAN (267)-sp|Q15233|NONO_HUMAN (145)/sp|P55795|HNRH2_HUMAN (267)-sp|Q15233|NONO_HUMAN (145)	DLNYCFSGMSDHR(5)-FACHSASLTVR(3)	C-C	3	11	6	1.05857e-05
413	sp|Q9Y2I9|TBC30_HUMAN (845)-sp|Q9Y2I9|TBC30_HUMAN (841)	HCPEPPSAPEENK(2)-VHPPCQR(5)	C-C	3	2	2	0.419839
414	sp|Q15233|NONO_HUMAN (208)-sp|Q15233|NONO_HUMAN (145)	CSEGSFLLTTFPRPVTVEPMDQLDDEEGLPEK(1)-FACHSASLTVR(3)	C-C	8	13	20	1.52777e-06
415	sp|Q8N999|CL029_HUMAN (302)-sp|Q8N999|CL029_HUMAN (294)	CLFNHFLK(1)-CDSAFDIK(1)	C-C	2	2	1	0.000103808
416	sp|Q9NXV2|KCTD5_HUMAN (28)-sp|Q9NXV2|KCTD5_HUMAN (25)	CSAGLGALAQRPGSVSK(1)-GGIGAGLGGGLCR(12)	C-C	4	4	3	8.98346e-05
417	sp|P35520|CBS_HUMAN (15)-sp|P10599|THIO_HUMAN (73)/sp|P0DN79|CBSL_HUMAN (15)-sp|P10599|THIO_HUMAN (73)	PSETPQAEVGPTGCPHR(14)-CMPTFQFFK(1)	C-C	8	5	8	5.74913e-05
418	sp|P12268|IMDH2_HUMAN (140)-sp|P12268|IMDH2_HUMAN (140)	ARHGFCGIPITDTGR(6)-HGFCGIPITDTGR(4)	C-C	6	5	7	9.93304e-05
419	sp|P10599|THIO_HUMAN (73)-sp|P62244|RS15A_HUMAN (72)	CMPTFQFFK(1)-CGVISPR(1)	C-C	1	3	1	0.204891
420	sp|O75554|WBP4_HUMAN (18)-sp|P10599|THIO_HUMAN (73)	CWIADNRPSVEFHER(1)-CMPTFQFFK(1)	C-C	2	2	5	0.136342
421	sp|Q9BXJ9|NAA15_HUMAN (721)-sp|P10599|THIO_HUMAN (73)	LFNTAVCESK(7)-CMPTFQFFK(1)	C-C	4	5	3	9.00334e-05
422	sp|Q12874|SF3A3_HUMAN (437)-sp|Q12874|SF3A3_HUMAN (274)	CLGIPNTAHFANVTQIEDAVSLWAK(1)-CGGTLEER(1)	C-C	6	3	2	0.00593934
423	sp|P15880|RS2_HUMAN (229)-sp|P10599|THIO_HUMAN (73)	GCTATLGNFAK(2)-CMPTFQFFK(1)	C-C	8	9	5	0.0015194
424	sp|Q8NC51|PAIRB_HUMAN (11)-sp|P10599|THIO_HUMAN (73)	PGHLQEGFGCVVTNR(10)-CMPTFQFFK(1)	C-C	16	19	18	7.2333e-07
425	sp|Q96PE3|INP4A_HUMAN (845)-sp|Q96PE3|INP4A_HUMAN (854)	EVLPEDCLPR(7)-SQTCLPELLR(4)	C-C	7	3	4	0.0169292
426	sp|P42575|CASP2_HUMAN (30)-sp|P42575|CASP2_HUMAN (173)	ILGVCGMHPHHQETLK(5)-DGPVCLQVK(5)	C-C	1	2	1	0.109475
427	sp|Q8NE71|ABCF1_HUMAN (741)-sp|P10599|THIO_HUMAN (73)	FGLESHAHTIQICK(13)-CMPTFQFFK(1)	C-C	5	4	4	2.37929e-05
428	sp|P10599|THIO_HUMAN (73)-sp|Q8NC96|NECP1_HUMAN (162)	CMPTFQFFK(1)-LCIGNITNK(2)	C-C	2	1	1	0.0772551
429	sp|P14866|HNRPL_HUMAN (472)-sp|P14866|HNRPL_HUMAN (581)	QPAIMPGQSYGLEDGSCSYK(17)-LCFSTAQHAS(2)	C-C	1	3	1	0.000157823
430	sp|O15344|TRI18_HUMAN (578)-sp|O15344|TRI18_HUMAN (580)	NSASWALCR(8)-CNNNWVVR(1)	C-C	3	2	3	1.65006e-05
431	sp|P10636|TAU_HUMAN (639)-sp|P10599|THIO_HUMAN (73)	CGSLGNIHHKPGGGQVEVK(1)-CMPTFQFFK(1)	C-C	3	1	3	0.110701
432	sp|Q13425|SNTB2_HUMAN (374)-sp|Q13425|SNTB2_HUMAN (362)	DAWASPCHSYPLVATR(7)-DLLLYDCMPWTR(7)	C-C	4	3	2	2.76931e-05
433	sp|P10599|THIO_HUMAN (73)-sp|P30153|2AAA_HUMAN (294)/sp|P10599|THIO_HUMAN (73)-sp|P30154|2AAB_HUMAN (306)	CMPTFQFFK(1)-DCEAEVR(2)	C-C	4	3	3	0.0136541
434	sp|P10599|THIO_HUMAN (73)-sp|P10599|THIO_HUMAN (73)	CMPTFQFFKK(1)-CMPTFQFFKK(1)	C-C	8	9	13	0.0120234
435	sp|P10599|THIO_HUMAN (73)-sp|P51003|PAPOA_HUMAN (36)	CMPTFQFFK(1)-ETDCVLTQK(4)	C-C	1	3	2	0.251584
436	sp|Q96T51|RUFY1_HUMAN (320)-sp|Q96T51|RUFY1_HUMAN (107)	HLSCTVGDLQTK(4)-CQMMEER(1)	C-C	2	1	1	0.000265436
437	sp|Q9ULW0|TPX2_HUMAN (594)-sp|Q9ULW0|TPX2_HUMAN (536)	NVTQIEPFCLETDRR(9)-TVEICPFSFDSR(5)	C-C	4	2	2	0.0228906
438	sp|Q9UKF6|CPSF3_HUMAN (498)-sp|Q92797|SYMPK_HUMAN (578)	NFNYHILSPCDLSNYTDLAMSTVK(10)-AVACSGAAQVR(4)	C-C	4	1	1	0.346655
439	sp|P78549|NTH_HUMAN (32)-sp|P10599|THIO_HUMAN (73)	GCREEPGPLR(2)-CMPTFQFFK(1)	C-C	2	2	3	0.295409
440	sp|P22059|OSBP1_HUMAN (224)-sp|P10599|THIO_HUMAN (73)	VEDLSTCNDLIAK(7)-CMPTFQFFK(1)	C-C	3	4	2	0.0743481
441	sp|P49321|NASP_HUMAN (708)-sp|P10599|THIO_HUMAN (73)	KPTDGASSSNCVTDISHLVR(11)-CMPTFQFFK(1)	C-C	8	11	7	2.88149e-06
442	sp|P17987|TCPA_HUMAN (357)-sp|P10599|THIO_HUMAN (73)	ICDDELILIK(2)-CMPTFQFFK(1)	C-C	3	1	4	0.00120798
443	sp|P21333|FLNA_HUMAN (2543)-sp|P21333|FLNA_HUMAN (2199)	ATCAPQHGAPGPGPADASK(3)-THEAEIVEGENHTYCIR(15)	C-C	6	3	4	1.64396e-06
444	sp|Q9UI26|IPO11_HUMAN (894)-sp|P17844|DDX5_HUMAN (234)	DCMLMSHLEEPK(2)-LIDFLECGK(7)	C-C	2	3	5	0.000370921
445	sp|Q8WWK9|CKAP2_HUMAN (562)-sp|Q8WWK9|CKAP2_HUMAN (588)	NLLFQDCEK(7)-TSCLIK(3)	C-C	3	2	3	0.0557039
446	sp|P17812|PYRG1_HUMAN (362)-sp|P10599|THIO_HUMAN (73)	LCSAHGVLVPGGFGVR(2)-CMPTFQFFK(1)	C-C	9	9	9	9.7513e-06
447	sp|Q9P258|RCC2_HUMAN (158)-sp|Q9P258|RCC2_HUMAN (144)	TVVSGSCAAHSLLITTEGK(7)-YGCLAGVR(3)	C-C	5	10	9	0.00048544
448	sp|P10599|THIO_HUMAN (73)-sp|P26358|DNMT1_HUMAN (62)	CMPTFQFFK(1)-NQLCDLETK(4)	C-C	2	3	2	0.195936
449	sp|Q8N9N5|BANP_HUMAN (108)-sp|Q8N9N5|BANP_HUMAN (113)	QHSPIQVPMVAGSPLGATQTCNK(21)-CVVPQTTVILNNDR(1)	C-C	8	6	1	0.000498061
450	sp|Q06210|GFPT1_HUMAN (2)-sp|Q06210|GFPT1_HUMAN (55)	CGIFAYLNYHVPR(1)-DWEANACK(7)	C-C	1	3	3	2.26009e-05
451	sp|P48643|TCPE_HUMAN (253)-sp|P48643|TCPE_HUMAN (377)	IAILTCPFEPPKPK(6)-MLVIEQCK(7)	C-C	2	2	4	0.125675
452	sp|P10599|THIO_HUMAN (73)-sp|P14618|KPYM_HUMAN (474)	CMPTFQFFK(1)-GIFPVLCK(7)	C-C	4	6	6	0.00031435
453	sp|P22681|CBL_HUMAN (353)-sp|P22681|CBL_HUMAN (508)	NQNPDLTGLCEPTPQDHIK(10)-VCVPSSASALGTASK(2)	C-C	1	3	3	6.90252e-05
454	sp|P10599|THIO_HUMAN (73)-sp|Q9ULV4|COR1C_HUMAN (420)	CMPTFQFFK(1)-CDLISIPK(1)	C-C	3	4	3	0.00619345
455	sp|Q9Y597|KCTD3_HUMAN (606)-sp|Q9Y597|KCTD3_HUMAN (599)	CATPNISPATSVVQHSHLR(1)-LLDQCDLSTSR(5)	C-C	8	4	9	2.12353e-08
456	sp|P27708|PYR1_HUMAN (1889)-sp|P27708|PYR1_HUMAN (2092)	VAEPELMGTPDGTCYPPPPVPR(14)-TVHSLACLLTQYR(7)	C-C	7	3	3	5.67618e-05
457	sp|Q14247|SRC8_HUMAN (246)-sp|P10599|THIO_HUMAN (73)	CALGWDHQEK(1)-CMPTFQFFK(1)	C-C	3	7	6	3.57423e-10
458	sp|P10599|THIO_HUMAN (73)-sp|Q99567|NUP88_HUMAN (713)	CMPTFQFFK(1)-CIQSILK(1)	C-C	2	4	4	0.0129466
459	sp|Q99575|POP1_HUMAN (845)-sp|Q99575|POP1_HUMAN (745)	EACLSILGHFPR(3)-RSEVPCAPMPK(6)	C-C	5	1	2	5.15927e-07
460	sp|Q13111|CAF1A_HUMAN (181)-sp|Q13111|CAF1A_HUMAN (190)	LAFPGETLSDIPCK(13)-TEEEGVGCGGAGR(8)	C-C	2	3	2	0.00596543
461	sp|P48643|TCPE_HUMAN (253)-sp|P78371|TCPB_HUMAN (535)	IAILTCPFEPPKPK(6)-VPDHHPC(7)	C-C	1	2	5	0.056731
462	sp|P21266|GSTM3_HUMAN (91)-sp|P21266|GSTM3_HUMAN (91)	KHNMCGETEEEK(5)-HNMCGETEEEK(4)	C-C	5	4	2	0.00021879
463	sp|Q9GZP4|PITH1_HUMAN (187)-sp|P10599|THIO_HUMAN (73)	RHEVTICNYEASANPADHR(7)-CMPTFQFFK(1)	C-C	5	4	5	0.000433121
464	sp|P61247|RS3A_HUMAN (96)-sp|P10599|THIO_HUMAN (73)	NCLTNFHGMDLTR(2)-CMPTFQFFK(1)	C-C	3	2	2	9.2222e-05
465	sp|P10599|THIO_HUMAN (73)-sp|P46782|RS5_HUMAN (66)	CMPTFQFFK(1)-AQCPIVER(3)	C-C	2	2	1	0.00866363
466	sp|Q71UM5|RS27L_HUMAN (77)-sp|Q13049|TRI32_HUMAN (61)/sp|P42677|RS27_HUMAN (77)-sp|Q13049|TRI32_HUMAN (61)	LTEGCSFR(5)-CPFCSK(1)	C-C	4	6	3	0.0624772
467	sp|O00273|DFFA_HUMAN (38)-sp|P10599|THIO_HUMAN (73)	EQHGVAASCLEDLR(9)-CMPTFQFFK(1)	C-C	1	2	1	0.177414
468	sp|Q9BVP2|GNL3_HUMAN (131)-sp|Q9BVP2|GNL3_HUMAN (113)	LYCQELKK(3)-EFGLCK(5)	C-C	2	3	1	0.000279131
469	sp|P10599|THIO_HUMAN (73)-sp|P25398|RS12_HUMAN (92)	CMPTFQFFK(1)-LGEWVGLCK(8)	C-C	2	2	2	0.00028383
470	sp|Q9UGP4|LIMD1_HUMAN (305)-sp|Q9UGP4|LIMD1_HUMAN (374)	TPSVSAPLALSCPR(12)-PGCTDLGTGPK(3)	C-C	3	1	2	0.000571251
471	sp|Q9UGP4|LIMD1_HUMAN (401)-sp|Q9UGP4|LIMD1_HUMAN (305)	LSPTSLVHPVMSTLPELSCK(19)-TPSVSAPLALSCPR(12)	C-C	5	2	3	0.000127984
472	sp|O14981|BTAF1_HUMAN (908)-sp|O14981|BTAF1_HUMAN (914)	LLQQCTTR(5)-TPCPNSK(3)	C-C	2	5	4	0.00228699
473	sp|P20290|BTF3_HUMAN (22)-sp|P10599|THIO_HUMAN (73)	GGCPGGEATLSQPPPR(3)-CMPTFQFFK(1)	C-C	4	3	3	0.00300104
474	sp|O95671|ASML_HUMAN (274)-sp|O95671|ASML_HUMAN (441)	AEAGEAGQATAEAECHR(15)-LTACQVATAFNLSR(4)	C-C	1	1	6	0.000451145
475	sp|P10599|THIO_HUMAN (73)-sp|Q8WX93|PALLD_HUMAN (964)	CMPTFQFFK(1)-VSSCEQR(4)	C-C	1	2	1	0.0759101
476	sp|P55265|DSRAD_HUMAN (499)-sp|P55265|DSRAD_HUMAN (490)	LTECQLK(4)-CSPYKK(1)	C-C	4	4	6	0.00224037
477	sp|Q7L2E3|DHX30_HUMAN (346)-sp|Q7L2E3|DHX30_HUMAN (1183)	ELGETQRRPCTIQVPEPILR(10)-GPCGSFDVR(3)	C-C	5	4	5	0.0060099
478	sp|P51610|HCFC1_HUMAN (1139)-sp|P51610|HCFC1_HUMAN (1166)	RACAAGTPAVIR(3)-SQCQTR(3)	C-C	5	5	4	0.00108902
479	sp|P83731|RL24_HUMAN (6)-sp|P83731|RL24_HUMAN (36)	VELCSFSGYK(4)-CESAFLSK(1)	C-C	11	5	8	0.00255639
480	sp|Q9BQG0|MBB1A_HUMAN (942)-sp|Q9BQG0|MBB1A_HUMAN (890)	GNTAEGCVHETQEK(7)-YCHDLGER(2)	C-C	2	1	1	0.00413679
481	sp|Q9GZR1|SENP6_HUMAN (211)-sp|Q9GZR1|SENP6_HUMAN (227)	RHCSTYQPTPPLSPASK(3)-CLTHLEDLQR(1)	C-C	2	4	1	0.0704629
482	sp|Q9ULW0|TPX2_HUMAN (145)-sp|Q9ULW0|TPX2_HUMAN (198)	CATPVIIDEILPSK(1)-HTVPCMPPAK(5)	C-C	3	5	3	1.60433e-05
483	sp|O15226|NKRF_HUMAN (453)-sp|O15226|NKRF_HUMAN (424)	DLVVYENSSNPVCTLNDTAQFNR(13)-SSQCHTGSSPR(4)	C-C	1	2	3	0.000147121
484	sp|P10599|THIO_HUMAN (73)-sp|O95861|BPNT1_HUMAN (42)	CMPTFQFFK(1)-TCATDLQTK(2)	C-C	3	3	2	0.00511693
485	sp|Q9NZT2|OGFR_HUMAN (443)-sp|Q9NZT2|OGFR_HUMAN (417)	TGTQEVGGQDPGEAVQPCRQPLGAR(18)-IALNLEGCALSQGSLR(8)	C-C	4	1	1	7.7881e-05
486	sp|P13639|EF2_HUMAN (651)-sp|P10599|THIO_HUMAN (73)	IWCFGPDGTGPNILTDITK(3)-CMPTFQFFK(1)	C-C	4	2	13	4.991e-05
487	sp|Q15233|NONO_HUMAN (145)-sp|P10599|THIO_HUMAN (73)	FACHSASLTVR(3)-CMPTFQFFK(1)	C-C	11	19	15	4.48844e-06
488	sp|Q9ULW0|TPX2_HUMAN (364)-sp|Q9ULW0|TPX2_HUMAN (536)	ICRDPQTPVLQTK(2)-TVEICPFSFDSR(5)	C-C	2	1	1	0.0003756
489	sp|Q8TD19|NEK9_HUMAN (626)-sp|Q8TD19|NEK9_HUMAN (623)	CGQLGVGNYK(1)-LLTFGCNK(6)	C-C	7	8	6	3.44558e-05
490	sp|P23921|RIR1_HUMAN (492)-sp|P10599|THIO_HUMAN (73)	IIDINYYPVPEACLSNK(13)-CMPTFQFFK(1)	C-C	3	2	5	0.0162569
491	sp|Q9ULV3|CIZ1_HUMAN (631)-sp|Q9ULV3|CIZ1_HUMAN (848)	LGEIQHMSQACLLSLLPVPR(11)-CAINAR(1)	C-C	3	4	1	0.00219416
492	sp|Q8IVM0|CCD50_HUMAN (18)-sp|Q8IVM0|CCD50_HUMAN (85)	EVCRDFAVLEDHTLAHSLQEQEIEHHLASNVQR(3)-DLEQQDCEIAQEIQEK(7)	C-C	1	2	1	5.97333e-06
493	sp|Q6KC79|NIPBL_HUMAN (304)-sp|Q6KC79|NIPBL_HUMAN (279)	GSRPPLILQSQSLPCSSPR(15)-SPQPVCSPAGSEGTPK(6)	C-C	4	3	6	9.87323e-05
494	sp|P10599|THIO_HUMAN (73)-sp|O43390|HNRPR_HUMAN (99)/sp|P10599|THIO_HUMAN (73)-sp|O60506|HNRPQ_HUMAN (96)	CMPTFQFFK(1)-SAFLCGVMK(5)	C-C	1	4	3	0.0209376
495	sp|Q8TCG1|CIP2A_HUMAN (615)-sp|Q8TCG1|CIP2A_HUMAN (583)	DQICDVR(4)-CLTPHLK(1)	C-C	4	3	2	0.000133235
496	sp|P61289|PSME3_HUMAN (92)-sp|P10599|THIO_HUMAN (73)	RLDECEEAFQGTK(5)-CMPTFQFFK(1)	C-C	3	3	5	0.00879681
497	sp|P07199|CENPB_HUMAN (135)-sp|P07199|CENPB_HUMAN (65)	HGVVSCSGVAR(6)-YGVASTCRK(7)	C-C	2	3	4	0.00112597
498	sp|Q92901|RL3L_HUMAN (253)-sp|P10599|THIO_HUMAN (73)/sp|P39023|RL3_HUMAN (253)-sp|P10599|THIO_HUMAN (73)	VACIGAWHPAR(3)-CMPTFQFFK(1)	C-C	1	3	4	1.49647e-05
499	sp|Q9UHI6|DDX20_HUMAN (524)-sp|Q9UHI6|DDX20_HUMAN (538)	SHSECGIIEK(5)-ELGCDR(4)	C-C	2	3	3	0.221667
500	sp|O95544|NADK_HUMAN (79)-sp|O95544|NADK_HUMAN (69)	ACVLQNPQTIMHIQDPASQR(2)-SLHGPCPVTTFGPK(6)	C-C	3	6	5	0.0102033
501	sp|P10599|THIO_HUMAN (73)-sp|P22061|PIMT_HUMAN (102)	CMPTFQFFK(1)-MVGCTGK(4)	C-C	1	3	1	0.0973783
502	sp|P27816|MAP4_HUMAN (635)-sp|P10599|THIO_HUMAN (73)	CSLPAEEDSVLEK(1)-CMPTFQFFK(1)	C-C	1	1	2	0.0129292
503	sp|O15042|SR140_HUMAN (65)-sp|O15042|SR140_HUMAN (320)	ESLCDSPHQNLSRPLLENK(4)-NCGFVAFMNR(2)	C-C	1	2	2	0.376712
504	sp|Q92901|RL3L_HUMAN (253)-sp|P39023|RL3_HUMAN (336)/sp|P39023|RL3_HUMAN (253)-sp|P39023|RL3_HUMAN (336)	VACIGAWHPAR(3)-GCVVGTK(2)	C-C	7	5	4	3.40026e-10
505	sp|P30041|PRDX6_HUMAN (91)-sp|P10599|THIO_HUMAN (73)	DINAYNCEEPTEK(7)-CMPTFQFFK(1)	C-C	6	9	4	0.0262466
506	sp|P10599|THIO_HUMAN (73)-sp|O75821|EIF3G_HUMAN (25)	CMPTFQFFK(1)-CVTSELLK(1)	C-C	3	2	2	0.0396229
507	sp|P56545|CTBP2_HUMAN (18)-sp|P56545|CTBP2_HUMAN (44)/sp|P56545|CTBP2_HUMAN (18)-sp|Q13363|CTBP1_HUMAN (38)	ICEGIRPQIMNGPLHPR(2)-DCTVEMPILK(2)	C-C	3	2	4	0.00231504
508	sp|O15355|PPM1G_HUMAN (13)-sp|O15355|PPM1G_HUMAN (164)	CSGDGVGAPR(1)-YGQNCHK(5)	C-C	4	3	1	5.39841e-06
509	sp|Q9BUH6|PAXX_HUMAN (180)-sp|P10599|THIO_HUMAN (73)	CPGESLINPGFK(1)-CMPTFQFFK(1)	C-C	2	2	3	0.000143183
510	sp|Q9NVN8|GNL3L_HUMAN (213)-sp|Q9NVN8|GNL3L_HUMAN (322)	CSVPVDQASESLLK(1)-NCVHVQK(2)	C-C	2	5	4	0.00220085
511	sp|Q9NUA8|ZBT40_HUMAN (1096)-sp|Q9NUA8|ZBT40_HUMAN (749)	CQHSGSQPFR(1)-SFHFYCR(6)	C-C	2	2	2	0.0794722
512	sp|P43243|MATR3_HUMAN (230)-sp|P10599|THIO_HUMAN (73)	CRDDSFFGETSHNYHK(1)-CMPTFQFFK(1)	C-C	4	4	11	0.00086146
513	sp|Q9ULA0|DNPEP_HUMAN (337)-sp|Q9ULA0|DNPEP_HUMAN (337)	RISASCQHPTAFEEAIPK(6)-ISASCQHPTAFEEAIPK(5)	C-C	3	8	5	0.000622888
514	sp|Q14151|SAFB2_HUMAN (361)-sp|Q14151|SAFB2_HUMAN (224)/sp|Q14151|SAFB2_HUMAN (361)-sp|Q15424|SAFB1_HUMAN (225)/sp|Q15424|SAFB1_HUMAN (362)-sp|Q14151|SAFB2_HUMAN (224)/sp|Q15424|SAFB1_HUMAN (362)-sp|Q15424|SAFB1_HUMAN (225)	KFDFDACNEVPPAPK(7)-ILDILGETCK(9)	C-C	1	4	1	0.00412026
515	sp|Q96JC1|VPS39_HUMAN (753)-sp|Q96JC1|VPS39_HUMAN (681)	MYLSPPSIHCLGPIK(10)-LICDFPFDGLLEER(3)	C-C	4	1	4	0.00148443
516	sp|Q16670|ZSC26_HUMAN (169)-sp|Q16670|ZSC26_HUMAN (196)	HECEVTKPEK(3)-LIVVTDSCGR(8)	C-C	1	1	2	0.00111884
517	sp|P10599|THIO_HUMAN (73)-sp|Q9NXG2|THUM1_HUMAN (31)	CMPTFQFFK(1)-RCDAGGPR(2)	C-C	1	1	1	0.130682
518	sp|Q9BXP5|SRRT_HUMAN (490)-sp|Q9BXP5|SRRT_HUMAN (479)	LRECELSPGVNR(4)-EICWNLQNIR(3)	C-C	2	2	1	0.000806524
519	sp|P13639|EF2_HUMAN (567)-sp|P10599|THIO_HUMAN (73)	DLEEDHACIPIK(8)-CMPTFQFFK(1)	C-C	8	9	8	0.00178415
520	sp|P10599|THIO_HUMAN (73)-sp|P46109|CRKL_HUMAN (249)	CMPTFQFFK(1)-VPCAYDK(3)	C-C	3	3	3	0.155083
521	sp|Q14839|CHD4_HUMAN (1468)-sp|Q14839|CHD4_HUMAN (1827)/sp|Q8TDI0|CHD5_HUMAN (1476)-sp|Q14839|CHD4_HUMAN (1827)	HLCEPGADGAETFADGVPR(3)-FAEVECLAESHQHLSK(6)	C-C	3	3	3	9.01041e-08
522	sp|Q12931|TRAP1_HUMAN (573)-sp|P10599|THIO_HUMAN (73)	SPAAECLSEK(6)-CMPTFQFFK(1)	C-C	1	3	4	0.00488344
523	sp|P53396|ACLY_HUMAN (20)-sp|P10599|THIO_HUMAN (73)	FICTTSAIQNR(3)-CMPTFQFFK(1)	C-C	10	2	8	0.000154056
524	sp|Q9BU76|MMTA2_HUMAN (58)-sp|Q9BU76|MMTA2_HUMAN (103)	APCAGPSREEELAAVR(3)-EDFAEVCK(7)	C-C	4	1	4	0.000555426
525	sp|P10599|THIO_HUMAN (73)-sp|O00267|SPT5H_HUMAN (626)	CMPTFQFFK(1)-SFAFLHCK(7)	C-C	2	3	5	4.55446e-06
526	sp|Q6UB35|C1TM_HUMAN (61)-sp|Q6UB35|C1TM_HUMAN (302)	SSCSPGGR(3)-VGCGSPR(3)	C-C	13	19	11	5.31835e-05
527	sp|P10599|THIO_HUMAN (73)-sp|Q9HD42|CHM1A_HUMAN (44)	CMPTFQFFK(1)-NVECAR(4)	C-C	3	3	3	0.0473338
528	sp|P53602|MVD1_HUMAN (108)-sp|P10599|THIO_HUMAN (73)	DGDPLPSSLSCK(11)-CMPTFQFFK(1)	C-C	3	3	2	0.0322664
529	sp|Q92616|GCN1_HUMAN (1275)-sp|Q92616|GCN1_HUMAN (1235)	CMLDAALATLNTHGK(1)-CGLALALNK(1)	C-C	4	7	3	3.07523e-08
530	sp|Q92997|DVL3_HUMAN (336)-sp|Q92997|DVL3_HUMAN (344)	CWDPSPR(1)-GCFTLPR(2)	C-C	1	1	1	0.00294144
531	sp|P17509|HXB6_HUMAN (88)-sp|P17509|HXB6_HUMAN (72)	ESACALSGADEQPPFHPEPR(4)-AAPCDYGPAPAFYR(4)	C-C	1	5	5	3.73366e-05
532	sp|Q9ULW0|TPX2_HUMAN (462)-sp|Q9ULW0|TPX2_HUMAN (536)	KTEDEHFEFHSRPCPTK(14)-TVEICPFSFDSR(5)	C-C	1	1	3	0.0524266
533	sp|P62888|RL30_HUMAN (92)-sp|P10599|THIO_HUMAN (73)	VCTLAIIDPGDSDIIR(2)-CMPTFQFFK(1)	C-C	17	17	6	3.09936e-05
534	sp|Q9Y6J0|CABIN_HUMAN (717)-sp|Q9Y6J0|CABIN_HUMAN (690)	AVVHLLRPTLCTSGFDR(11)-CQSLEEIQR(1)	C-C	1	1	1	0.0574751
535	sp|Q9Y2L9|LRCH1_HUMAN (292)-sp|Q9Y2L9|LRCH1_HUMAN (251)	YLSIQACQIK(7)-VLVIPICFR(7)	C-C	1	2	2	0.216478
536	sp|Q8TBZ6|TM10A_HUMAN (78)-sp|Q8TBZ6|TM10A_HUMAN (285)	QCQMEPNSDGHDR(2)-ACESASHDNQSVR(2)	C-C	1	1	1	2.51506e-07
537	sp|P10599|THIO_HUMAN (73)-sp|O15067|PUR4_HUMAN (1338)	CMPTFQFFK(1)-NWTLEGSC(8)	C-C	4	3	1	0.00843496
538	sp|O60343|TBCD4_HUMAN (74)-sp|O60343|TBCD4_HUMAN (45)	RSQKPEAGGCGAPAAR(10)-LWYVGGSCLDHR(8)	C-C	1	2	4	0.00928166
539	sp|Q96KB5|TOPK_HUMAN (70)-sp|P10599|THIO_HUMAN (73)	INPICNDHYR(5)-CMPTFQFFK(1)	C-C	4	1	3	0.033301
540	sp|O60343|TBCD4_HUMAN (316)-sp|O60343|TBCD4_HUMAN (295)	CSSVTGVQR(1)-VCFPER(2)	C-C	4	1	5	0.000473162
541	sp|P23921|RIR1_HUMAN (492)-sp|P10599|THIO_HUMAN (73)	IIDINYYPVPEACLSNKR(13)-CMPTFQFFK(1)	C-C	2	2	2	0.00189243
542	sp|Q12986|NFX1_HUMAN (54)-sp|Q12986|NFX1_HUMAN (32)	NYSSPPPCHLSR(8)-NSGLNCGTQR(6)	C-C	1	1	1	0.0189134
543	sp|P62987|RL40_HUMAN (115)-sp|P10599|THIO_HUMAN (73)	CGHTNNLRPK(1)-CMPTFQFFK(1)	C-C	13	3	6	3.18632e-09
544	sp|P15735|PHKG2_HUMAN (294)-sp|P15735|PHKG2_HUMAN (353)	CEGSQPWNLTPR(1)-HLIDNCAFR(6)	C-C	5	4	3	7.40156e-05
545	sp|P42858|HD_HUMAN (1961)-sp|P42858|HD_HUMAN (1998)	CENLSTPTMLK(1)-LLCTPFR(3)	C-C	3	4	1	7.17859e-06
546	sp|P10599|THIO_HUMAN (73)-sp|Q8N9N8|EIF1A_HUMAN (89)	CMPTFQFFK(1)-AEISFVLCK(8)	C-C	3	1	4	1.28019e-06
547	sp|Q96EK7|F120B_HUMAN (511)-sp|Q96EK7|F120B_HUMAN (499)	QEVPICTDPISK(6)-QEIMCTGHESK(5)	C-C	1	3	3	0.0346267
548	sp|Q8TEQ6|GEMI5_HUMAN (240)-sp|Q8TEQ6|GEMI5_HUMAN (256)	GCYLATGSK(2)-IWSCSR(4)	C-C	4	5	4	0.00203251
549	sp|P10599|THIO_HUMAN (73)-sp|P17844|DDX5_HUMAN (234)	CMPTFQFFK(1)-LIDFLECGK(7)	C-C	4	5	2	2.54009e-05
550	sp|Q00839|HNRPU_HUMAN (594)-sp|Q00839|HNRPU_HUMAN (562)	MCLFAGFQR(2)-APQCLGK(4)	C-C	2	5	5	0.000207181
551	sp|Q9BXP5|SRRT_HUMAN (479)-sp|Q9BXP5|SRRT_HUMAN (412)	EICWNLQNIR(3)-DAAGLECK(7)	C-C	2	1	1	0.0129077
552	sp|P10599|THIO_HUMAN (73)-sp|P63208|SKP1_HUMAN (120)	CMPTFQFFK(1)-GLLDVTCK(7)	C-C	3	2	4	0.118441
553	sp|Q9H0W8|SMG9_HUMAN (380)-sp|Q8ND04|SMG8_HUMAN (359)	EDFCPR(4)-SHCTVK(3)	C-C	1	2	2	0.391456
554	sp|P60981|DEST_HUMAN (135)-sp|P60981|DEST_HUMAN (147)	HECQANGPEDLNR(3)-ACIAEK(2)	C-C	15	8	10	0.000436363
555	sp|O60313|OPA1_HUMAN (801)-sp|O60313|OPA1_HUMAN (786)	CNEEHPAYLASDEITTVR(1)-TQEQCVHNETK(5)	C-C	3	3	1	2.35679e-05
556	sp|P04183|KITH_HUMAN (230)-sp|P10599|THIO_HUMAN (73)	LFAPQQILQCSPAN(10)-CMPTFQFFK(1)	C-C	4	4	4	0.02028
557	sp|Q9H6U6|BCAS3_HUMAN (479)-sp|Q9BSU1|PHAF1_HUMAN (222)	CSPVPGLSSSPSGSPLHGK(1)-LLAAGCGPGLLADAK(6)	C-C	1	1	3	0.0019809
558	sp|P48643|TCPE_HUMAN (253)-sp|P78371|TCPB_HUMAN (535)	IAILTCPFEPPKPK(6)-RVPDHHPC(8)	C-C	9	15	14	0.000560702
559	sp|Q03701|CEBPZ_HUMAN (374)-sp|Q03701|CEBPZ_HUMAN (411)	ALTVAHELLCNKPEEEK(10)-ASHLLETLLCK(10)	C-C	2	1	2	3.69953e-06
560	sp|Q15366|PCBP2_HUMAN (109)-sp|P10599|THIO_HUMAN (73)/sp|P57721|PCBP3_HUMAN (141)-sp|P10599|THIO_HUMAN (73)	LVVPASQCGSLIGK(8)-CMPTFQFFK(1)	C-C	3	1	1	0.0450782
561	sp|Q96RG2|PASK_HUMAN (128)-sp|Q96RG2|PASK_HUMAN (89)	GLSSGWSSPLLPAPVCNPNK(16)-LHCPAAPEHTDPSEPR(3)	C-C	1	3	3	0.00466213
562	sp|Q9UGP4|LIMD1_HUMAN (222)-sp|Q9UGP4|LIMD1_HUMAN (148)	PCGDHPLNHR(2)-HGSQDCGSR(6)	C-C	4	1	1	4.56126e-05
563	sp|Q9UQR0|SCML2_HUMAN (324)-sp|Q9UQR0|SCML2_HUMAN (350)	EKPLPVICSTSAASLK(8)-DVASGPCK(7)	C-C	6	2	2	0.0134552
564	sp|O14965|AURKA_HUMAN (33)-sp|O14965|AURKA_HUMAN (49)	VLVTQQFPCQNPLPVNSGQAQR(9)-VLCPSNSSQR(3)	C-C	1	2	3	0.000265904
565	sp|P36578|RL4_HUMAN (125)-sp|P36578|RL4_HUMAN (96)	YAICSALAASALPALVMSK(4)-SGQGAFGNMCR(10)	C-C	4	4	3	0.000470464
566	sp|P10599|THIO_HUMAN (73)-sp|P52272|HNRPM_HUMAN (653)	CMPTFQFFK(1)-ACQIFVR(2)	C-C	3	2	1	0.0117216
567	sp|Q9BSD7|NTPCR_HUMAN (101)-sp|Q9BSD7|NTPCR_HUMAN (110)	NADCSSGPGQR(4)-VCVIDEIGK(2)	C-C	6	7	5	0.000235732
568	sp|Q8NBF2|NHLC2_HUMAN (716)-sp|Q8NBF2|NHLC2_HUMAN (609)	AILFSQPLQITDTQQGCIAPVELR(17)-LSPVTACAGQTLQFK(7)	C-C	4	3	3	0.001692
569	sp|P00492|HPRT_HUMAN (106)-sp|P10599|THIO_HUMAN (73)	SYCNDQSTGDIK(3)-CMPTFQFFK(1)	C-C	4	5	8	0.000300837
570	sp|Q96T51|RUFY1_HUMAN (81)-sp|Q96T51|RUFY1_HUMAN (107)	RATGNLSASCGSALR(10)-CQMMEER(1)	C-C	2	3	2	0.000996226
571	sp|P42166|LAP2A_HUMAN (341)-sp|P42166|LAP2A_HUMAN (330)	SGIQPLCPER(7)-DIVENICGR(7)	C-C	1	1	2	0.0129127
572	sp|O75044|SRGP2_HUMAN (357)-sp|O75044|SRGP2_HUMAN (486)/sp|P0DJJ0|SRG2C_HUMAN (357)-sp|O75044|SRGP2_HUMAN (486)	FEFQPHMGDMASQLCAQQPVQSELVQR(15)-TDCSLAR(3)	C-C	3	1	1	0.0547858
573	sp|O00116|ADAS_HUMAN (226)-sp|O00116|ADAS_HUMAN (349)	IVNLACK(6)-SCQGPR(2)	C-C	4	1	5	0.00283213
574	sp|O15027|SC16A_HUMAN (46)-sp|O15027|SC16A_HUMAN (107)	ANNNAAVAPTTCPLQPVTDPFAFSR(12)-DSSQGPCEPLPGPLTQPR(7)	C-C	1	3	1	1.4411e-06
575	sp|O43353|RIPK2_HUMAN (414)-sp|O43353|RIPK2_HUMAN (380)	TTPCSSAIINPLSTAGNSER(4)-AQDCYFMK(4)	C-C	4	1	2	0.059032
576	sp|O43353|RIPK2_HUMAN (388)-sp|O43353|RIPK2_HUMAN (380)	LHHCPGNHSWDSTISGSQR(4)-AQDCYFMK(4)	C-C	8	7	2	0.00776719
577	sp|Q9BWH6|RPAP1_HUMAN (185)-sp|Q9BWH6|RPAP1_HUMAN (195)	GPSVGEVVPNVGPPEGAVTCETPTPR(20)-NQGCQLPGSSHSFQGPNLVTGK(4)	C-C	3	1	2	0.0110841
578	sp|P10599|THIO_HUMAN (73)-sp|Q9NW64|RBM22_HUMAN (58)	CMPTFQFFK(1)-WCPGVR(2)	C-C	6	3	2	0.00936006
579	sp|O60841|IF2P_HUMAN (853)-sp|O60841|IF2P_HUMAN (749)	RLAHCEELR(5)-CPFIVALNK(1)	C-C	1	3	3	5.92218e-06
580	sp|P12532|KCRU_HUMAN (89)-sp|P12532|KCRU_HUMAN (316)/sp|P12532|KCRU_HUMAN (89)-sp|P17540|KCRS_HUMAN (317)	TTPTGWTLDQCIQTGVDNPGHPFIK(11)-LGYILTCPSNLGTGLR(7)	C-C	5	3	3	0.000367089
581	sp|P62380|TBPL1_HUMAN (139)-sp|P10599|THIO_HUMAN (73)	NNRPHASYEPELHPAVCYR(17)-CMPTFQFFK(1)	C-C	8	9	9	0.00293549
582	sp|O95453|PARN_HUMAN (543)-sp|P10599|THIO_HUMAN (73)	LNPQCIPYTLQNHYYR(5)-CMPTFQFFK(1)	C-C	1	1	3	0.0369158
583	sp|P10599|THIO_HUMAN (73)-sp|Q9UNE7|CHIP_HUMAN (199)	CMPTFQFFK(1)-AQQACIEAK(5)	C-C	3	6	6	0.0108981
584	sp|Q9C0I1|MTMRC_HUMAN (67)-sp|Q9C0I1|MTMRC_HUMAN (152)	YVQEDSCQHGVYGR(7)-VFQFCLR(5)	C-C	2	4	3	0.0117719
585	sp|A0A1B0GUS4|UB2L5_HUMAN (86)-sp|P10599|THIO_HUMAN (73)/sp|P68036|UB2L3_HUMAN (86)-sp|P10599|THIO_HUMAN (73)	GQVCLPVISAENWK(4)-CMPTFQFFK(1)	C-C	1	2	1	0.0249025
586	sp|P53350|PLK1_HUMAN (67)-sp|P53350|PLK1_HUMAN (82)	CFEISDADTK(1)-EVFAGKIVPK(6)	C-K	5	5	2	5.07439e-06
587	sp|Q15233|NONO_HUMAN (145)-sp|Q15233|NONO_HUMAN (68)	FACHSASLTVR(3)-KPGEKTFTQR(5)	C-K	8	9	9	6.59363e-06
588	sp|P10599|THIO_HUMAN (73)-sp|P53582|MAP11_HUMAN (313)	CMPTFQFFK(1)-NKAVGVMK(2)	C-K	1	1	2	0.162295
589	sp|Q96HS1|PGAM5_HUMAN (144)-sp|Q96HS1|PGAM5_HUMAN (168)	FNKIVHSSMTR(3)-HLPGVCK(6)	C-K	4	7	12	1.25925e-05
590	sp|P49368|TCPG_HUMAN (353)-sp|P49368|TCPG_HUMAN (213)	IVSRPEELREDDVGTGAGLLEIKK(23)-IPGGIIEDSCVLR(10)	C-K	2	1	1	0.131281
591	sp|Q15233|NONO_HUMAN (145)-sp|P23246|SFPQ_HUMAN (291)	FACHSASLTVR(3)-RPGEKTYTQR(5)	C-K	1	2	2	6.19309e-05
592	sp|Q15459|SF3A1_HUMAN (244)-sp|Q15459|SF3A1_HUMAN (251)	EAENPREVLDQVCYR(13)-VEWAKFQER(5)	C-K	5	2	2	0.0343725
593	sp|O75400|PR40A_HUMAN (804)-sp|O75400|PR40A_HUMAN (751)	DFMHVLEHECQHHHSK(10)-ESAFKSMLK(5)	C-K	2	3	1	0.00597475
594	sp|Q12874|SF3A3_HUMAN (264)-sp|Q12874|SF3A3_HUMAN (274)	LKSALLALGLK(2)-CGGTLEER(1)	C-K	4	3	5	9.30547e-05
595	sp|P17987|TCPA_HUMAN (499)-sp|P17987|TCPA_HUMAN (147)	DNKQAGVFEPTIVK(3)-DCLINAAK(2)	C-K	14	7	11	8.71375e-06
596	sp|Q92598|HS105_HUMAN (53)-sp|Q92598|HS105_HUMAN (34)	TIGVAAKNQQITHANNTVSNFK(7)-CTPSVISFGSK(1)	C-K	5	4	5	1.48958e-07
597	sp|P23526|SAHH_HUMAN (421)-sp|P23526|SAHH_HUMAN (408)	QAQYLGMSCDGPFKPDHYRY(9)-LTKLTEK(3)	C-K	2	5	4	0.000807395
598	sp|P41240|CSK_HUMAN (444)-sp|P10599|THIO_HUMAN (73)	EQLEHIKTHELHL(7)-CMPTFQFFK(1)	C-K	2	1	3	0.0157813
599	sp|P02545|LMNA_HUMAN (450)-sp|P02545|LMNA_HUMAN (522)	VAVEEVDEEGKFVR(11)-AQNTWGCGNSLR(7)	C-K	2	1	3	0.000968619
600	sp|P23526|SAHH_HUMAN (421)-sp|P23526|SAHH_HUMAN (408)	QAQYLGMSCDGPFKPDHYR(9)-LTKLTEK(3)	C-K	6	3	1	0.0653118
601	sp|Q08211|DHX9_HUMAN (438)-sp|Q08211|DHX9_HUMAN (497)	AAECNIVVTQPR(4)-KLEAGIR(1)	C-K	2	1	2	0.00702891
602	sp|P19447|ERCC3_HUMAN (180)-sp|P19447|ERCC3_HUMAN (167)	YFVESCHPDVIQHLLQDPVIR(6)-VKLVLK(2)	C-K	3	1	1	0.293819
603	sp|P10599|THIO_HUMAN (8)-sp|P10599|THIO_HUMAN (73)	QIESKTAFQEALDAAGDK(5)-CMPTFQFFK(1)	C-K	1	1	6	0.000100637
604	sp|O75534|CSDE1_HUMAN (697)-sp|O75534|CSDE1_HUMAN (680)	KLFFHVK(1)-ATVECVK(5)	C-K	6	2	1	1.06249e-05
605	sp|Q9NVS9|PNPO_HUMAN (156)-sp|Q9NVS9|PNPO_HUMAN (100)	KLPEEEAECYFHSRPK(9)-MLLLKGFGK(5)	C-K	3	1	4	0.0106779
606	sp|Q08211|DHX9_HUMAN (497)-sp|Q08211|DHX9_HUMAN (469)	KLEAGIR(1)-SCGYSVR(2)	C-K	6	4	8	3.68654e-05
607	sp|P14866|HNRPL_HUMAN (493)-sp|P14866|HNRPL_HUMAN (581)	FSTPEQAAKNR(9)-LCFSTAQHAS(2)	C-K	3	1	6	1.84284e-06
608	sp|P12532|KCRU_HUMAN (316)-sp|P12532|KCRU_HUMAN (331)/sp|P17540|KCRS_HUMAN (317)-sp|P12532|KCRU_HUMAN (331)	LGYILTCPSNLGTGLR(7)-AGVHIKLPLLSK(6)	C-K	4	3	1	0.00382662
609	sp|Q9P258|RCC2_HUMAN (188)-sp|Q9P258|RCC2_HUMAN (144)	GQLGHGDTKR(9)-YGCLAGVR(3)	C-K	7	4	4	0.00034693
610	sp|P10599|THIO_HUMAN (39)-sp|P10599|THIO_HUMAN (73)	MIKPFFHSLSEK(3)-CMPTFQFFK(1)	C-K	6	8	6	1.52167e-05
611	sp|Q92945|FUBP2_HUMAN (473)-sp|Q92945|FUBP2_HUMAN (436)	QLPPNGDPNFKLFIIR(11)-CGLVIGR(1)	C-K	6	7	5	0.00122492
612	sp|O60841|IF2P_HUMAN (622)-sp|P10599|THIO_HUMAN (73)	RLEHSKNVNTEK(6)-CMPTFQFFK(1)	C-K	2	3	3	0.0920548
613	sp|Q15233|NONO_HUMAN (145)-sp|Q15233|NONO_HUMAN (243)	FACHSASLTVR(3)-LVIKNQQFHK(4)	C-K	6	9	7	1.50007e-05
614	sp|P10599|THIO_HUMAN (94)-sp|Q9P258|RCC2_HUMAN (144)	VGEFSGANKEK(9)-YGCLAGVR(3)	C-K	1	1	1	0.0215705
615	sp|P10599|THIO_HUMAN (73)-sp|Q9ULV4|COR1C_HUMAN (419)	CMPTFQFFK(1)-KCDLISIPK(1)	C-K	2	2	2	0.0288206
616	sp|Q14690|RRP5_HUMAN (361)-sp|Q14690|RRP5_HUMAN (387)	LSCQNLGAVLDDVPVQGFFK(3)-LKDGVLAYAR(2)	C-K	1	4	2	0.000160592
617	sp|P10599|THIO_HUMAN (73)-sp|P13639|EF2_HUMAN (337)	CMPTFQFFK(1)-PLLKAVMR(4)	C-K	3	2	3	0.00136033
618	sp|P10599|THIO_HUMAN (73)-sp|Q9BXJ9|NAA15_HUMAN (735)	CMPTFQFFK(1)-TVLKQEMNR(4)	C-K	1	2	1	0.000359477
619	sp|Q15233|NONO_HUMAN (467)-sp|Q15233|NONO_HUMAN (145)	AAPGAEFAPNKR(11)-FACHSASLTVR(3)	C-K	3	4	2	6.89741e-05
620	sp|P10599|THIO_HUMAN (94)-sp|P10599|THIO_HUMAN (73)	VGEFSGANKEK(9)-CMPTFQFFK(1)	C-K	24	23	19	1.67208e-09
621	sp|Q15459|SF3A1_HUMAN (251)-sp|Q15459|SF3A1_HUMAN (244)	VEWAKFQER(5)-EVLDQVCYR(7)	C-K	3	3	5	5.63501e-05
622	sp|P22087|FBRL_HUMAN (99)-sp|P22087|FBRL_HUMAN (102)	NVMVEPHRHEGVFICR(15)-GKEDALVTK(2)	C-K	7	4	5	0.0176466
623	sp|P12268|IMDH2_HUMAN (208)-sp|P12268|IMDH2_HUMAN (140)	GKLPIVNEDDELVAIIAR(2)-HGFCGIPITDTGR(4)	C-K	5	1	2	0.00123527
624	sp|Q96N67|DOCK7_HUMAN (1964)-sp|Q96N67|DOCK7_HUMAN (1944)	KTILTTSHAFPYIK(1)-FMYCTPFTLDGR(4)	C-K	4	4	2	1.45282e-06
625	sp|Q3SY69|AL1L2_HUMAN (897)-sp|Q3SY69|AL1L2_HUMAN (728)/sp|Q3SY69|AL1L2_HUMAN (897)-sp|O75891|AL1L1_HUMAN (707)	TDVAAPFGGVKQSGFGK(11)-GENCIAAGR(4)	C-K	1	2	1	0.0023693
626	sp|P10599|THIO_HUMAN (85)-sp|P10599|THIO_HUMAN (73)	GQKVGEFSGANK(3)-CMPTFQFFK(1)	C-K	4	4	1	1.02195e-06
627	sp|Q15233|NONO_HUMAN (145)-sp|Q15233|NONO_HUMAN (109)	FACHSASLTVR(3)-DKGFGFIR(2)	C-K	13	18	9	1.43287e-08
628	sp|P08243|ASNS_HUMAN (168)-sp|P10599|THIO_HUMAN (73)	GLVTLKHSATPFLK(6)-CMPTFQFFK(1)	C-K	1	1	5	0.032844
629	sp|P48643|TCPE_HUMAN (253)-sp|P48643|TCPE_HUMAN (284)	IAILTCPFEPPKPK(6)-EKFEEMIQQIK(2)	C-K	8	12	6	2.39001e-07
630	sp|P35609|ACTN2_HUMAN (339)-sp|P12814|ACTN1_HUMAN (682)/sp|O43707|ACTN4_HUMAN (351)-sp|P12814|ACTN1_HUMAN (682)/sp|P12814|ACTN1_HUMAN (332)-sp|P12814|ACTN1_HUMAN (682)/sp|Q08043|ACTN3_HUMAN (346)-sp|P12814|ACTN1_HUMAN (682)	CQLEINFNTLQTK(1)-SIVNYKPK(6)	C-K	4	5	3	6.96783e-06
631	sp|P10599|THIO_HUMAN (94)-sp|P10599|THIO_HUMAN (73)	VGEFSGANKEK(9)-CMPTFQFFKK(1)	C-K	6	2	7	0.00278239
632	sp|P35520|CBS_HUMAN (15)-sp|P35520|CBS_HUMAN (25)/sp|P35520|CBS_HUMAN (15)-sp|P0DN79|CBSL_HUMAN (25)/sp|P0DN79|CBSL_HUMAN (15)-sp|P35520|CBS_HUMAN (25)/sp|P0DN79|CBSL_HUMAN (15)-sp|P0DN79|CBSL_HUMAN (25)	PSETPQAEVGPTGCPHR(14)-SGPHSAKGSLEK(7)	C-K	7	6	3	8.5846e-05
633	sp|P30041|PRDX6_HUMAN (209)-sp|P10599|THIO_HUMAN (73)	GVFTKELPSGK(5)-CMPTFQFFK(1)	C-K	2	1	1	0.000192934
634	sp|P14866|HNRPL_HUMAN (418)-sp|P14866|HNRPL_HUMAN (452)/sp|P14866|HNRPL_HUMAN (418)-sp|Q8WVV9|HNRLL_HUMAN (405)	SKPGAAMVEMADGYAVDR(2)-LNVCVSK(4)	C-K	4	5	5	0.00120418
635	sp|Q93009|UBP7_HUMAN (240)-sp|Q93009|UBP7_HUMAN (315)	KAVYMMPTEGDDSSK(1)-GTCVEGTIPK(3)	C-K	1	1	1	0.0138158
636	sp|Q68D42|TM215_HUMAN (82)-sp|Q13884|SNTB1_HUMAN (242)	KLPCFR(4)-KSIPLK(1)	C-K	1	1	1	0.535142
637	sp|Q9GZN8|CT027_HUMAN (156)-sp|Q9GZN8|CT027_HUMAN (59)	CVGAELEYDSEHSDWHGFD(1)-VGFLKILHR(5)	C-K	1	7	5	1.16943e-05
638	sp|P53396|ACLY_HUMAN (845)-sp|P53396|ACLY_HUMAN (978)	KPASFMTSICDER(10)-VKSINNPDMR(2)	C-K	4	3	3	0.00521514
639	sp|P13639|EF2_HUMAN (41)-sp|P13639|EF2_HUMAN (337)	STLTDSLVCK(9)-PLLKAVMR(4)	C-K	2	3	3	3.25375e-06
640	sp|Q06330|SUH_HUMAN (319)-sp|Q06330|SUH_HUMAN (313)	EPNKEMINDGASWTIISTDK(4)-IIQFQATPCPK(9)	C-K	1	1	1	6.03723e-05
641	sp|Q15233|NONO_HUMAN (126)-sp|Q15233|NONO_HUMAN (145)	TLAEIAKVELDNMPLR(7)-FACHSASLTVR(3)	C-K	2	4	6	2.23643e-08
642	sp|P10599|THIO_HUMAN (73)-sp|P10599|THIO_HUMAN (3)	CMPTFQFFK(1)-VKQIESK(2)	C-K	3	2	2	0.0290409
643	sp|Q15233|NONO_HUMAN (145)-sp|Q15233|NONO_HUMAN (64)	FACHSASLTVR(3)-KPGEKTFTQR(1)	C-K	3	2	6	7.51201e-06
644	sp|Q8WWM7|ATX2L_HUMAN (140)-sp|Q3MHD2|LSM12_HUMAN (20)	VKNGTTYEGIFK(2)-TCQEQR(2)	C-K	4	2	2	0.646472
645	sp|Q15233|NONO_HUMAN (198)-sp|Q15233|NONO_HUMAN (145)	GIVEFSGKPAAR(8)-FACHSASLTVR(3)	C-K	24	45	31	2.63228e-10
646	sp|Q96N67|DOCK7_HUMAN (1944)-sp|Q96N67|DOCK7_HUMAN (1962)	FMYCTPFTLDGR(4)-AHGELHEQFKR(10)	C-K	1	9	1	2.41573e-05
647	sp|Q15233|NONO_HUMAN (190)-sp|Q15233|NONO_HUMAN (145)	GRPSGKGIVEFSGK(6)-FACHSASLTVR(3)	C-K	6	11	6	2.15667e-09
648	sp|Q15233|NONO_HUMAN (11)-sp|Q15233|NONO_HUMAN (145)	TFNLEKQNHTPR(6)-FACHSASLTVR(3)	C-K	2	4	1	3.07774e-05
649	sp|Q08211|DHX9_HUMAN (1029)-sp|Q08211|DHX9_HUMAN (497)	SSVNCPFSSQDMK(5)-KLEAGIR(1)	C-K	1	1	4	0.00456373
650	sp|Q9BRA2|TXD17_HUMAN (78)-sp|P10599|THIO_HUMAN (73)	PYWKDPNNDFRK(4)-CMPTFQFFK(1)	C-K	4	5	3	2.15116e-06
651	sp|P38606|VATA_HUMAN (165)-sp|P38606|VATA_HUMAN (138)	HKIMLPPR(2)-WDFTPCK(6)	C-K	31	26	31	4.14451e-05
652	sp|P23528|COF1_HUMAN (139)-sp|P63261|ACTG_HUMAN (328)/sp|P23528|COF1_HUMAN (139)-sp|P68032|ACTC_HUMAN (330)/sp|P23528|COF1_HUMAN (139)-sp|P68133|ACTS_HUMAN (330)/sp|P23528|COF1_HUMAN (139)-sp|P62736|ACTA_HUMAN (330)/sp|P23528|COF1_HUMAN (139)-sp|Q562R1|ACTBL_HUMAN (329)/sp|P23528|COF1_HUMAN (139)-sp|P63267|ACTH_HUMAN (329)/sp|P23528|COF1_HUMAN (139)-sp|P60709|ACTB_HUMAN (328)	HELQANCYEEVK(7)-IKIIAPPER(2)	C-K	3	1	4	0.0460866
653	sp|P52701|MSH6_HUMAN (615)-sp|P52701|MSH6_HUMAN (606)	SSLSCSLQEGLIPGSQFWDASK(5)-ETKTILK(3)	C-K	4	1	1	0.0448781
654	sp|Q06830|PRDX1_HUMAN (185)-sp|Q13162|PRDX4_HUMAN (245)/sp|Q06830|PRDX1_HUMAN (185)-sp|Q06830|PRDX1_HUMAN (173)	PGSDTIKPDVQK(7)-HGEVCPAGWK(5)	C-K	1	1	2	0.0274048
655	sp|P23528|COF1_HUMAN (139)-sp|P10599|THIO_HUMAN (94)	HELQANCYEEVK(7)-VGEFSGANKEK(9)	C-K	1	3	1	0.205977
656	sp|Q53H96|P5CR3_HUMAN (266)-sp|Q53H96|P5CR3_HUMAN (269)/sp|Q53H96|P5CR3_HUMAN (266)-sp|Q9P281|BAHC1_HUMAN (2457)	AATMSAVEAATCR(12)-AKELSR(2)	C-K	4	3	3	0.000563252
657	sp|Q99873|ANM1_HUMAN (119)-sp|Q99873|ANM1_HUMAN (145)/sp|Q99873|ANM1_HUMAN (119)-sp|Q9NR22|ANM8_HUMAN (168)	VIGIECSSISDYAVK(6)-GKVEEVELPVEK(2)	C-K	2	4	4	1.47154e-06
658	sp|P23246|SFPQ_HUMAN (413)-sp|Q15233|NONO_HUMAN (145)	STGKGIVEFASK(4)-FACHSASLTVR(3)	C-K	7	5	1	0.00020394
659	sp|Q08211|DHX9_HUMAN (497)-sp|Q08211|DHX9_HUMAN (940)	KLEAGIR(1)-FCEHKR(2)	C-K	4	9	3	2.74202e-07
660	sp|Q96N67|DOCK7_HUMAN (1964)-sp|Q96N67|DOCK7_HUMAN (1944)	RKTILTTSHAFPYIK(2)-FMYCTPFTLDGR(4)	C-K	3	4	1	0.000284259
661	sp|P14866|HNRPL_HUMAN (581)-sp|P14866|HNRPL_HUMAN (538)	LCFSTAQHAS(2)-VFSGKSER(5)	C-K	5	2	4	0.000313521
662	sp|Q16630|CPSF6_HUMAN (159)-sp|Q16630|CPSF6_HUMAN (79)	RELHGQNPVVTPCNK(13)-GAAPNVVYTYTGKR(13)	C-K	5	4	4	0.017334
663	sp|O60264|SMCA5_HUMAN (165)-sp|O60264|SMCA5_HUMAN (624)	ATNVCTR(5)-AEMKLR(4)	C-K	2	2	1	0.0084271
664	sp|P12277|KCRB_HUMAN (2)-sp|P10599|THIO_HUMAN (73)	PFSNSHNALK(1)-CMPTFQFFK(1)	C-P	3	2	9	1.25597e-06
665	sp|P49458|SRP09_HUMAN (2)-sp|P49458|SRP09_HUMAN (48)	PQYQTWEEFSR(1)-VTDDLVCLVYK(7)	C-P	2	1	1	4.46963e-06
666	sp|P14174|MIF_HUMAN (2)-sp|P10599|THIO_HUMAN (73)	PMFIVNTNVPR(1)-CMPTFQFFKK(1)	C-P	2	2	1	0.00180257
667	sp|Q96SZ5|AEDO_HUMAN (2)-sp|P10599|THIO_HUMAN (73)	PRDNMASLIQR(1)-CMPTFQFFK(1)	C-P	3	1	2	0.185397
668	sp|P78371|TCPB_HUMAN (535)-sp|P50991|TCPD_HUMAN (2)	RVPDHHPC(8)-PENVAPR(1)	C-P	6	2	3	8.89244e-06
669	sp|P14174|MIF_HUMAN (2)-sp|P10599|THIO_HUMAN (73)	PMFIVNTNVPR(1)-CMPTFQFFK(1)	C-P	16	6	10	2.60717e-09
670	sp|P51003|PAPOA_HUMAN (2)-sp|P51003|PAPOA_HUMAN (36)	PFPVTTQGSQQTQPPQK(1)-ETDCVLTQK(4)	C-P	1	2	1	0.0629274
671	sp|P30046|DOPD_HUMAN (2)-sp|P10599|THIO_HUMAN (73)/sp|A6NHG4|DDTL_HUMAN (2)-sp|P10599|THIO_HUMAN (73)	PFLELDTNLPANRVPAGLEK(1)-CMPTFQFFK(1)	C-P	3	4	2	0.00507102
672	sp|P10599|THIO_HUMAN (73)-sp|P13639|EF2_HUMAN (2)	CMPTFQFFK(1)-VNFTVDQIR(1)	C-V	5	7	4	0.00114638
673	sp|P13639|EF2_HUMAN (41)-sp|P13639|EF2_HUMAN (2)	STLTDSLVCK(9)-VNFTVDQIR(1)	C-V	1	4	4	0.000355692
674	sp|P13639|EF2_HUMAN (252)-sp|P13639|EF2_HUMAN (259)	KVEDMMK(1)-KLWGDR(1)	K-K	1	1	1	4.03451e-05
675	sp|Q08211|DHX9_HUMAN (857)-sp|Q08211|DHX9_HUMAN (497)	ILAKLPIEPR(4)-KLEAGIR(1)	K-K	1	3	2	0.0319231
676	sp|P04075|ALDOA_HUMAN (2)-sp|P04075|ALDOA_HUMAN (2)	PYQYPALTPEQK(1)-PYQYPALTPEQK(1)	P-P	5	4	6	0.320913
