# Supplementary material for: Mapping protein direct interactome of oxidoreductases with small molecular chemical cross-linkers in live cells
Source: Redox Biol. 2023 Feb 24;61:102642. doi: 10.1016/j.redox.2023.102642 (PMC9986639; doi:10.1016/j.redox.2023.102642)
Supplement: Multimedia component 6 [file mmc6.xlsx]

## Sheet: Sheet1
Table S6. Cross-linked peptides of TXN1 complexes identified by BVSB or PDES cross-linking
No.	Cross-linked proteins	Cross-linked peptides	Cross-linked amino acids	Best e-value
1	sp|O15541|R113A_HUMAN (15)-sp|P10599|THIO_HUMAN (73)	AVDQVCTFLFK(6)-CMPTFQFFK(1)	C-C	7.09837e-05
2	sp|P10599|THIO_HUMAN (73)-sp|O95336|6PGL_HUMAN (32)	CMPTFQFFK(1)-AACCLAGAR(3)	C-C	2.31008e-08
3	sp|P10599|THIO_HUMAN (73)-sp|A0A0B4J2A2|PAL4C_HUMAN (52)/sp|P10599|THIO_HUMAN (73)-sp|P62937|PPIA_HUMAN (52)/sp|P10599|THIO_HUMAN (73)-sp|F5H284|PAL4D_HUMAN (52)/sp|P10599|THIO_HUMAN (73)-sp|P0DN37|PAL4G_HUMAN (52)/sp|P10599|THIO_HUMAN (73)-sp|A0A075B767|PAL4H_HUMAN (52)/sp|P10599|THIO_HUMAN (73)-sp|Q9Y536|PAL4A_HUMAN (52)/sp|P10599|THIO_HUMAN (73)-sp|A0A075B759|PAL4E_HUMAN (52)/sp|P10599|THIO_HU…	CMPTFQFFK(1)-GSCFHR(3)	C-C	0.0073733
4	sp|Q14137|BOP1_HUMAN (108)-sp|P10599|THIO_HUMAN (73)	TTEEQVQASTPCPR(12)-CMPTFQFFK(1)	C-C	0.000126797
5	sp|Q9BZI7|REN3B_HUMAN (319)-sp|P10599|THIO_HUMAN (73)	ASGQSCTLPK(6)-CMPTFQFFK(1)	C-C	0.00012322
6	sp|P78527|PRKDC_HUMAN (25)-sp|P10599|THIO_HUMAN (73)	CGAALAGHQLIR(1)-CMPTFQFFK(1)	C-C	0.000445357
7	sp|P26599|PTBP1_HUMAN (250)-sp|P10599|THIO_HUMAN (73)	LSLDGQNIYNACCTLR(12)-CMPTFQFFK(1)	C-C	2.53679e-05
8	sp|P10599|THIO_HUMAN (73)-sp|P85037|FOXK1_HUMAN (665)	CMPTFQFFK(1)-VCEVGPK(2)	C-C	0.0175696
9	sp|P55265|DSRAD_HUMAN (392)-sp|P10599|THIO_HUMAN (73)	NAEFLTCNIPTSNASNNMVTTEK(7)-CMPTFQFFK(1)	C-C	0.000623437
10	sp|Q9UBB4|ATX10_HUMAN (354)-sp|P10599|THIO_HUMAN (73)	ETTNIFSNCGCVR(9)-CMPTFQFFK(1)	C-C	0.0239721
11	sp|Q13404|UB2V1_HUMAN (144)-sp|P10599|THIO_HUMAN (73)	LPQPPEGQCYSN(9)-CMPTFQFFK(1)	C-C	0.00401462
12	sp|P10599|THIO_HUMAN (73)-sp|Q15185|TEBP_HUMAN (76)	CMPTFQFFK(1)-SILCCLR(5)	C-C	0.000274551
13	sp|P23528|COF1_HUMAN (39)-sp|P10599|THIO_HUMAN (73)	AVLFCLSEDK(5)-CMPTFQFFK(1)	C-C	2.44834e-06
14	sp|P41252|SYIC_HUMAN (185)-sp|P10599|THIO_HUMAN (73)	VMPFSTACNTPLSNFESHQNYK(8)-CMPTFQFFK(1)	C-C	0.000748837
15	sp|P10599|THIO_HUMAN (73)-sp|P23528|COF1_HUMAN (147)	CMPTFQFFKK(1)-CTLAEK(1)	C-C	0.0139265
16	sp|Q7LBC6|KDM3B_HUMAN (569)-sp|P10599|THIO_HUMAN (73)	QSLESLSSGLCK(11)-CMPTFQFFK(1)	C-C	0.00136232
17	sp|O43765|SGTA_HUMAN (153)-sp|P10599|THIO_HUMAN (73)	AICIDPAYSK(3)-CMPTFQFFK(1)	C-C	1.13551e-08
18	sp|Q9Y6A5|TACC3_HUMAN (20)-sp|P10599|THIO_HUMAN (73)	NTENCDFLFSPPEVTGR(5)-CMPTFQFFK(1)	C-C	0.0167494
19	sp|Q16576|RBBP7_HUMAN (97)-sp|P10599|THIO_HUMAN (73)	VHIPNDDAQFDASHCDSDK(15)-CMPTFQFFK(1)	C-C	0.15583
20	sp|P23528|COF1_HUMAN (39)-sp|P10599|THIO_HUMAN (73)	AVLFCLSEDKK(5)-CMPTFQFFK(1)	C-C	0.00736671
21	sp|P10599|THIO_HUMAN (73)-sp|Q9H3K6|BOLA2_HUMAN (33)	CMPTFQFFK(1)-CSCSFR(3)	C-C	0.0924106
22	sp|P13639|EF2_HUMAN (567)-sp|P10599|THIO_HUMAN (73)	DLEEDHACIPIKK(8)-CMPTFQFFK(1)	C-C	0.000373967
23	sp|Q9UN36|NDRG2_HUMAN (321)-sp|P10599|THIO_HUMAN (73)	YFLQGMGYMASSCMTR(13)-CMPTFQFFK(1)	C-C	0.0123243
24	sp|Q6YHU6|THADA_HUMAN (1668)-sp|P10599|THIO_HUMAN (73)	VISHHMQTCVENR(9)-CMPTFQFFK(1)	C-C	8.86301e-05
25	sp|P10599|THIO_HUMAN (73)-sp|Q5VW32|BROX_HUMAN (267)	CMPTFQFFK(1)-CGEAIR(1)	C-C	0.0260876
26	sp|P10599|THIO_HUMAN (73)-sp|O14757|CHK1_HUMAN (57)	CMPTFQFFK(1)-EICINK(3)	C-C	0.215635
27	sp|Q8WUM4|PDC6I_HUMAN (250)-sp|P10599|THIO_HUMAN (73)	HCIMQANAEYHQSILAK(2)-CMPTFQFFK(1)	C-C	0.018311
28	sp|Q9UQR0|SCML2_HUMAN (559)-sp|P10599|THIO_HUMAN (73)	SSSLNSGNYLNPACR(14)-CMPTFQFFK(1)	C-C	0.00014424
29	sp|P15121|ALDR_HUMAN (299)-sp|P10599|THIO_HUMAN (73)	VCALLSCTSHK(2)-CMPTFQFFK(1)	C-C	2.52239e-06
30	sp|P10599|THIO_HUMAN (85)-sp|P10599|THIO_HUMAN (73)	KGQKVGEFSGANK(4)-CMPTFQFFK(1)	C-K	8.22267e-07
31	sp|Q15366|PCBP2_HUMAN (54)-sp|P10599|THIO_HUMAN (73)/sp|Q15365|PCBP1_HUMAN (54)-sp|P10599|THIO_HUMAN (73)/sp|P57721|PCBP3_HUMAN (86)-sp|P10599|THIO_HUMAN (73)	INISEGNCPER(8)-CMPTFQFFKK(1)	C-C	0.00324148
32	sp|P10599|THIO_HUMAN (73)-sp|Q92747|ARC1A_HUMAN (279)	CMPTFQFFK(1)-GCLTFVSK(2)	C-C	0.000283978
33	sp|P10599|THIO_HUMAN (73)-sp|P11413|G6PD_HUMAN (13)	CMPTFQFFK(1)-TQVCGILR(4)	C-C	0.00302915
34	sp|Q9HBK9|AS3MT_HUMAN (334)-sp|P10599|THIO_HUMAN (73)	LPTSGGCSALELK(7)-CMPTFQFFK(1)	C-C	0.00254872
35	sp|P35611|ADDA_HUMAN (525)-sp|P10599|THIO_HUMAN (73)	TAGPQSQVLCGVVMDR(10)-CMPTFQFFK(1)	C-C	0.023881
36	sp|Q9P2E9|RRBP1_HUMAN (892)-sp|P10599|THIO_HUMAN (73)	ELCHTQSSHASLR(3)-CMPTFQFFK(1)	C-C	2.58366e-06
37	sp|Q15365|PCBP1_HUMAN (109)-sp|P10599|THIO_HUMAN (73)	LVVPATQCGSLIGK(8)-CMPTFQFFKK(1)	C-C	0.000133577
38	sp|Q3YEC7|RABL6_HUMAN (491)-sp|P10599|THIO_HUMAN (73)	GPAPAPQQCSEPETK(9)-CMPTFQFFK(1)	C-C	0.00150391
39	sp|Q9Y383|LC7L2_HUMAN (348)-sp|P10599|THIO_HUMAN (73)	FRDQDLASCDRDR(9)-CMPTFQFFK(1)	C-C	0.273514
40	sp|P10599|THIO_HUMAN (73)-sp|P51114|FXR1_HUMAN (211)	CMPTFQFFK(1)-HLECTK(4)	C-C	4.52257e-05
41	sp|Q14008|CKAP5_HUMAN (1500)-sp|P10599|THIO_HUMAN (73)	CEMPELVQHK(1)-CMPTFQFFK(1)	C-C	0.000227831
42	sp|P21266|GSTM3_HUMAN (208)-sp|P10599|THIO_HUMAN (73)	IAAYLQSDQFCK(11)-CMPTFQFFK(1)	C-C	2.20928e-09
43	sp|Q9Y224|RTRAF_HUMAN (19)-sp|P10599|THIO_HUMAN (73)	LTALDYHNPAGFNCK(14)-CMPTFQFFK(1)	C-C	0.0197503
44	sp|Q8N806|UBR7_HUMAN (424)-sp|P10599|THIO_HUMAN (73)	RVDGMQYYCS(9)-CMPTFQFFK(1)	C-C	3.89583e-06
45	sp|Q8IWX8|CHERP_HUMAN (69)-sp|P10599|THIO_HUMAN (73)	LALEQQQLICK(10)-CMPTFQFFK(1)	C-C	2.53279e-12
46	sp|P10599|THIO_HUMAN (73)-sp|Q9UPU5|UBP24_HUMAN (2160)	CMPTFQFFK(1)-HPYYPCMAK(6)	C-C	0.0164117
47	sp|Q9UPT9|UBP22_HUMAN (61)-sp|P10599|THIO_HUMAN (73)	SCICHVCGVHLNR(2)-CMPTFQFFK(1)	C-C	0.000684567
48	sp|P10599|THIO_HUMAN (73)-sp|O00116|ADAS_HUMAN (349)	CMPTFQFFK(1)-SCQGPR(2)	C-C	0.265774
49	sp|P10599|THIO_HUMAN (73)-sp|Q9H5V9|STEEP_HUMAN (11)	CMPTFQFFK(1)-SVVCSDTR(4)	C-C	0.000489841
50	sp|P30041|PRDX6_HUMAN (209)-sp|P10599|THIO_HUMAN (73)	GVFTKELPSGKK(5)-CMPTFQFFK(1)	C-K	8.22925e-07
51	sp|Q15181|IPYR_HUMAN (270)-sp|P10599|THIO_HUMAN (73)	AIVDALPPPCESACTVPTDVDK(10)-CMPTFQFFK(1)	C-C	0.000343037
52	sp|O14545|TRAD1_HUMAN (267)-sp|P10599|THIO_HUMAN (73)	AVCEADQSHGGPR(3)-CMPTFQFFK(1)	C-C	9.72557e-05
53	sp|Q9ULW0|TPX2_HUMAN (594)-sp|P10599|THIO_HUMAN (73)	NVTQIEPFCLETDRR(9)-CMPTFQFFK(1)	C-C	0.198091
54	sp|P10599|THIO_HUMAN (73)-sp|P46109|CRKL_HUMAN (249)	CMPTFQFFKK(1)-RVPCAYDK(4)	C-C	0.0554734
55	sp|Q99439|CNN2_HUMAN (215)-sp|P10599|THIO_HUMAN (73)	CASQVGMTAPGTRR(1)-CMPTFQFFK(1)	C-C	0.0115388
56	sp|Q96HC4|PDLI5_HUMAN (213)-sp|P10599|THIO_HUMAN (73)	QPTVTSVCSETSQELAEGQR(8)-CMPTFQFFK(1)	C-C	0.0434721
57	sp|Q9H814|PHAX_HUMAN (51)-sp|P10599|THIO_HUMAN (73)	AFQNTATACAPVSHYR(9)-CMPTFQFFK(1)	C-C	0.000596342
58	sp|P33981|TTK_HUMAN (284)-sp|P10599|THIO_HUMAN (73)	VPVNLLNSPDCDVK(11)-CMPTFQFFK(1)	C-C	3.64621e-05
59	sp|Q92598|HS105_HUMAN (658)-sp|P10599|THIO_HUMAN (73)	FICEQDHQNFLR(3)-CMPTFQFFK(1)	C-C	1.3561e-06
60	sp|Q15181|IPYR_HUMAN (114)-sp|P10599|THIO_HUMAN (73)	HTGCCGDNDPIDVCEIGSK(5)-CMPTFQFFK(1)	C-C	1.60948e-06
61	sp|P49915|GUAA_HUMAN (489)-sp|P10599|THIO_HUMAN (73)	ACTTEEDQEK(2)-CMPTFQFFK(1)	C-C	9.44987e-06
62	sp|P52597|HNRPF_HUMAN (267)-sp|P10599|THIO_HUMAN (73)	DLSYCLSGMYDHR(5)-CMPTFQFFK(1)	C-C	1.5092e-08
63	sp|P41743|KPCI_HUMAN (137)-sp|P10599|THIO_HUMAN (73)	LYCANGHTFQAK(3)-CMPTFQFFK(1)	C-C	9.91131e-05
64	sp|P55265|DSRAD_HUMAN (622)-sp|P10599|THIO_HUMAN (73)	SPVTTLLECMHK(9)-CMPTFQFFK(1)	C-C	3.50857e-06
65	sp|P10599|THIO_HUMAN (73)-sp|Q9P287|BCCIP_HUMAN (213)	CMPTFQFFK(1)-TNKPCGK(5)	C-C	0.00850474
66	sp|Q9Y3F4|STRAP_HUMAN (305)-sp|P10599|THIO_HUMAN (73)	CVLPEEDSGELAKPK(1)-CMPTFQFFK(1)	C-C	0.000414634
67	sp|P30307|MPIP3_HUMAN (42)-sp|P10599|THIO_HUMAN (73)	DTSFTVCPDVPR(7)-CMPTFQFFK(1)	C-C	1.0407e-07
68	sp|Q9NP61|ARFG3_HUMAN (241)-sp|P10599|THIO_HUMAN (73)	LANTCFNEIEK(5)-CMPTFQFFK(1)	C-C	3.08949e-06
69	sp|Q9BV68|RN126_HUMAN (15)-sp|P10599|THIO_HUMAN (73)	YFCHCCSVEIVPR(5)-CMPTFQFFK(1)	C-C	1.53558e-05
70	sp|P10599|THIO_HUMAN (73)-sp|Q53EL6|PDCD4_HUMAN (288)	CMPTFQFFK(1)-GTVDCVQAR(5)	C-C	1.54776e-05
71	sp|P10599|THIO_HUMAN (73)-sp|P24941|CDK2_HUMAN (177)	CMPTFQFFKK(1)-APEILLGCK(8)	C-C	0.000325647
72	sp|P10599|THIO_HUMAN (73)-sp|O00273|DFFA_HUMAN (47)	CMPTFQFFK(1)-ACDILAIDK(2)	C-C	0.000673297
73	sp|Q14839|CHD4_HUMAN (1827)-sp|P10599|THIO_HUMAN (73)	FAEVECLAESHQHLSK(6)-CMPTFQFFK(1)	C-C	0.0490421
74	sp|Q9UQR1|ZN148_HUMAN (14)-sp|P10599|THIO_HUMAN (73)	CGGIDEMQSSR(1)-CMPTFQFFK(1)	C-C	3.86049e-07
75	sp|Q12765|SCRN1_HUMAN (324)-sp|P10599|THIO_HUMAN (73)	TQSPCFGDDDPAK(5)-CMPTFQFFK(1)	C-C	1.16686e-05
76	sp|P55769|NH2L1_HUMAN (30)-sp|P10599|THIO_HUMAN (73)	LLDLVQQSCNYK(9)-CMPTFQFFK(1)	C-C	2.31265e-07
77	sp|Q71U36|TBA1A_HUMAN (316)-sp|P10599|THIO_HUMAN (73)/sp|P68366|TBA4A_HUMAN (316)-sp|P10599|THIO_HUMAN (73)/sp|A6NHL2|TBAL3_HUMAN (323)-sp|P10599|THIO_HUMAN (73)/sp|Q9BQE3|TBA1C_HUMAN (316)-sp|P10599|THIO_HUMAN (73)/sp|P68363|TBA1B_HUMAN (316)-sp|P10599|THIO_HUMAN (73)	YMACCLLYR(5)-CMPTFQFFK(1)	C-C	9.00217e-09
78	sp|P10599|THIO_HUMAN (73)-sp|Q9Y2K7|KDM2A_HUMAN (840)	CMPTFQFFK(1)-VLVQHCPAR(6)	C-C	0.00200437
79	sp|P10599|THIO_HUMAN (73)-sp|Q9NY93|DDX56_HUMAN (185)	CMPTFQFFK(1)-SLLCHLPR(4)	C-C	0.0556508
80	sp|P10599|THIO_HUMAN (73)-sp|P84103|SRSF3_HUMAN (6)	CMPTFQFFK(1)-DSCPLDCK(3)	C-C	0.0254552
81	sp|Q9NS86|LANC2_HUMAN (187)-sp|P10599|THIO_HUMAN (73)	SVVCQESDLPDELLYGR(4)-CMPTFQFFK(1)	C-C	2.81087e-07
82	sp|Q9BQE3|TBA1C_HUMAN (295)-sp|P10599|THIO_HUMAN (73)	AYHEQLTVAEITNACFEPANQMVK(15)-CMPTFQFFK(1)	C-C	0.0727975
83	sp|P10599|THIO_HUMAN (73)-sp|Q9H3K6|BOLA2_HUMAN (31)	CMPTFQFFK(1)-CSCSFR(1)	C-C	0.00896111
84	sp|P00813|ADA_HUMAN (75)-sp|P10599|THIO_HUMAN (73)	FDYYMPAIAGCR(11)-CMPTFQFFK(1)	C-C	0.0340188
85	sp|P10599|THIO_HUMAN (73)-sp|Q15345|LRC41_HUMAN (297)	CMPTFQFFK(1)-CAAALMASR(1)	C-C	1.27393e-06
86	sp|Q9ULC4|MCTS1_HUMAN (14)-sp|P10599|THIO_HUMAN (73)	ENVSNCIQLK(6)-CMPTFQFFK(1)	C-C	0.000164274
87	sp|P49790|NU153_HUMAN (1065)-sp|P10599|THIO_HUMAN (73)	SASVAPFTCK(9)-CMPTFQFFK(1)	C-C	5.73496e-08
88	sp|P0DPH7|TBA3C_HUMAN (295)-sp|P10599|THIO_HUMAN (73)/sp|Q71U36|TBA1A_HUMAN (295)-sp|P10599|THIO_HUMAN (73)/sp|P68366|TBA4A_HUMAN (295)-sp|P10599|THIO_HUMAN (73)/sp|P0DPH8|TBA3D_HUMAN (295)-sp|P10599|THIO_HUMAN (73)/sp|Q6PEY2|TBA3E_HUMAN (295)-sp|P10599|THIO_HUMAN (73)/sp|P68363|TBA1B_HUMAN (295)-sp|P10599|THIO_HUMAN (73)	AYHEQLSVAEITNACFEPANQMVK(15)-CMPTFQFFK(1)	C-C	0.0179361
89	sp|Q15233|NONO_HUMAN (145)-sp|P10599|THIO_HUMAN (73)	FACHSASLTVR(3)-CMPTFQFFKK(1)	C-C	2.26054e-05
90	sp|P62633|CNBP_HUMAN (97)-sp|P10599|THIO_HUMAN (73)	EQCCYNCGKPGHLAR(3)-CMPTFQFFK(1)	C-C	6.83259e-06
91	sp|Q00013|EM55_HUMAN (242)-sp|P10599|THIO_HUMAN (73)	VASMAQSAPSEAPSCSPFGK(15)-CMPTFQFFK(1)	C-C	9.03942e-05
92	sp|P41250|GARS_HUMAN (466)-sp|P10599|THIO_HUMAN (73)	SCYDLSCHAR(2)-CMPTFQFFK(1)	C-C	2.84937e-05
93	sp|O43684|BUB3_HUMAN (129)-sp|P10599|THIO_HUMAN (73)	TPCNAGTFSQPEK(3)-CMPTFQFFK(1)	C-C	0.010834
94	sp|P26599|PTBP1_HUMAN (23)-sp|P10599|THIO_HUMAN (73)	RGSDELFSTCVTNGPFIMSSNSASAANGNDSKK(10)-CMPTFQFFK(1)	C-C	0.000187338
95	sp|P10599|THIO_HUMAN (73)-sp|P25205|MCM3_HUMAN (148)	CMPTFQFFK(1)-SVHYCPATK(5)	C-C	0.00103814
96	sp|Q8N6M0|OTU6B_HUMAN (172)-sp|P10599|THIO_HUMAN (73)	DCALTVVALR(2)-CMPTFQFFK(1)	C-C	5.91685e-06
97	sp|O43290|SNUT1_HUMAN (674)-sp|P10599|THIO_HUMAN (73)	SLPSAVYCIEDK(8)-CMPTFQFFK(1)	C-C	0.00356966
98	sp|P49915|GUAA_HUMAN (456)-sp|P10599|THIO_HUMAN (73)	VICAEEPYICK(10)-CMPTFQFFK(1)	C-C	1.00724e-05
99	sp|P10599|THIO_HUMAN (73)-sp|Q9BU89|DOHH_HUMAN (232)	CMPTFQFFK(1)-CTENPMVR(1)	C-C	1.04845e-06
100	sp|Q9H2G2|SLK_HUMAN (1212)-sp|P10599|THIO_HUMAN (73)	MTGESECLNPSTQSR(7)-CMPTFQFFK(1)	C-C	0.000131432
101	sp|Q14980|NUMA1_HUMAN (160)-sp|P10599|THIO_HUMAN (73)	APVPSTCSSTFPEELSPPSHQAK(7)-CMPTFQFFK(1)	C-C	0.585437
102	sp|P61289|PSME3_HUMAN (92)-sp|P10599|THIO_HUMAN (73)	LDECEEAFQGTK(4)-CMPTFQFFK(1)	C-C	0.000100455
103	sp|P62857|RS28_HUMAN (27)-sp|P10599|THIO_HUMAN (73)	TGSQGQCTQVR(7)-CMPTFQFFK(1)	C-C	1.45923e-06
104	sp|Q9Y570|PPME1_HUMAN (347)-sp|P10599|THIO_HUMAN (73)	FQMQVLPQCGHAVHEDAPDK(9)-CMPTFQFFK(1)	C-C	0.223249
105	sp|P10599|THIO_HUMAN (73)-sp|P46937|YAP1_HUMAN (343)	CMPTFQFFK(1)-CQELALR(1)	C-C	0.0100387
106	sp|P78347|GTF2I_HUMAN (215)-sp|P10599|THIO_HUMAN (73)	SILSPGGSCGPIK(9)-CMPTFQFFK(1)	C-C	0.00757446
107	sp|P10599|THIO_HUMAN (73)-sp|Q6NZ67|MZT2B_HUMAN (80)/sp|P10599|THIO_HUMAN (73)-sp|Q6P582|MZT2A_HUMAN (80)	CMPTFQFFK(1)-SMCAGQR(3)	C-C	0.00141154
108	sp|Q16527|CSRP2_HUMAN (33)-sp|P10599|THIO_HUMAN (73)	CCFLCMVCR(1)-CMPTFQFFK(1)	C-C	4.59058e-06
109	sp|A0AVT1|UBA6_HUMAN (347)-sp|P10599|THIO_HUMAN (73)	KPNVGCQQDSEELLK(6)-CMPTFQFFK(1)	C-C	2.49252e-07
110	sp|O75391|SPAG7_HUMAN (191)-sp|P10599|THIO_HUMAN (73)	TYGCVPVANK(4)-CMPTFQFFK(1)	C-C	5.4399e-05
111	sp|P10599|THIO_HUMAN (73)-sp|P30086|PEBP1_HUMAN (133)	CMPTFQFFK(1)-CDEPILSNR(1)	C-C	2.28477e-09
112	sp|Q9UL40|ZN346_HUMAN (68)-sp|P10599|THIO_HUMAN (73)	NQCLFTNTQCK(3)-CMPTFQFFK(1)	C-C	8.92522e-08
113	sp|P10599|THIO_HUMAN (73)-sp|Q9UKX7|NUP50_HUMAN (151)	CMPTFQFFK(1)-ACVGNAYHK(2)	C-C	1.24336e-05
114	sp|P10599|THIO_HUMAN (73)-sp|Q9ULW0|TPX2_HUMAN (301)	CMPTFQFFK(1)-GCTIVK(2)	C-C	0.0955532
115	sp|Q9Y2Z0|SGT1_HUMAN (49)-sp|P10599|THIO_HUMAN (73)	ALEQKPDDAQYYCQR(13)-CMPTFQFFK(1)	C-C	0.0294737
116	sp|P10599|THIO_HUMAN (73)-sp|O75152|ZC11A_HUMAN (636)	CMPTFQFFK(1)-CAAQTLEK(1)	C-C	0.000624104
117	sp|O75821|EIF3G_HUMAN (139)-sp|P10599|THIO_HUMAN (73)	EDLNCQEEEDPMNK(5)-CMPTFQFFK(1)	C-C	0.193195
118	sp|P26599|PTBP1_HUMAN (23)-sp|P10599|THIO_HUMAN (73)	GSDELFSTCVTNGPFIMSSNSASAANGNDSK(9)-CMPTFQFFK(1)	C-C	0.0166838
119	sp|P10599|THIO_HUMAN (73)-sp|Q9NYF8|BCLF1_HUMAN (688)	CMPTFQFFK(1)-CDSADLR(1)	C-C	6.35284e-05
120	sp|Q9BSD7|NTPCR_HUMAN (101)-sp|P10599|THIO_HUMAN (73)	NADCSSGPGQR(4)-CMPTFQFFK(1)	C-C	1.23567e-06
121	sp|P10599|THIO_HUMAN (73)-sp|Q96SZ5|AEDO_HUMAN (18)	CMPTFQFFK(1)-QACLTFR(3)	C-C	0.188441
122	sp|P10599|THIO_HUMAN (73)-sp|Q9BQ61|TRIR_HUMAN (165)	CMPTFQFFK(1)-AHQCGDDDK(4)	C-C	4.0666e-06
123	sp|P48643|TCPE_HUMAN (407)-sp|P10599|THIO_HUMAN (73)	SLHDALCVIR(7)-CMPTFQFFK(1)	C-C	0.0162602
124	sp|P10599|THIO_HUMAN (73)-sp|Q15149|PLEC_HUMAN (530)	CMPTFQFFK(1)-LECLQR(3)	C-C	0.000685128
125	sp|P0DPH7|TBA3C_HUMAN (347)-sp|P10599|THIO_HUMAN (73)/sp|Q71U36|TBA1A_HUMAN (347)-sp|P10599|THIO_HUMAN (73)/sp|Q9BQE3|TBA1C_HUMAN (347)-sp|P10599|THIO_HUMAN (73)/sp|P0DPH8|TBA3D_HUMAN (347)-sp|P10599|THIO_HUMAN (73)/sp|Q6PEY2|TBA3E_HUMAN (347)-sp|P10599|THIO_HUMAN (73)/sp|Q9NY65|TBA8_HUMAN (347)-sp|P10599|THIO_HUMAN (73)	TIQFVDWCPTGFK(8)-CMPTFQFFK(1)	C-C	0.00206397
126	sp|P51858|HDGF_HUMAN (108)-sp|P10599|THIO_HUMAN (73)	SCVEEPEPEPEAAEGDGDK(2)-CMPTFQFFK(1)	C-C	0.00250462
127	sp|P10599|THIO_HUMAN (73)-sp|P10599|THIO_HUMAN (2)	CMPTFQFFK(1)-VKQIESK(1)	C-V	0.00539099
128	sp|P10599|THIO_HUMAN (73)-sp|P49588|SYAC_HUMAN (773)	CMPTFQFFKK(1)-CLSVMEAK(1)	C-C	0.000743632
129	sp|P10599|THIO_HUMAN (73)-sp|Q8NC51|PAIRB_HUMAN (321)	CMPTFQFFK(1)-KGFVLHK(1)	C-K	0.000485901
130	sp|O75475|PSIP1_HUMAN (204)-sp|P10599|THIO_HUMAN (73)	QPCPSESDIITEEDK(3)-CMPTFQFFK(1)	C-C	0.000221355
131	sp|Q9Y508|RN114_HUMAN (8)-sp|P10599|THIO_HUMAN (73)	DCGGAAQLAGPAAEADPLGR(2)-CMPTFQFFK(1)	C-C	0.000163135
132	sp|Q8N6M0|OTU6B_HUMAN (292)-sp|P10599|THIO_HUMAN (73)	LVNIVTENCS(9)-CMPTFQFFK(1)	C-C	0.0153096
133	sp|P23528|COF1_HUMAN (139)-sp|P10599|THIO_HUMAN (73)	HELQANCYEEVK(7)-CMPTFQFFKK(1)	C-C	4.563e-08
134	sp|P04183|KITH_HUMAN (66)-sp|P10599|THIO_HUMAN (73)	YSSSFCTHDR(6)-CMPTFQFFK(1)	C-C	1.90369e-07
135	sp|P10599|THIO_HUMAN (73)-sp|Q15061|WDR43_HUMAN (372)	CMPTFQFFK(1)-EPHMCLVR(5)	C-C	0.00018052
136	sp|Q92499|DDX1_HUMAN (110)-sp|P10599|THIO_HUMAN (73)	GSAFAIGSDGLCCQSR(12)-CMPTFQFFK(1)	C-C	0.180474
137	sp|P17987|TCPA_HUMAN (499)-sp|P10599|THIO_HUMAN (73)	DNKQAGVFEPTIVK(3)-CMPTFQFFK(1)	C-K	0.000151684
138	sp|P19784|CSK22_HUMAN (336)-sp|P10599|THIO_HUMAN (73)	EQSQPCADNAVLSSGLTAAR(6)-CMPTFQFFK(1)	C-C	0.00469538
139	sp|Q96I24|FUBP3_HUMAN (460)-sp|P10599|THIO_HUMAN (73)	SSGCFPNMAAK(4)-CMPTFQFFK(1)	C-C	0.000356575
140	sp|P10599|THIO_HUMAN (73)-sp|Q8WUZ0|BCL7C_HUMAN (211)	CMPTFQFFK(1)-ICPNAPDP(2)	C-C	0.00146078
141	sp|P50990|TCPQ_HUMAN (244)-sp|P10599|THIO_HUMAN (73)	IAVYSCPFDGMITETK(6)-CMPTFQFFK(1)	C-C	0.00176732
142	sp|P10599|THIO_HUMAN (73)-sp|Q9NSP4|CENPM_HUMAN (110)	CMPTFQFFK(1)-ESHCSIHR(4)	C-C	0.00313711
143	sp|Q12948|FOXC1_HUMAN (550)-sp|P10599|THIO_HUMAN (73)	TSGAFVYDCSK(9)-CMPTFQFFK(1)	C-C	4.03774e-05
144	sp|Q9BWU0|NADAP_HUMAN (730)-sp|P10599|THIO_HUMAN (73)	TTSLCAGPSASK(5)-CMPTFQFFK(1)	C-C	4.24892e-09
145	sp|Q9H0W9|CK054_HUMAN (226)-sp|P10599|THIO_HUMAN (73)	SHIMPAEFSSCPLNSDEEVNK(11)-CMPTFQFFK(1)	C-C	2.80863e-05
146	sp|Q13126|MTAP_HUMAN (131)-sp|P10599|THIO_HUMAN (73)	TTMRPQSFYDGSHSCAR(15)-CMPTFQFFK(1)	C-C	0.000769946
147	sp|Q71U36|TBA1A_HUMAN (315)-sp|P10599|THIO_HUMAN (73)/sp|P68366|TBA4A_HUMAN (315)-sp|P10599|THIO_HUMAN (73)/sp|A6NHL2|TBAL3_HUMAN (322)-sp|P10599|THIO_HUMAN (73)/sp|Q9BQE3|TBA1C_HUMAN (315)-sp|P10599|THIO_HUMAN (73)/sp|P68363|TBA1B_HUMAN (315)-sp|P10599|THIO_HUMAN (73)	YMACCLLYR(4)-CMPTFQFFK(1)	C-C	2.22267e-06
148	sp|Q9H2G2|SLK_HUMAN (358)-sp|P10599|THIO_HUMAN (73)	LSQNACILESVSEK(6)-CMPTFQFFK(1)	C-C	4.11734e-06
149	sp|P48507|GSH0_HUMAN (35)-sp|P10599|THIO_HUMAN (73)	CPSTHSEELHDCIQK(1)-CMPTFQFFK(1)	C-C	0.000254499
150	sp|Q9HBM1|SPC25_HUMAN (27)-sp|P10599|THIO_HUMAN (73)	STDTSCQMAGLR(6)-CMPTFQFFK(1)	C-C	1.27406e-06
151	sp|Q53H96|P5CR3_HUMAN (49)-sp|P10599|THIO_HUMAN (73)	NLCHFQALGCR(3)-CMPTFQFFK(1)	C-C	0.000633061
152	sp|Q99439|CNN2_HUMAN (164)-sp|P10599|THIO_HUMAN (73)	AGQCVIGLQMGTNK(4)-CMPTFQFFK(1)	C-C	4.35743e-05
153	sp|Q9UGI8|TES_HUMAN (196)-sp|P10599|THIO_HUMAN (73)	LPCEMDAQGPK(3)-CMPTFQFFK(1)	C-C	4.02452e-06
154	sp|Q9UI12|VATH_HUMAN (85)-sp|P10599|THIO_HUMAN (73)	TFINLMTHICK(10)-CMPTFQFFK(1)	C-C	6.16917e-05
155	sp|Q8N806|UBR7_HUMAN (374)-sp|P10599|THIO_HUMAN (73)	VQQVELICEYNDLK(8)-CMPTFQFFK(1)	C-C	0.0304248
156	sp|P20810|ICAL_HUMAN (413)-sp|P10599|THIO_HUMAN (73)	TSMCSIQSAPPEPATLK(4)-CMPTFQFFK(1)	C-C	0.0713417
157	sp|P48506|GSH1_HUMAN (501)-sp|P10599|THIO_HUMAN (73)	GGNAVVDGCGK(9)-CMPTFQFFK(1)	C-C	7.41128e-06
158	sp|P10599|THIO_HUMAN (73)-sp|Q13885|TBB2A_HUMAN (303)/sp|P10599|THIO_HUMAN (73)-sp|A6NNZ2|TBB8B_HUMAN (303)/sp|P10599|THIO_HUMAN (73)-sp|P04350|TBB4A_HUMAN (303)/sp|P10599|THIO_HUMAN (73)-sp|P07437|TBB5_HUMAN (303)/sp|P10599|THIO_HUMAN (73)-sp|Q9BVA1|TBB2B_HUMAN (303)/sp|P10599|THIO_HUMAN (73)-sp|Q9BUF5|TBB6_HUMAN (303)/sp|P10599|THIO_HUMAN (73)-sp|Q13509|TBB3_HUMAN (303)/sp|P10599|THIO_HUMAN (73…	CMPTFQFFK(1)-NMMAACDPR(6)	C-C	0.00852408
159	sp|P10599|THIO_HUMAN (32)-sp|P10599|THIO_HUMAN (73)	LVVVDFSATWCGPCK(11)-CMPTFQFFK(1)	C-C	8.78374e-06
160	sp|P62826|RAN_HUMAN (112)-sp|P10599|THIO_HUMAN (73)	VCENIPIVLCGNK(2)-CMPTFQFFK(1)	C-C	9.03948e-06
161	sp|O60870|KIN17_HUMAN (43)-sp|P10599|THIO_HUMAN (73)	CHCMSESHQR(1)-CMPTFQFFK(1)	C-C	2.12955e-06
162	sp|Q53H82|LACB2_HUMAN (100)-sp|P10599|THIO_HUMAN (73)	SINNDTTYCIK(9)-CMPTFQFFK(1)	C-C	0.00382929
163	sp|P10599|THIO_HUMAN (73)-sp|Q9Y520|PRC2C_HUMAN (223)	CMPTFQFFK(1)-IACGPPQAK(3)	C-C	3.07562e-06
164	sp|O75940|SPF30_HUMAN (214)-sp|P10599|THIO_HUMAN (73)	VGVGTCGIADKPMTQYQDTSK(6)-CMPTFQFFK(1)	C-C	8.50541e-06
165	sp|P62633|CNBP_HUMAN (97)-sp|P10599|THIO_HUMAN (73)	EQCCYNCGK(3)-CMPTFQFFK(1)	C-C	0.0113915
166	sp|O95793|STAU1_HUMAN (574)-sp|P10599|THIO_HUMAN (73)	TGNGPMSVCGR(9)-CMPTFQFFK(1)	C-C	0.000108786
167	sp|Q9UGP4|LIMD1_HUMAN (305)-sp|P10599|THIO_HUMAN (73)	TPSVSAPLALSCPR(12)-CMPTFQFFK(1)	C-C	0.000936532
168	sp|Q14151|SAFB2_HUMAN (361)-sp|P10599|THIO_HUMAN (73)/sp|Q15424|SAFB1_HUMAN (362)-sp|P10599|THIO_HUMAN (73)	FDFDACNEVPPAPK(6)-CMPTFQFFK(1)	C-C	0.00071366
169	sp|Q6IBS0|TWF2_HUMAN (141)-sp|P10599|THIO_HUMAN (73)	HLSSCAAPAPLTSAER(5)-CMPTFQFFK(1)	C-C	2.06701e-05
170	sp|Q15185|TEBP_HUMAN (33)-sp|P10599|THIO_HUMAN (73)	DVNVNFEKSK(8)-CMPTFQFFK(1)	C-K	1.19532e-05
171	sp|P33240|CSTF2_HUMAN (150)-sp|P10599|THIO_HUMAN (73)	LCVQNSPQEAR(2)-CMPTFQFFK(1)	C-C	1.16627e-06
172	sp|P54646|AAPK2_HUMAN (382)-sp|P10599|THIO_HUMAN (73)	CPLDALNTTKPK(1)-CMPTFQFFK(1)	C-C	0.000127771
173	sp|Q9GZP4|PITH1_HUMAN (187)-sp|P10599|THIO_HUMAN (73)	HEVTICNYEASANPADHR(6)-CMPTFQFFK(1)	C-C	3.36254e-07
174	sp|Q96KB5|TOPK_HUMAN (112)-sp|P10599|THIO_HUMAN (73)	AFTEANDGSLCLAMEYGGEK(11)-CMPTFQFFK(1)	C-C	0.000279056
175	sp|P78527|PRKDC_HUMAN (1904)-sp|P10599|THIO_HUMAN (73)	INQVFHGSCITEGNELTK(9)-CMPTFQFFK(1)	C-C	5.76552e-07
176	sp|P10599|THIO_HUMAN (73)-sp|Q86VP6|CAND1_HUMAN (1007)	CMPTFQFFK(1)-NCIGDFLK(2)	C-C	0.000724286
177	sp|P10599|THIO_HUMAN (73)-sp|Q8WWK9|CKAP2_HUMAN (100)	CMPTFQFFK(1)-HCIPLK(2)	C-C	0.0125019
178	sp|Q9NQ88|TIGAR_HUMAN (114)-sp|P10599|THIO_HUMAN (73)	EECPVFTPPGGETLDQVK(3)-CMPTFQFFK(1)	C-C	0.177137
179	sp|P49023|PAXI_HUMAN (108)-sp|P10599|THIO_HUMAN (73)	TSSVSNPQDSVGSPCSR(15)-CMPTFQFFK(1)	C-C	0.00169232
180	sp|P10599|THIO_HUMAN (73)-sp|P53004|BIEA_HUMAN (204)	CMPTFQFFK(1)-MTVCLETEK(4)	C-C	0.000155154
181	sp|Q04917|1433F_HUMAN (112)-sp|P10599|THIO_HUMAN (73)	NCNDFQYESK(2)-CMPTFQFFK(1)	C-C	4.50226e-05
182	sp|P10599|THIO_HUMAN (73)-sp|P09884|DPOLA_HUMAN (141)	CMPTFQFFK(1)-SMFIACAGK(6)	C-C	0.00014695
183	sp|Q6FI81|CPIN1_HUMAN (285)-sp|P10599|THIO_HUMAN (73)	CASCPYLGMPAFKPGEK(1)-CMPTFQFFK(1)	C-C	0.0398782
184	sp|Q99439|CNN2_HUMAN (175)-sp|P10599|THIO_HUMAN (73)	CASQSGMTAYGTR(1)-CMPTFQFFK(1)	C-C	0.000602777
185	sp|O75369|FLNB_HUMAN (2501)-sp|P10599|THIO_HUMAN (73)	SSTETCYSAIPK(6)-CMPTFQFFK(1)	C-C	3.60242e-06
186	sp|P10599|THIO_HUMAN (73)-sp|O00170|AIP_HUMAN (208)	CMPTFQFFK(1)-YYDAIACLK(7)	C-C	0.00104297
187	sp|Q13057|COASY_HUMAN (144)-sp|P10599|THIO_HUMAN (73)	YATSCYSCCPR(9)-CMPTFQFFK(1)	C-C	0.00038791
188	sp|Q96G74|OTUD5_HUMAN (519)-sp|P10599|THIO_HUMAN (73)	ATSPLVSLYPALECR(14)-CMPTFQFFK(1)	C-C	2.70634e-05
189	sp|P49321|NASP_HUMAN (254)-sp|P10599|THIO_HUMAN (73)	SVSGTDVQEECREK(11)-CMPTFQFFK(1)	C-C	0.00381102
190	sp|P10599|THIO_HUMAN (73)-sp|Q9BQ75|CMS1_HUMAN (55)	CMPTFQFFK(1)-ECFLIQPK(2)	C-C	5.4168e-06
191	sp|Q9Y613|FHOD1_HUMAN (502)-sp|P10599|THIO_HUMAN (73)	TPQSPAPCVLLR(8)-CMPTFQFFK(1)	C-C	0.358287
192	sp|P10599|THIO_HUMAN (73)-sp|Q96PZ0|PUS7_HUMAN (38)	CMPTFQFFK(1)-LSECSLTK(4)	C-C	0.603147
193	sp|Q712K3|UB2R2_HUMAN (191)-sp|P10599|THIO_HUMAN (73)	VPTTLAEYCIK(9)-CMPTFQFFK(1)	C-C	8.34515e-08
194	sp|Q96RS6|NUDC1_HUMAN (376)-sp|P10599|THIO_HUMAN (73)	DSAQCAAIAER(5)-CMPTFQFFK(1)	C-C	6.56255e-05
195	sp|Q96KB5|TOPK_HUMAN (22)-sp|P10599|THIO_HUMAN (73)	SVLCSTPTINIPASPFMQK(4)-CMPTFQFFK(1)	C-C	0.000719208
196	sp|P10599|THIO_HUMAN (73)-sp|P60903|S10AA_HUMAN (62)	CMPTFQFFK(1)-DLDQCRDGK(5)	C-C	0.00253923
197	sp|P10599|THIO_HUMAN (73)-sp|Q8IX18|DHX40_HUMAN (641)	CMPTFQFFK(1)-TFCTMDGR(3)	C-C	1.52777e-06
198	sp|P10599|THIO_HUMAN (73)-sp|Q86X95|CIR1_HUMAN (10)	CMPTFQFFK(1)-SFANFMCK(7)	C-C	0.178649
199	sp|Q9H3R5|CENPH_HUMAN (35)-sp|P10599|THIO_HUMAN (73)	AGGPPQVAGAQAACSEDR(14)-CMPTFQFFK(1)	C-C	6.88397e-07
200	sp|P47756|CAPZB_HUMAN (206)-sp|P10599|THIO_HUMAN (73)	DETVSDCSPHIANIGR(7)-CMPTFQFFK(1)	C-C	1.4023e-05
201	sp|P10599|THIO_HUMAN (73)-sp|Q96FZ2|HMCES_HUMAN (131)	CMPTFQFFK(1)-CQGTNQR(1)	C-C	5.28426e-05
202	sp|P10599|THIO_HUMAN (73)-sp|Q8ND24|RN214_HUMAN (655)	CMPTFQFFK(1)-SSHAPATCK(8)	C-C	0.00912998
203	sp|P62979|RS27A_HUMAN (149)-sp|P10599|THIO_HUMAN (73)	CCLTYCFNKPEDK(6)-CMPTFQFFK(1)	C-C	1.12537e-05
204	sp|P10599|THIO_HUMAN (73)-sp|O60841|IF2P_HUMAN (853)	CMPTFQFFK(1)-LAHCEELR(4)	C-C	3.5381e-05
205	sp|P10599|THIO_HUMAN (73)-sp|Q8NFP7|NUD10_HUMAN (3)/sp|P10599|THIO_HUMAN (73)-sp|Q96G61|NUD11_HUMAN (3)	CMPTFQFFK(1)-CKPNQTR(1)	C-C	2.53476e-05
206	sp|P10599|THIO_HUMAN (73)-sp|O43915|VEGFD_HUMAN (191)	CMPTFQFFK(1)-CLPTAPR(1)	C-C	0.12103
207	sp|P10599|THIO_HUMAN (73)-sp|Q06265|EXOS9_HUMAN (9)	CMPTFQFFK(1)-ETPLSNCER(7)	C-C	3.97413e-06
208	sp|P49321|NASP_HUMAN (708)-sp|P10599|THIO_HUMAN (73)	KPTDGASSSNCVTDISHLVR(11)-CMPTFQFFKK(1)	C-C	3.76082e-11
209	sp|O00233|PSMD9_HUMAN (59)-sp|P10599|THIO_HUMAN (73)	GIGMNEPLVDCEGYPR(11)-CMPTFQFFK(1)	C-C	0.00817213
210	sp|Q9UFW8|CGBP1_HUMAN (92)-sp|P10599|THIO_HUMAN (73)	QRPLTASLQCNSTAQTEK(10)-CMPTFQFFK(1)	C-C	0.00363364
211	sp|Q53EL6|PDCD4_HUMAN (275)-sp|P10599|THIO_HUMAN (73)	AVGDGILCNTYIDSYK(8)-CMPTFQFFK(1)	C-C	9.30128e-05
212	sp|P10599|THIO_HUMAN (73)-sp|Q9NWZ3|IRAK4_HUMAN (13)	CMPTFQFFK(1)-CLNVGLIR(1)	C-C	3.81098e-05
213	sp|Q9BXP5|SRRT_HUMAN (412)-sp|P10599|THIO_HUMAN (73)	DAAGLECKPR(7)-CMPTFQFFK(1)	C-C	3.24985e-06
214	sp|P10599|THIO_HUMAN (73)-sp|O75179|ANR17_HUMAN (58)	CMPTFQFFK(1)-VCDLLLK(2)	C-C	0.00291418
215	sp|Q12948|FOXC1_HUMAN (529)-sp|P10599|THIO_HUMAN (73)	IGLNNSPVNGNSSCQMAFPSSQSLYR(14)-CMPTFQFFK(1)	C-C	0.0745562
216	sp|Q9Y3B4|SF3B6_HUMAN (83)-sp|P10599|THIO_HUMAN (73)	NACDHLSGFNVCNR(12)-CMPTFQFFK(1)	C-C	2.94605e-09
217	sp|P46013|KI67_HUMAN (226)-sp|P10599|THIO_HUMAN (73)	SVPTTQCLDNSK(7)-CMPTFQFFK(1)	C-C	0.000100316
218	sp|Q8IXM2|BAP18_HUMAN (66)-sp|P10599|THIO_HUMAN (73)	RFGDDLNHISCVIK(11)-CMPTFQFFK(1)	C-C	0.332983
219	sp|P22681|CBL_HUMAN (508)-sp|P10599|THIO_HUMAN (73)	VCVPSSASALGTASK(2)-CMPTFQFFK(1)	C-C	0.000112571
220	sp|Q96FW1|OTUB1_HUMAN (23)-sp|P10599|THIO_HUMAN (73)	QEPLGSDSEGVNCLAYDEAIMAQQDR(13)-CMPTFQFFK(1)	C-C	0.000529393
221	sp|Q9C0C9|UBE2O_HUMAN (182)-sp|P10599|THIO_HUMAN (73)	LIGTNCIIYPVNSK(6)-CMPTFQFFK(1)	C-C	0.118556
222	sp|Q8N2W9|PIAS4_HUMAN (164)-sp|P10599|THIO_HUMAN (73)	LQESPCIFALTPR(6)-CMPTFQFFK(1)	C-C	0.0454902
223	sp|Q16555|DPYL2_HUMAN (504)-sp|P10599|THIO_HUMAN (73)	GLYDGPVCEVSVTPK(8)-CMPTFQFFK(1)	C-C	0.000927973
224	sp|Q5TFE4|NT5D1_HUMAN (119)-sp|P10599|THIO_HUMAN (73)	HFLSDTGMACR(10)-CMPTFQFFK(1)	C-C	0.00345707
225	sp|P11802|CDK4_HUMAN (135)-sp|P10599|THIO_HUMAN (73)	GLDFLHANCIVHR(9)-CMPTFQFFK(1)	C-C	0.00686316
226	sp|P31689|DNJA1_HUMAN (149)-sp|P10599|THIO_HUMAN (73)	GAVECCPNCR(5)-CMPTFQFFK(1)	C-C	1.86562e-07
227	sp|P13639|EF2_HUMAN (567)-sp|P10599|THIO_HUMAN (73)	DLEEDHACIPIK(8)-CMPTFQFFKK(1)	C-C	0.00115763
228	sp|P10599|THIO_HUMAN (73)-sp|Q14676|MDC1_HUMAN (26)	CMPTFQFFK(1)-CNVEPVGR(1)	C-C	5.2284e-06
229	sp|P10599|THIO_HUMAN (73)-sp|Q14008|CKAP5_HUMAN (1946)	CMPTFQFFK(1)-CGLDNTK(1)	C-C	3.09936e-05
230	sp|P49327|FAS_HUMAN (1448)-sp|P10599|THIO_HUMAN (73)	AINCATSGVVGLVNCLR(4)-CMPTFQFFK(1)	C-C	3.31483e-06
231	sp|Q9H900|ZWILC_HUMAN (7)-sp|P10599|THIO_HUMAN (73)	LNCAAEDFYSR(3)-CMPTFQFFK(1)	C-C	2.01739e-05
232	sp|P10599|THIO_HUMAN (73)-sp|Q6P1J9|CDC73_HUMAN (145)	CMPTFQFFK(1)-IEDEECVR(6)	C-C	1.80292e-06
233	sp|Q9NYZ3|GTSE1_HUMAN (539)-sp|P10599|THIO_HUMAN (73)	AVGSPLCVPAR(7)-CMPTFQFFK(1)	C-C	1.17081e-07
234	sp|Q96C86|DCPS_HUMAN (37)-sp|P10599|THIO_HUMAN (73)	EAGVGNGTCAPVR(9)-CMPTFQFFK(1)	C-C	0.00299521
235	sp|P09936|UCHL1_HUMAN (152)-sp|P10599|THIO_HUMAN (73)	NEAIQAAHDAVAQEGQCRVDDK(17)-CMPTFQFFK(1)	C-C	0.268064
236	sp|P49327|FAS_HUMAN (2202)-sp|P10599|THIO_HUMAN (73)	ADEASELACPTPK(9)-CMPTFQFFK(1)	C-C	0.0546069
237	sp|Q9H0C8|ILKAP_HUMAN (301)-sp|P10599|THIO_HUMAN (73)	CGVTSVPDIR(1)-CMPTFQFFK(1)	C-C	9.31378e-07
238	sp|P40222|TXLNA_HUMAN (523)-sp|P10599|THIO_HUMAN (73)	VTEAPCYPGAPSTEASGQTGPQEPTSAR(6)-CMPTFQFFK(1)	C-C	0.00360918
239	sp|P51858|HDGF_HUMAN (108)-sp|P10599|THIO_HUMAN (73)	SCVEEPEPEPEAAEGDGDKK(2)-CMPTFQFFK(1)	C-C	3.72173e-05
240	sp|P07814|SYEP_HUMAN (744)-sp|P10599|THIO_HUMAN (73)	ERPTPSLNNNCTTSEDSLVLYNR(11)-CMPTFQFFK(1)	C-C	0.00097568
241	sp|P10599|THIO_HUMAN (73)-sp|Q13885|TBB2A_HUMAN (354)/sp|P10599|THIO_HUMAN (73)-sp|A6NNZ2|TBB8B_HUMAN (354)/sp|P10599|THIO_HUMAN (73)-sp|P04350|TBB4A_HUMAN (354)/sp|P10599|THIO_HUMAN (73)-sp|P07437|TBB5_HUMAN (354)/sp|P10599|THIO_HUMAN (73)-sp|Q9BVA1|TBB2B_HUMAN (354)/sp|P10599|THIO_HUMAN (73)-sp|Q3ZCM7|TBB8_HUMAN (354)/sp|P10599|THIO_HUMAN (73)-sp|P68371|TBB4B_HUMAN (354)	CMPTFQFFK(1)-TAVCDIPPR(4)	C-C	1.2802e-05
242	sp|Q9UQ35|SRRM2_HUMAN (872)-sp|P10599|THIO_HUMAN (73)	SCFESSPDPELK(2)-CMPTFQFFK(1)	C-C	3.59085e-05
243	sp|Q96B54|ZN428_HUMAN (115)-sp|P10599|THIO_HUMAN (73)	LCCPATAPQEAPAPEGR(3)-CMPTFQFFK(1)	C-C	0.0110837
244	sp|P0DPH7|TBA3C_HUMAN (376)-sp|P10599|THIO_HUMAN (73)/sp|Q71U36|TBA1A_HUMAN (376)-sp|P10599|THIO_HUMAN (73)/sp|P68366|TBA4A_HUMAN (376)-sp|P10599|THIO_HUMAN (73)/sp|P0DPH8|TBA3D_HUMAN (376)-sp|P10599|THIO_HUMAN (73)/sp|Q6PEY2|TBA3E_HUMAN (376)-sp|P10599|THIO_HUMAN (73)/sp|Q9NY65|TBA8_HUMAN (376)-sp|P10599|THIO_HUMAN (73)/sp|P68363|TBA1B_HUMAN (376)-sp|P10599|THIO_HUMAN (73)	AVCMLSNTTAIAEAWAR(3)-CMPTFQFFK(1)	C-C	0.00397024
245	sp|P53041|PPP5_HUMAN (77)-sp|P10599|THIO_HUMAN (73)	TECYGYALGDATR(3)-CMPTFQFFK(1)	C-C	1.68087e-06
246	sp|Q15365|PCBP1_HUMAN (109)-sp|P10599|THIO_HUMAN (73)	LVVPATQCGSLIGK(8)-CMPTFQFFK(1)	C-C	3.66926e-05
247	sp|Q9Y4E8|UBP15_HUMAN (264)-sp|P10599|THIO_HUMAN (73)	NSNYCLPSYTAYK(5)-CMPTFQFFK(1)	C-C	3.78675e-06
248	sp|P10599|THIO_HUMAN (73)-sp|Q16643|DREB_HUMAN (96)	CMPTFQFFK(1)-CACASHVAK(1)	C-C	5.25275e-10
249	sp|P10599|THIO_HUMAN (73)-sp|Q00013|EM55_HUMAN (94)	CMPTFQFFK(1)-QSCTVAR(3)	C-C	0.000719108
250	sp|P18583|SON_HUMAN (92)-sp|P10599|THIO_HUMAN (73)	CVSVQTDPTDEIPTK(1)-CMPTFQFFK(1)	C-C	4.9254e-06
251	sp|P10599|THIO_HUMAN (73)-sp|Q9UQR0|SCML2_HUMAN (688)	CMPTFQFFK(1)-LCYYIEK(2)	C-C	0.00227779
252	sp|P10599|THIO_HUMAN (73)-sp|Q96KB5|TOPK_HUMAN (70)	CMPTFQFFKK(1)-INPICNDHYR(5)	C-C	0.00184935
253	sp|P10599|THIO_HUMAN (73)-sp|A0A0B4J2A2|PAL4C_HUMAN (52)/sp|P10599|THIO_HUMAN (73)-sp|P62937|PPIA_HUMAN (52)/sp|P10599|THIO_HUMAN (73)-sp|F5H284|PAL4D_HUMAN (52)/sp|P10599|THIO_HUMAN (73)-sp|P0DN37|PAL4G_HUMAN (52)/sp|P10599|THIO_HUMAN (73)-sp|A0A075B767|PAL4H_HUMAN (52)/sp|P10599|THIO_HUMAN (73)-sp|Q9Y536|PAL4A_HUMAN (52)/sp|P10599|THIO_HUMAN (73)-sp|A0A075B759|PAL4E_HUMAN (52)/sp|P10599|THIO_HU…	CMPTFQFFKK(1)-GSCFHR(3)	C-C	0.000344349
254	sp|Q96EB6|SIR1_HUMAN (67)-sp|P10599|THIO_HUMAN (73)	GCPGAAAAALWR(2)-CMPTFQFFK(1)	C-C	8.24408e-07
255	sp|Q13546|RIPK1_HUMAN (325)-sp|P10599|THIO_HUMAN (73)	MQSLQLDCVAVPSSR(8)-CMPTFQFFK(1)	C-C	0.00309231
256	sp|Q15398|DLGP5_HUMAN (129)-sp|P10599|THIO_HUMAN (73)	YRPDMPCFLLSNQNAVK(7)-CMPTFQFFK(1)	C-C	1.35786e-05
257	sp|Q15185|TEBP_HUMAN (58)-sp|P10599|THIO_HUMAN (73)	HLNEIDLFHCIDPNDSK(10)-CMPTFQFFKK(1)	C-C	4.96481e-05
258	sp|P10599|THIO_HUMAN (73)-sp|O14929|HAT1_HUMAN (21)	CMPTFQFFK(1)-KLAEYK(1)	C-K	9.77724e-05
259	sp|O60610|DIAP1_HUMAN (1227)-sp|P10599|THIO_HUMAN (73)	AGCAVTSLLASELTK(3)-CMPTFQFFK(1)	C-C	3.23456e-05
260	sp|Q7Z2W4|ZCCHV_HUMAN (645)-sp|P10599|THIO_HUMAN (73)	NSNVDSSYLESLYQSCPR(16)-CMPTFQFFK(1)	C-C	0.000199119
261	sp|P12277|KCRB_HUMAN (2)-sp|P10599|THIO_HUMAN (73)	PFSNSHNALK(1)-CMPTFQFFK(1)	C-P	1.25597e-06
262	sp|P10599|THIO_HUMAN (73)-sp|Q9BXJ9|NAA15_HUMAN (735)	CMPTFQFFK(1)-TVLKQEMNR(4)	C-K	0.000359477
263	sp|Q15233|NONO_HUMAN (145)-sp|P10599|THIO_HUMAN (73)	FACHSASLTVR(3)-CMPTFQFFK(1)	C-C	4.48844e-06
264	sp|O75391|SPAG7_HUMAN (191)-sp|P10599|THIO_HUMAN (73)	TYGCVPVANKR(4)-CMPTFQFFK(1)	C-C	0.443136
265	sp|Q13162|PRDX4_HUMAN (245)-sp|P10599|THIO_HUMAN (73)/sp|Q06830|PRDX1_HUMAN (173)-sp|P10599|THIO_HUMAN (73)	HGEVCPAGWK(5)-CMPTFQFFK(1)	C-C	1.14799e-05
266	sp|P10599|THIO_HUMAN (73)-sp|P55265|DSRAD_HUMAN (1224)	CMPTFQFFK(1)-NFYLCPV(5)	C-C	0.0865616
267	sp|P22059|OSBP1_HUMAN (224)-sp|P10599|THIO_HUMAN (73)	VEDLSTCNDLIAK(7)-CMPTFQFFK(1)	C-C	0.0743481
268	sp|P10599|THIO_HUMAN (73)-sp|P46109|CRKL_HUMAN (249)	CMPTFQFFK(1)-RVPCAYDK(4)	C-C	0.000103127
269	sp|P43487|RANG_HUMAN (99)-sp|P10599|THIO_HUMAN (73)	ICANHYITPMMELKPNAGSDR(2)-CMPTFQFFK(1)	C-C	0.26815
270	sp|P10599|THIO_HUMAN (94)-sp|P10599|THIO_HUMAN (73)	VGEFSGANKEK(9)-CMPTFQFFK(1)	C-K	1.67208e-09
271	sp|O43414|ERI3_HUMAN (285)-sp|P10599|THIO_HUMAN (73)	AYSFAMGCWPK(8)-CMPTFQFFK(1)	C-C	0.127207
272	sp|P53350|PLK1_HUMAN (212)-sp|P10599|THIO_HUMAN (73)	TLCGTPNYIAPEVLSK(3)-CMPTFQFFK(1)	C-C	0.0262339
273	sp|P10599|THIO_HUMAN (8)-sp|P10599|THIO_HUMAN (73)	QIESKTAFQEALDAAGDK(5)-CMPTFQFFK(1)	C-K	0.000100637
274	sp|Q9BRA2|TXD17_HUMAN (78)-sp|P10599|THIO_HUMAN (73)	PYWKDPNNDFRK(4)-CMPTFQFFK(1)	C-K	2.15116e-06
275	sp|P10599|THIO_HUMAN (73)-sp|Q5JPI3|CC038_HUMAN (259)	CMPTFQFFK(1)-CPFVENTWK(1)	C-C	2.71694e-06
276	sp|P10599|THIO_HUMAN (73)-sp|Q00839|HNRPU_HUMAN (562)	CMPTFQFFK(1)-APQCLGK(4)	C-C	0.176303
277	sp|P62888|RL30_HUMAN (92)-sp|P10599|THIO_HUMAN (73)	VCTLAIIDPGDSDIIR(2)-CMPTFQFFK(1)	C-C	3.09936e-05
278	sp|P10599|THIO_HUMAN (73)-sp|O75821|EIF3G_HUMAN (25)	CMPTFQFFK(1)-CVTSELLK(1)	C-C	0.0396229
279	sp|P10599|THIO_HUMAN (73)-sp|P63208|SKP1_HUMAN (160)	CMPTFQFFK(1)-ENQWCEEK(5)	C-C	0.0372601
280	sp|P20290|BTF3_HUMAN (22)-sp|P10599|THIO_HUMAN (73)	GGCPGGEATLSQPPPR(3)-CMPTFQFFK(1)	C-C	0.00300104
281	sp|P10599|THIO_HUMAN (73)-sp|P25398|RS12_HUMAN (92)	CMPTFQFFK(1)-LGEWVGLCK(8)	C-C	0.00028383
282	sp|P21333|FLNA_HUMAN (2543)-sp|P10599|THIO_HUMAN (73)	ATCAPQHGAPGPGPADASK(3)-CMPTFQFFK(1)	C-C	5.24347e-05
283	sp|Q8ND82|Z280C_HUMAN (94)-sp|P10599|THIO_HUMAN (73)	CRDPPSNPVAASPR(1)-CMPTFQFFK(1)	C-C	8.70405e-05
284	sp|P10599|THIO_HUMAN (73)-sp|O43390|HNRPR_HUMAN (99)/sp|P10599|THIO_HUMAN (73)-sp|O60506|HNRPQ_HUMAN (96)	CMPTFQFFK(1)-SAFLCGVMK(5)	C-C	0.0209376
285	sp|P62280|RS11_HUMAN (116)-sp|P10599|THIO_HUMAN (73)	NMSVHLSPCFR(9)-CMPTFQFFK(1)	C-C	0.434007
286	sp|P10599|THIO_HUMAN (73)-sp|P46109|CRKL_HUMAN (249)	CMPTFQFFK(1)-VPCAYDK(3)	C-C	0.155083
287	sp|Q9NZZ3|CHMP5_HUMAN (20)-sp|P10599|THIO_HUMAN (73)	APPPSLTDCIGTVDSR(9)-CMPTFQFFK(1)	C-C	0.0392965
288	sp|P61289|PSME3_HUMAN (92)-sp|P10599|THIO_HUMAN (73)	RLDECEEAFQGTK(5)-CMPTFQFFK(1)	C-C	0.00879681
289	sp|Q9Y5A9|YTHD2_HUMAN (433)-sp|P10599|THIO_HUMAN (73)	YNIWCSTEHGNK(5)-CMPTFQFFK(1)	C-C	0.0118096
290	sp|P10599|THIO_HUMAN (73)-sp|O14980|XPO1_HUMAN (528)	CMPTFQFFK(1)-DLLGLCEQK(6)	C-C	0.244721
291	sp|Q9Y314|NOSIP_HUMAN (8)-sp|P10599|THIO_HUMAN (73)	NCTAGAVYTYHEK(2)-CMPTFQFFK(1)	C-C	0.00483412
292	sp|Q14247|SRC8_HUMAN (246)-sp|P10599|THIO_HUMAN (73)	CALGWDHQEK(1)-CMPTFQFFK(1)	C-C	3.57423e-10
293	sp|P22102|PUR2_HUMAN (41)-sp|P10599|THIO_HUMAN (73)	QVLVAPGNAGTACSEK(13)-CMPTFQFFK(1)	C-C	0.00237441
294	sp|P10599|THIO_HUMAN (73)-sp|P24941|CDK2_HUMAN (177)	CMPTFQFFK(1)-APEILLGCK(8)	C-C	0.000744145
295	sp|P10599|THIO_HUMAN (73)-sp|Q92945|FUBP2_HUMAN (436)	CMPTFQFFK(1)-CGLVIGR(1)	C-C	0.00440553
296	sp|P27816|MAP4_HUMAN (635)-sp|P10599|THIO_HUMAN (73)	CSLPAEEDSVLEK(1)-CMPTFQFFK(1)	C-C	0.0129292
297	sp|Q5VTL8|PR38B_HUMAN (113)-sp|P10599|THIO_HUMAN (73)	TAGQTGMCGGVR(8)-CMPTFQFFK(1)	C-C	0.0273872
298	sp|P10599|THIO_HUMAN (73)-sp|P49458|SRP09_HUMAN (39)	CMPTFQFFK(1)-HSDGNLCVK(7)	C-C	0.0232626
299	sp|P10599|THIO_HUMAN (73)-sp|P13639|EF2_HUMAN (2)	CMPTFQFFK(1)-VNFTVDQIR(1)	C-V	0.00114638
300	sp|P10599|THIO_HUMAN (73)-sp|P53582|MAP11_HUMAN (313)	CMPTFQFFK(1)-NKAVGVMK(2)	C-K	0.162295
301	sp|P14174|MIF_HUMAN (2)-sp|P10599|THIO_HUMAN (73)	PMFIVNTNVPR(1)-CMPTFQFFKK(1)	C-P	0.00180257
302	sp|P23528|COF1_HUMAN (139)-sp|P10599|THIO_HUMAN (73)	HELQANCYEEVK(7)-CMPTFQFFK(1)	C-C	0.000120499
303	sp|P78549|NTH_HUMAN (32)-sp|P10599|THIO_HUMAN (73)	GCREEPGPLR(2)-CMPTFQFFK(1)	C-C	0.295409
304	sp|O60841|IF2P_HUMAN (622)-sp|P10599|THIO_HUMAN (73)	RLEHSKNVNTEK(6)-CMPTFQFFK(1)	C-K	0.0920548
305	sp|P10599|THIO_HUMAN (73)-sp|Q92598|HS105_HUMAN (650)	CMPTFQFFK(1)-LCGPYEK(2)	C-C	0.206132
306	sp|P10599|THIO_HUMAN (73)-sp|P63208|SKP1_HUMAN (120)	CMPTFQFFK(1)-GLLDVTCK(7)	C-C	0.118441
307	sp|P13639|EF2_HUMAN (41)-sp|P10599|THIO_HUMAN (73)	STLTDSLVCK(9)-CMPTFQFFK(1)	C-C	0.000217636
308	sp|P00492|HPRT_HUMAN (106)-sp|P10599|THIO_HUMAN (73)	SYCNDQSTGDIK(3)-CMPTFQFFK(1)	C-C	0.000300837
309	sp|P10599|THIO_HUMAN (73)-sp|Q71UM5|RS27L_HUMAN (77)/sp|P10599|THIO_HUMAN (73)-sp|P42677|RS27_HUMAN (77)	CMPTFQFFK(1)-LTEGCSFR(5)	C-C	0.0715859
310	sp|Q6UWE0|LRSM1_HUMAN (75)-sp|P10599|THIO_HUMAN (73)	SCSLLSLATIK(2)-CMPTFQFFK(1)	C-C	0.0305531
311	sp|P41240|CSK_HUMAN (31)-sp|P10599|THIO_HUMAN (73)	YNFHGTAEQDLPFCK(14)-CMPTFQFFK(1)	C-C	0.00609356
312	sp|P10599|THIO_HUMAN (73)-sp|Q9P258|RCC2_HUMAN (144)	CMPTFQFFK(1)-YGCLAGVR(3)	C-C	0.000735952
313	sp|Q9BUH6|PAXX_HUMAN (180)-sp|P10599|THIO_HUMAN (73)	CPGESLINPGFK(1)-CMPTFQFFK(1)	C-C	0.000143184
314	sp|P10599|THIO_HUMAN (73)-sp|Q9Y3C1|NOP16_HUMAN (36)	CMPTFQFFK(1)-IECSHIR(3)	C-C	2.68319e-06
315	sp|P10599|THIO_HUMAN (73)-sp|Q9ULV4|COR1C_HUMAN (420)	CMPTFQFFK(1)-CDLISIPK(1)	C-C	0.00619345
316	sp|P10599|THIO_HUMAN (73)-sp|Q9UHD1|CHRD1_HUMAN (86)	CMPTFQFFK(1)-ELCELKPK(3)	C-C	0.0261057
317	sp|P10599|THIO_HUMAN (73)-sp|O75348|VATG1_HUMAN (69)	CMPTFQFFK(1)-GSCSTEVEK(3)	C-C	0.149436
318	sp|P62380|TBPL1_HUMAN (139)-sp|P10599|THIO_HUMAN (73)	NNRPHASYEPELHPAVCYR(17)-CMPTFQFFK(1)	C-C	0.00293549
319	sp|P10599|THIO_HUMAN (94)-sp|P10599|THIO_HUMAN (73)	VGEFSGANKEK(9)-CMPTFQFFKK(1)	C-K	0.00278239
320	sp|Q96SZ5|AEDO_HUMAN (2)-sp|P10599|THIO_HUMAN (73)	PRDNMASLIQR(1)-CMPTFQFFK(1)	C-P	0.185397
321	sp|P35520|CBS_HUMAN (15)-sp|P10599|THIO_HUMAN (73)/sp|P0DN79|CBSL_HUMAN (15)-sp|P10599|THIO_HUMAN (73)	PSETPQAEVGPTGCPHR(14)-CMPTFQFFK(1)	C-C	5.74913e-05
322	sp|P10599|THIO_HUMAN (73)-sp|Q9ULV4|COR1C_HUMAN (419)	CMPTFQFFK(1)-KCDLISIPK(1)	C-K	0.0288206
323	sp|P10599|THIO_HUMAN (73)-sp|Q8TDX7|NEK7_HUMAN (247)	CMPTFQFFK(1)-MNLYSLCK(7)	C-C	0.00129045
324	sp|P10599|THIO_HUMAN (73)-sp|Q9UNE7|CHIP_HUMAN (199)	CMPTFQFFK(1)-AQQACIEAK(5)	C-C	0.0108981
325	sp|Q9H3U1|UN45A_HUMAN (384)-sp|P10599|THIO_HUMAN (73)	CDAERENFHR(1)-CMPTFQFFK(1)	C-C	0.00530329
326	sp|P10599|THIO_HUMAN (73)-sp|P10599|THIO_HUMAN (3)	CMPTFQFFK(1)-VKQIESK(2)	C-K	0.0290409
327	sp|Q15475|SIX1_HUMAN (40)-sp|P10599|THIO_HUMAN (73)	FLWSLPACDHLHK(8)-CMPTFQFFK(1)	C-C	0.0591699
328	sp|P10599|THIO_HUMAN (73)-sp|Q14247|SRC8_HUMAN (112)	CMPTFQFFK(1)-HCSQVDSVR(2)	C-C	1.49602e-05
329	sp|P10599|THIO_HUMAN (73)-sp|P14618|KPYM_HUMAN (474)	CMPTFQFFK(1)-GIFPVLCK(7)	C-C	0.00031435
330	sp|P10636|TAU_HUMAN (639)-sp|P10599|THIO_HUMAN (73)	CGSLGNIHHKPGGGQVEVK(1)-CMPTFQFFK(1)	C-C	0.110701
331	sp|P10599|THIO_HUMAN (73)-sp|A0MZ66|SHOT1_HUMAN (550)	CMPTFQFFK(1)-KLEGCTSSK(5)	C-C	0.33512
332	sp|P10599|THIO_HUMAN (73)-sp|P10599|THIO_HUMAN (73)	CMPTFQFFK(1)-CMPTFQFFK(1)	C-C	0.0641003
333	sp|P30041|PRDX6_HUMAN (91)-sp|P10599|THIO_HUMAN (73)	DINAYNCEEPTEK(7)-CMPTFQFFK(1)	C-C	0.0262466
334	sp|P13797|PLST_HUMAN (104)-sp|P10599|THIO_HUMAN (73)	EGICALGGTSELSSEGTQHSYSEEEK(4)-CMPTFQFFK(1)	C-C	0.0303211
335	sp|P10599|THIO_HUMAN (73)-sp|Q8WX93|PALLD_HUMAN (964)	CMPTFQFFK(1)-VSSCEQR(4)	C-C	0.0759101
336	sp|P10599|THIO_HUMAN (73)-sp|P37802|TAGL2_HUMAN (124)	CMPTFQFFK(1)-NMACVQR(4)	C-C	0.00430343
337	sp|P10599|THIO_HUMAN (73)-sp|Q7Z6K5|ARPIN_HUMAN (183)	CMPTFQFFK(1)-CNFTGDGK(1)	C-C	0.00409147
338	sp|O00273|DFFA_HUMAN (38)-sp|P10599|THIO_HUMAN (73)	EQHGVAASCLEDLR(9)-CMPTFQFFK(1)	C-C	0.177414
339	sp|Q8IWV7|UBR1_HUMAN (1603)-sp|P10599|THIO_HUMAN (73)	NSLIELPDDYSCLLNQASHFR(12)-CMPTFQFFK(1)	C-C	0.00163996
340	sp|Q16630|CPSF6_HUMAN (159)-sp|P10599|THIO_HUMAN (73)	RELHGQNPVVTPCNK(13)-CMPTFQFFK(1)	C-C	5.39985e-05
341	sp|P53602|MVD1_HUMAN (108)-sp|P10599|THIO_HUMAN (73)	DGDPLPSSLSCK(11)-CMPTFQFFK(1)	C-C	0.0322664
342	sp|P23921|RIR1_HUMAN (492)-sp|P10599|THIO_HUMAN (73)	IIDINYYPVPEACLSNKR(13)-CMPTFQFFK(1)	C-C	0.00189243
343	sp|P10599|THIO_HUMAN (73)-sp|P11802|CDK4_HUMAN (78)	CMPTFQFFK(1)-LMDVCATSR(5)	C-C	0.000427388
344	sp|Q04637|IF4G1_HUMAN (662)-sp|P10599|THIO_HUMAN (73)	LQGINCGPDFTPSFANLGR(6)-CMPTFQFFK(1)	C-C	0.00125888
345	sp|P10599|THIO_HUMAN (73)-sp|P51858|HDGF_HUMAN (12)	CMPTFQFFK(1)-CGDLVFAK(1)	C-C	0.0385513
346	sp|O95453|PARN_HUMAN (543)-sp|P10599|THIO_HUMAN (73)	RLNPQCIPYTLQNHYYR(6)-CMPTFQFFK(1)	C-C	1.97172e-05
347	sp|Q8NBF2|NHLC2_HUMAN (716)-sp|P10599|THIO_HUMAN (73)	AILFSQPLQITDTQQGCIAPVELR(17)-CMPTFQFFK(1)	C-C	0.0867991
348	sp|P10599|THIO_HUMAN (73)-sp|P62244|RS15A_HUMAN (72)	CMPTFQFFK(1)-CGVISPR(1)	C-C	0.204891
349	sp|O95336|6PGL_HUMAN (237)-sp|P10599|THIO_HUMAN (73)	LCWFLDEAAAR(2)-CMPTFQFFK(1)	C-C	3.05814e-06
350	sp|P10599|THIO_HUMAN (73)-sp|Q8N9N8|EIF1A_HUMAN (89)	CMPTFQFFK(1)-AEISFVLCK(8)	C-C	1.28019e-06
351	sp|P10599|THIO_HUMAN (73)-sp|O75131|CPNE3_HUMAN (54)	CMPTFQFFK(1)-NCLNPQFSK(2)	C-C	0.0261349
352	sp|P43487|RANG_HUMAN (132)-sp|P10599|THIO_HUMAN (73)	AWVWNTHADFADECPKPELLAIR(14)-CMPTFQFFK(1)	C-C	0.00534338
353	sp|A0A1B0GUS4|UB2L5_HUMAN (86)-sp|P10599|THIO_HUMAN (73)/sp|P68036|UB2L3_HUMAN (86)-sp|P10599|THIO_HUMAN (73)	GQVCLPVISAENWK(4)-CMPTFQFFK(1)	C-C	0.0249025
354	sp|P53396|ACLY_HUMAN (20)-sp|P10599|THIO_HUMAN (73)	FICTTSAIQNR(3)-CMPTFQFFK(1)	C-C	0.000154056
355	sp|P10599|THIO_HUMAN (73)-sp|P49588|SYAC_HUMAN (773)	CMPTFQFFK(1)-CLSVMEAK(1)	C-C	0.0010941
356	sp|P51617|IRAK1_HUMAN (608)-sp|P10599|THIO_HUMAN (73)	SWHLTPSCPLDPAPLR(8)-CMPTFQFFK(1)	C-C	0.00823151
357	sp|P10599|THIO_HUMAN (73)-sp|O00273|DFFA_HUMAN (165)	CMPTFQFFK(1)-QSCATVQR(3)	C-C	0.0424537
358	sp|P35609|ACTN2_HUMAN (339)-sp|P10599|THIO_HUMAN (73)/sp|O43707|ACTN4_HUMAN (351)-sp|P10599|THIO_HUMAN (73)/sp|P12814|ACTN1_HUMAN (332)-sp|P10599|THIO_HUMAN (73)/sp|Q08043|ACTN3_HUMAN (346)-sp|P10599|THIO_HUMAN (73)	CQLEINFNTLQTK(1)-CMPTFQFFK(1)	C-C	0.0031368
359	sp|Q15366|PCBP2_HUMAN (109)-sp|P10599|THIO_HUMAN (73)/sp|P57721|PCBP3_HUMAN (141)-sp|P10599|THIO_HUMAN (73)	LVVPASQCGSLIGK(8)-CMPTFQFFK(1)	C-C	0.0450782
360	sp|P10599|THIO_HUMAN (73)-sp|P30153|2AAA_HUMAN (294)/sp|P10599|THIO_HUMAN (73)-sp|P30154|2AAB_HUMAN (306)	CMPTFQFFK(1)-DCEAEVR(2)	C-C	0.0136541
361	sp|P31943|HNRH1_HUMAN (267)-sp|P10599|THIO_HUMAN (73)/sp|P55795|HNRH2_HUMAN (267)-sp|P10599|THIO_HUMAN (73)	DLNYCFSGMSDHR(5)-CMPTFQFFK(1)	C-C	1.49182e-07
362	sp|P41240|CSK_HUMAN (290)-sp|P10599|THIO_HUMAN (73)	SVLGGDCLLK(7)-CMPTFQFFK(1)	C-C	0.0288055
363	sp|P30041|PRDX6_HUMAN (209)-sp|P10599|THIO_HUMAN (73)	GVFTKELPSGK(5)-CMPTFQFFK(1)	C-K	0.000192934
364	sp|Q7L2J0|MEPCE_HUMAN (54)-sp|P10599|THIO_HUMAN (73)	CAPSAGSPAAAVGR(1)-CMPTFQFFK(1)	C-C	6.26785e-05
365	sp|P10599|THIO_HUMAN (73)-sp|P46782|RS5_HUMAN (66)	CMPTFQFFK(1)-AQCPIVER(3)	C-C	0.00866363
366	sp|P10599|THIO_HUMAN (73)-sp|P60981|DEST_HUMAN (46)	CMPTFQFFK(1)-CIIVEEGK(1)	C-C	0.0239134
367	sp|Q5VTE0|EF1A3_HUMAN (411)-sp|P10599|THIO_HUMAN (73)/sp|P68104|EF1A1_HUMAN (411)-sp|P10599|THIO_HUMAN (73)	SGDAAIVDMVPGKPMCVESFSDYPPLGR(16)-CMPTFQFFK(1)	C-C	0.00523625
368	sp|Q9NRX1|PNO1_HUMAN (64)-sp|P10599|THIO_HUMAN (73)	RPVFPPLCGDGLLSGK(8)-CMPTFQFFK(1)	C-C	0.00409221
369	sp|P13639|EF2_HUMAN (651)-sp|P10599|THIO_HUMAN (73)	IWCFGPDGTGPNILTDITK(3)-CMPTFQFFK(1)	C-C	4.991e-05
370	sp|P17812|PYRG1_HUMAN (362)-sp|P10599|THIO_HUMAN (73)	LCSAHGVLVPGGFGVR(2)-CMPTFQFFK(1)	C-C	9.7513e-06
371	sp|P10599|THIO_HUMAN (73)-sp|P23528|COF1_HUMAN (147)	CMPTFQFFK(1)-DRCTLAEK(3)	C-C	0.00136674
372	sp|Q96KB5|TOPK_HUMAN (70)-sp|P10599|THIO_HUMAN (73)	INPICNDHYR(5)-CMPTFQFFK(1)	C-C	0.033301
373	sp|Q92841|DDX17_HUMAN (584)-sp|P10599|THIO_HUMAN (73)	TTSSANNPNLMYQDECDR(16)-CMPTFQFFK(1)	C-C	0.0437754
374	sp|Q9NVS9|PNPO_HUMAN (156)-sp|P10599|THIO_HUMAN (73)	KLPEEEAECYFHSRPK(9)-CMPTFQFFK(1)	C-C	0.00120048
375	sp|O95817|BAG3_HUMAN (151)-sp|P10599|THIO_HUMAN (73)	QCGQVAAAAAAQPPASHGPER(2)-CMPTFQFFK(1)	C-C	0.00155319
376	sp|P04183|KITH_HUMAN (230)-sp|P10599|THIO_HUMAN (73)	LFAPQQILQCSPAN(10)-CMPTFQFFK(1)	C-C	0.02028
377	sp|P10599|THIO_HUMAN (73)-sp|O15067|PUR4_HUMAN (1338)	CMPTFQFFK(1)-NWTLEGSC(8)	C-C	0.00843496
378	sp|Q5VTE0|EF1A3_HUMAN (411)-sp|P10599|THIO_HUMAN (73)/sp|P68104|EF1A1_HUMAN (411)-sp|P10599|THIO_HUMAN (73)	PMCVESFSDYPPLGR(3)-CMPTFQFFK(1)	C-C	0.00128125
379	sp|P10599|THIO_HUMAN (73)-sp|O95861|BPNT1_HUMAN (42)	CMPTFQFFK(1)-TCATDLQTK(2)	C-C	0.00511693
380	sp|P10599|THIO_HUMAN (39)-sp|P10599|THIO_HUMAN (73)	MIKPFFHSLSEK(3)-CMPTFQFFK(1)	C-K	1.52167e-05
381	sp|P10599|THIO_HUMAN (73)-sp|O00299|CLIC1_HUMAN (24)	CMPTFQFFK(1)-IGNCPFSQR(4)	C-C	0.000672121
382	sp|O14929|HAT1_HUMAN (101)-sp|P10599|THIO_HUMAN (73)	VDENFDCVEADDVEGK(7)-CMPTFQFFK(1)	C-C	0.0586482
383	sp|P10599|THIO_HUMAN (73)-sp|P23528|COF1_HUMAN (147)	CMPTFQFFK(1)-CTLAEK(1)	C-C	0.00197273
384	sp|P10599|THIO_HUMAN (73)-sp|Q15631|TSN_HUMAN (225)	CMPTFQFFK(1)-ETAAACVEK(6)	C-C	0.0877406
385	sp|O75554|WBP4_HUMAN (18)-sp|P10599|THIO_HUMAN (73)	CWIADNRPSVEFHER(1)-CMPTFQFFK(1)	C-C	0.136342
386	sp|P10599|THIO_HUMAN (73)-sp|P13639|EF2_HUMAN (337)	CMPTFQFFK(1)-PLLKAVMR(4)	C-K	0.00136033
387	sp|P10599|THIO_HUMAN (73)-sp|Q9UIG0|BAZ1B_HUMAN (338)	CMPTFQFFK(1)-LWCHVHLK(3)	C-C	0.000675413
388	sp|P10599|THIO_HUMAN (73)-sp|P78406|RAE1L_HUMAN (106)	CMPTFQFFK(1)-VFTASCDK(6)	C-C	0.0263473
389	sp|O43175|SERA_HUMAN (369)-sp|P10599|THIO_HUMAN (73)	NAGNCLSPAVIVGLLK(5)-CMPTFQFFK(1)	C-C	9.14842e-08
390	sp|P10599|THIO_HUMAN (85)-sp|P10599|THIO_HUMAN (73)	GQKVGEFSGANK(3)-CMPTFQFFK(1)	C-K	1.02195e-06
391	sp|P68366|TBA4A_HUMAN (347)-sp|P10599|THIO_HUMAN (73)/sp|P68363|TBA1B_HUMAN (347)-sp|P10599|THIO_HUMAN (73)	SIQFVDWCPTGFK(8)-CMPTFQFFK(1)	C-C	0.000103285
392	sp|P15880|RS2_HUMAN (182)-sp|P10599|THIO_HUMAN (73)	IGKPHTVPCK(9)-CMPTFQFFK(1)	C-C	0.0347429
393	sp|P10599|THIO_HUMAN (73)-sp|P52272|HNRPM_HUMAN (653)	CMPTFQFFK(1)-ACQIFVR(2)	C-C	0.0117216
394	sp|P13639|EF2_HUMAN (567)-sp|P10599|THIO_HUMAN (73)	DLEEDHACIPIK(8)-CMPTFQFFK(1)	C-C	0.00178415
395	sp|P10599|THIO_HUMAN (73)-sp|O75534|CSDE1_HUMAN (680)	CMPTFQFFK(1)-ATVECVK(5)	C-C	0.230138
396	sp|P40337|VHL_HUMAN (77)-sp|P10599|THIO_HUMAN (73)	EPSQVIFCNR(8)-CMPTFQFFK(1)	C-C	0.0168029
397	sp|Q9H4L7|SMRCD_HUMAN (861)-sp|P10599|THIO_HUMAN (73)	VLGCILSELK(4)-CMPTFQFFK(1)	C-C	0.00062671
398	sp|Q8NE71|ABCF1_HUMAN (741)-sp|P10599|THIO_HUMAN (73)	FGLESHAHTIQICK(13)-CMPTFQFFK(1)	C-C	2.37929e-05
399	sp|P10599|THIO_HUMAN (73)-sp|P17844|DDX5_HUMAN (234)	CMPTFQFFK(1)-LIDFLECGK(7)	C-C	2.54009e-05
400	sp|P26583|HMGB2_HUMAN (23)-sp|P10599|THIO_HUMAN (73)/sp|B2RPK0|HGB1A_HUMAN (23)-sp|P10599|THIO_HUMAN (73)/sp|P09429|HMGB1_HUMAN (23)-sp|P10599|THIO_HUMAN (73)	MSSYAFFVQTCR(11)-CMPTFQFFK(1)	C-C	0.00196101
401	sp|P10599|THIO_HUMAN (73)-sp|P22061|PIMT_HUMAN (102)	CMPTFQFFK(1)-MVGCTGK(4)	C-C	0.0973783
402	sp|P10599|THIO_HUMAN (73)-sp|P83731|RL24_HUMAN (36)	CMPTFQFFK(1)-CESAFLSK(1)	C-C	0.047286
403	sp|P36405|ARL3_HUMAN (118)-sp|P10599|THIO_HUMAN (73)	LSCVPVLIFANK(3)-CMPTFQFFK(1)	C-C	0.00088887
404	sp|P10599|THIO_HUMAN (73)-sp|Q99567|NUP88_HUMAN (713)	CMPTFQFFK(1)-CIQSILK(1)	C-C	0.0129466
405	sp|P10599|THIO_HUMAN (73)-sp|P60981|DEST_HUMAN (23)	CMPTFQFFK(1)-CSTPEEIKK(1)	C-C	0.000180206
406	sp|P10599|THIO_HUMAN (73)-sp|P10599|THIO_HUMAN (73)	CMPTFQFFKK(1)-CMPTFQFFK(1)	C-C	2.27978e-08
407	sp|P10599|THIO_HUMAN (73)-sp|Q9NXG2|THUM1_HUMAN (31)	CMPTFQFFK(1)-CDAGGPR(1)	C-C	0.0960001
408	sp|P27348|1433T_HUMAN (134)-sp|P10599|THIO_HUMAN (73)	YLAEVACGDDRK(7)-CMPTFQFFK(1)	C-C	0.00500356
409	sp|Q15417|CNN3_HUMAN (173)-sp|P10599|THIO_HUMAN (73)	CASQAGMTAYGTR(1)-CMPTFQFFK(1)	C-C	0.00170548
410	sp|P10599|THIO_HUMAN (73)-sp|A0A0U1RRE5|NBDY_HUMAN (28)	CMPTFQFFK(1)-CLLAPR(1)	C-C	0.0032577
411	sp|P17987|TCPA_HUMAN (397)-sp|P10599|THIO_HUMAN (73)	SLHDALCVVK(7)-CMPTFQFFK(1)	C-C	4.08653e-07
412	sp|P10599|THIO_HUMAN (73)-sp|Q9NXG2|THUM1_HUMAN (31)	CMPTFQFFK(1)-RCDAGGPR(2)	C-C	0.130682
413	sp|Q12931|TRAP1_HUMAN (573)-sp|P10599|THIO_HUMAN (73)	SPAAECLSEK(6)-CMPTFQFFK(1)	C-C	0.00488344
414	sp|Q06830|PRDX1_HUMAN (173)-sp|P10599|THIO_HUMAN (73)	HGEVCPAGWKPGSDTIKPDVQK(5)-CMPTFQFFK(1)	C-C	0.000107735
415	sp|P10599|THIO_HUMAN (73)-sp|P49915|GUAA_HUMAN (523)	CMPTFQFFK(1)-TVGVQGDCR(8)	C-C	0.0828629
416	sp|Q9BRX5|PSF3_HUMAN (188)-sp|P10599|THIO_HUMAN (73)	GLNDFQCWEK(7)-CMPTFQFFK(1)	C-C	0.0478528
417	sp|P10599|THIO_HUMAN (73)-sp|Q9ULV4|COR1C_HUMAN (420)	CMPTFQFFK(1)-KCDLISIPK(2)	C-C	0.00108113
418	sp|P10599|THIO_HUMAN (73)-sp|O00267|SPT5H_HUMAN (626)	CMPTFQFFK(1)-SFAFLHCK(7)	C-C	4.55446e-06
419	sp|O14980|XPO1_HUMAN (528)-sp|P10599|THIO_HUMAN (73)	DLLGLCEQKR(6)-CMPTFQFFK(1)	C-C	0.298294
420	sp|Q15185|TEBP_HUMAN (58)-sp|P10599|THIO_HUMAN (73)	HLNEIDLFHCIDPNDSK(10)-CMPTFQFFK(1)	C-C	0.000530585
421	sp|P30046|DOPD_HUMAN (2)-sp|P10599|THIO_HUMAN (73)/sp|A6NHG4|DDTL_HUMAN (2)-sp|P10599|THIO_HUMAN (73)	PFLELDTNLPANRVPAGLEK(1)-CMPTFQFFK(1)	C-P	0.00507102
422	sp|P10599|THIO_HUMAN (73)-sp|Q9NYL9|TMOD3_HUMAN (231)	CMPTFQFFK(1)-CFSLAATR(1)	C-C	0.000430527
423	sp|Q9GZP4|PITH1_HUMAN (187)-sp|P10599|THIO_HUMAN (73)	RHEVTICNYEASANPADHR(7)-CMPTFQFFK(1)	C-C	0.000433121
424	sp|P10599|THIO_HUMAN (73)-sp|P17812|PYRG1_HUMAN (491)	CMPTFQFFK(1)-CLEEQGLK(1)	C-C	0.0215783
425	sp|P26641|EF1G_HUMAN (266)-sp|P10599|THIO_HUMAN (73)	AAAPAPEEEMDECEQALAAEPK(13)-CMPTFQFFK(1)	C-C	0.00789077
426	sp|Q6PJG6|BRAT1_HUMAN (673)-sp|P10599|THIO_HUMAN (73)	THCPYAVALPEVAPAQPLTEALR(3)-CMPTFQFFK(1)	C-C	0.0137304
427	sp|P10599|THIO_HUMAN (73)-sp|Q9NW64|RBM22_HUMAN (58)	CMPTFQFFK(1)-WCPGVR(2)	C-C	0.00936006
428	sp|Q9NVG8|TBC13_HUMAN (282)-sp|P10599|THIO_HUMAN (73)	SLDDSQCGITYK(7)-CMPTFQFFK(1)	C-C	0.0145929
429	sp|Q15365|PCBP1_HUMAN (194)-sp|P10599|THIO_HUMAN (73)	VMTIPYQPMPASSPVICAGGQDR(17)-CMPTFQFFK(1)	C-C	0.0590864
430	sp|P49321|NASP_HUMAN (708)-sp|P10599|THIO_HUMAN (73)	KPTDGASSSNCVTDISHLVR(11)-CMPTFQFFK(1)	C-C	2.88149e-06
431	sp|P10599|THIO_HUMAN (73)-sp|P78371|TCPB_HUMAN (535)	CMPTFQFFK(1)-RVPDHHPC(8)	C-C	1.49572e-05
432	sp|P14174|MIF_HUMAN (2)-sp|P10599|THIO_HUMAN (73)	PMFIVNTNVPR(1)-CMPTFQFFK(1)	C-P	2.60717e-09
433	sp|Q9BTE3|MCMBP_HUMAN (200)-sp|P10599|THIO_HUMAN (73)	QAGSVGGLQWCGEPK(11)-CMPTFQFFK(1)	C-C	0.0247541
434	sp|P10599|THIO_HUMAN (73)-sp|Q9P258|RCC2_HUMAN (428)	CMPTFQFFK(1)-AVQDLCGWR(6)	C-C	1.49139e-06
435	sp|P10599|THIO_HUMAN (73)-sp|P51003|PAPOA_HUMAN (36)	CMPTFQFFK(1)-ETDCVLTQK(4)	C-C	0.251584
436	sp|Q14204|DYHC1_HUMAN (4121)-sp|P10599|THIO_HUMAN (73)	LHSLQPHACFR(9)-CMPTFQFFK(1)	C-C	0.050096
437	sp|O60763|USO1_HUMAN (678)-sp|P10599|THIO_HUMAN (73)	CQNEQLQTAVTQQVSQIQQHK(1)-CMPTFQFFK(1)	C-C	0.00361015
438	sp|Q00610|CLH1_HUMAN (870)-sp|P10599|THIO_HUMAN (73)	IHEGCEEPATHNALAK(5)-CMPTFQFFK(1)	C-C	0.00243999
439	sp|O95453|PARN_HUMAN (543)-sp|P10599|THIO_HUMAN (73)	LNPQCIPYTLQNHYYR(5)-CMPTFQFFK(1)	C-C	0.0369158
440	sp|P14866|HNRPL_HUMAN (472)-sp|P10599|THIO_HUMAN (73)	QPAIMPGQSYGLEDGSCSYK(17)-CMPTFQFFK(1)	C-C	4.40705e-06
441	sp|P10599|THIO_HUMAN (73)-sp|P10599|THIO_HUMAN (73)	CMPTFQFFKK(1)-CMPTFQFFKK(1)	C-C	0.0120234
442	sp|Q9H910|JUPI2_HUMAN (118)-sp|P10599|THIO_HUMAN (73)	DHVFLCEGEEPK(6)-CMPTFQFFK(1)	C-C	0.0237497
443	sp|P10599|THIO_HUMAN (73)-sp|Q96S19|MTL26_HUMAN (162)	CMPTFQFFK(1)-CRNPEWGLR(1)	C-C	4.00837e-05
444	sp|Q92901|RL3L_HUMAN (253)-sp|P10599|THIO_HUMAN (73)/sp|P39023|RL3_HUMAN (253)-sp|P10599|THIO_HUMAN (73)	VACIGAWHPAR(3)-CMPTFQFFK(1)	C-C	1.49647e-05
445	sp|Q13185|CBX3_HUMAN (177)-sp|P10599|THIO_HUMAN (73)	LTWHSCPEDEAQ(6)-CMPTFQFFK(1)	C-C	0.226096
446	sp|Q15366|PCBP2_HUMAN (54)-sp|P10599|THIO_HUMAN (73)/sp|Q15365|PCBP1_HUMAN (54)-sp|P10599|THIO_HUMAN (73)/sp|P57721|PCBP3_HUMAN (86)-sp|P10599|THIO_HUMAN (73)	INISEGNCPER(8)-CMPTFQFFK(1)	C-C	0.00119732
447	sp|P62987|RL40_HUMAN (115)-sp|P10599|THIO_HUMAN (73)	CGHTNNLRPK(1)-CMPTFQFFK(1)	C-C	3.18632e-09
448	sp|P10599|THIO_HUMAN (73)-sp|P26358|DNMT1_HUMAN (62)	CMPTFQFFK(1)-NQLCDLETK(4)	C-C	0.195936
449	sp|P29372|3MG_HUMAN (61)-sp|P10599|THIO_HUMAN (73)	CLGPPTTPGPYR(1)-CMPTFQFFK(1)	C-C	2.88178e-06
450	sp|P10599|THIO_HUMAN (73)-sp|P62306|RUXF_HUMAN (66)	CMPTFQFFK(1)-CNNVLYIR(1)	C-C	0.000991005
451	sp|Q9C0B1|FTO_HUMAN (171)-sp|P10599|THIO_HUMAN (73)	ANEDAVPLCMSADFPR(9)-CMPTFQFFK(1)	C-C	0.000178765
452	sp|P08670|VIME_HUMAN (328)-sp|P10599|THIO_HUMAN (73)	QVQSLTCEVDALK(7)-CMPTFQFFK(1)	C-C	0.0272554
453	sp|P10599|THIO_HUMAN (73)-sp|P60981|DEST_HUMAN (23)	CMPTFQFFK(1)-CSTPEEIK(1)	C-C	0.129886
454	sp|P15880|RS2_HUMAN (229)-sp|P10599|THIO_HUMAN (73)	GCTATLGNFAK(2)-CMPTFQFFK(1)	C-C	0.0015194
455	sp|P17987|TCPA_HUMAN (357)-sp|P10599|THIO_HUMAN (73)	ICDDELILIK(2)-CMPTFQFFK(1)	C-C	0.00120798
456	sp|P10599|THIO_HUMAN (73)-sp|P62249|RS16_HUMAN (25)	CMPTFQFFK(1)-TATAVAHCK(8)	C-C	0.00715303
457	sp|P10599|THIO_HUMAN (73)-sp|Q9UIG0|BAZ1B_HUMAN (941)	CMPTFQFFK(1)-FNHHCK(5)	C-C	0.000941203
458	sp|Q16763|UBE2S_HUMAN (118)-sp|P10599|THIO_HUMAN (73)	CLLIHPNPESALNEEAGR(1)-CMPTFQFFK(1)	C-C	0.344429
459	sp|P10599|THIO_HUMAN (73)-sp|Q00839|HNRPU_HUMAN (594)	CMPTFQFFK(1)-MCLFAGFQR(2)	C-C	1.25134e-05
460	sp|P08243|ASNS_HUMAN (168)-sp|P10599|THIO_HUMAN (73)	GLVTLKHSATPFLK(6)-CMPTFQFFK(1)	C-K	0.032844
461	sp|P10599|THIO_HUMAN (73)-sp|Q8NC96|NECP1_HUMAN (162)	CMPTFQFFK(1)-LCIGNITNK(2)	C-C	0.0772551
462	sp|P10599|THIO_HUMAN (73)-sp|P14866|HNRPL_HUMAN (452)/sp|P10599|THIO_HUMAN (73)-sp|Q8WVV9|HNRLL_HUMAN (405)	CMPTFQFFK(1)-LNVCVSK(4)	C-C	0.12142
463	sp|P09936|UCHL1_HUMAN (152)-sp|P10599|THIO_HUMAN (73)	NEAIQAAHDAVAQEGQCR(17)-CMPTFQFFK(1)	C-C	0.002082
464	sp|Q9NSD9|SYFB_HUMAN (195)-sp|P10599|THIO_HUMAN (73)	EYTACELMNIYK(5)-CMPTFQFFK(1)	C-C	0.0063739
465	sp|P10599|THIO_HUMAN (73)-sp|Q15393|SF3B3_HUMAN (1054)	CMPTFQFFK(1)-FGNICVVR(5)	C-C	0.135917
466	sp|P43243|MATR3_HUMAN (230)-sp|P10599|THIO_HUMAN (73)	CRDDSFFGETSHNYHK(1)-CMPTFQFFK(1)	C-C	0.00086146
467	sp|Q9BTY7|HGH1_HUMAN (51)-sp|P10599|THIO_HUMAN (73)	HVLALTGCGPGR(8)-CMPTFQFFK(1)	C-C	5.70104e-05
468	sp|Q9Y3F4|STRAP_HUMAN (305)-sp|P10599|THIO_HUMAN (73)	CVLPEEDSGELAK(1)-CMPTFQFFK(1)	C-C	0.00319499
469	sp|P61247|RS3A_HUMAN (96)-sp|P10599|THIO_HUMAN (73)	NCLTNFHGMDLTR(2)-CMPTFQFFK(1)	C-C	9.2222e-05
470	sp|P41091|IF2G_HUMAN (105)-sp|P10599|THIO_HUMAN (73)	SCGSSTPDEFPTDIPGTK(2)-CMPTFQFFK(1)	C-C	0.00604542
471	sp|Q9GZT9|EGLN1_HUMAN (127)-sp|P10599|THIO_HUMAN (73)	AKPPADPAAAASPCR(14)-CMPTFQFFK(1)	C-C	0.142752
472	sp|Q96CP2|FWCH2_HUMAN (64)-sp|P10599|THIO_HUMAN (73)	GVHCVMSLGVPGPATLAK(4)-CMPTFQFFK(1)	C-C	0.079097
473	sp|Q14151|SAFB2_HUMAN (224)-sp|P10599|THIO_HUMAN (73)/sp|Q15424|SAFB1_HUMAN (225)-sp|P10599|THIO_HUMAN (73)	ILDILGETCK(9)-CMPTFQFFK(1)	C-C	0.00536879
474	sp|P10599|THIO_HUMAN (73)-sp|P38606|VATA_HUMAN (138)	CMPTFQFFK(1)-WDFTPCK(6)	C-C	0.00173708
475	sp|P10599|THIO_HUMAN (73)-sp|Q9HAV4|XPO5_HUMAN (1131)	CMPTFQFFK(1)-DSLDQFDCK(8)	C-C	0.0923167
476	sp|Q8NC51|PAIRB_HUMAN (11)-sp|P10599|THIO_HUMAN (73)	PGHLQEGFGCVVTNR(10)-CMPTFQFFK(1)	C-C	7.2333e-07
477	sp|P10599|THIO_HUMAN (73)-sp|Q00013|EM55_HUMAN (179)	CMPTFQFFK(1)-DNLIPCK(6)	C-C	0.138346
478	sp|P10599|THIO_HUMAN (73)-sp|Q9HD42|CHM1A_HUMAN (44)	CMPTFQFFK(1)-NVECAR(4)	C-C	0.0473338
479	sp|P10599|THIO_HUMAN (73)-sp|Q13541|4EBP1_HUMAN (62)	CMPTFQFFK(1)-FLMECR(5)	C-C	1.10728e-06
480	sp|P41240|CSK_HUMAN (444)-sp|P10599|THIO_HUMAN (73)	EQLEHIKTHELHL(7)-CMPTFQFFK(1)	C-K	0.0157813
481	sp|P23921|RIR1_HUMAN (492)-sp|P10599|THIO_HUMAN (73)	IIDINYYPVPEACLSNK(13)-CMPTFQFFK(1)	C-C	0.0162569
482	sp|O75663|TIPRL_HUMAN (87)-sp|P10599|THIO_HUMAN (73)	VACAEEWQESR(3)-CMPTFQFFK(1)	C-C	0.000161753
483	sp|P10599|THIO_HUMAN (73)-sp|P17987|TCPA_HUMAN (147)	CMPTFQFFK(1)-DCLINAAK(2)	C-C	0.171894
484	sp|P23588|IF4B_HUMAN (457)-sp|P10599|THIO_HUMAN (73)	EEDCHSPTSKPPKPDQPLK(4)-CMPTFQFFK(1)	C-C	0.297534
485	sp|Q9BXJ9|NAA15_HUMAN (721)-sp|P10599|THIO_HUMAN (73)	LFNTAVCESK(7)-CMPTFQFFK(1)	C-C	9.00334e-05
486	sp|O94804|STK10_HUMAN (888)-sp|P10599|THIO_HUMAN (73)/sp|Q9H2G2|SLK_HUMAN (1153)-sp|P10599|THIO_HUMAN (73)	CHLLVEHETQK(1)-CMPTFQFFK(1)	C-C	1.34178e-07
487	sp|P10599|THIO_HUMAN (73)-sp|Q969E8|TSR2_HUMAN (114)	CMPTFQFFK(1)-EMASCITQR(5)	C-C	0.00637852
488	sp|P48643|TCPE_HUMAN (253)-sp|P10599|THIO_HUMAN (73)	IAILTCPFEPPKPK(6)-CMPTFQFFK(1)	C-C	0.0129713
489	sp|P10599|THIO_HUMAN (94)-sp|P10599|THIO_HUMAN (94)	VGEFSGANKEK(9)-VGEFSGANKEK(9)	K-K	0.0510277
490	sp|P10599|THIO_HUMAN (8)-sp|P10599|THIO_HUMAN (85)	QIESKTAFQEALDAAGDK(5)-KGQKVGEFSGANK(4)	K-K	4.77601e-06
491	sp|P23528|COF1_HUMAN (139)-sp|P10599|THIO_HUMAN (94)	HELQANCYEEVK(7)-VGEFSGANKEK(9)	C-K	0.205977
492	sp|P10599|THIO_HUMAN (94)-sp|Q9P258|RCC2_HUMAN (144)	VGEFSGANKEK(9)-YGCLAGVR(3)	C-K	0.0215705
493	sp|Q14919|NC2A_HUMAN (51)-sp|Q14919|NC2A_HUMAN (54)	ALELFLESLLKK(11)-ACQVTQSR(2)	C-K	6.44153e-09
494	sp|Q9UIF9|BAZ2A_HUMAN (917)-sp|Q9UIF9|BAZ2A_HUMAN (943)	AALHDPGFPSYCQSLK(12)-CFLMAYGVEPALCDR(1)	C-C	9.95625e-06
495	sp|Q4VCS5|AMOT_HUMAN (741)-sp|Q4VCS5|AMOT_HUMAN (741)	RCLDMEGR(2)-CLDMEGR(1)	C-C	1.39265e-06
496	sp|Q9H5V9|STEEP_HUMAN (69)-sp|Q9H5V9|STEEP_HUMAN (11)	FCNTEDEETMYLR(2)-SVVCSDTR(4)	C-C	8.28043e-07
497	sp|P50990|TCPQ_HUMAN (270)-sp|P50990|TCPQ_HUMAN (244)	TAEELMNFSKGEENLMDAQVK(10)-IAVYSCPFDGMITETK(6)	C-K	9.73757e-14
498	sp|Q9NWZ5|UCKL1_HUMAN (317)-sp|Q9NWZ5|UCKL1_HUMAN (35)	AALASAHQCHPLPR(9)-SETACEDR(5)	C-C	0.000103402
499	sp|P55060|XPO2_HUMAN (842)-sp|P55060|XPO2_HUMAN (939)	ICAVGITK(2)-LSTACPGR(5)	C-C	2.63328e-18
500	sp|P34932|HSP74_HUMAN (53)-sp|P34932|HSP74_HUMAN (34)	SIGAAAKSQVISNAK(7)-CTPACISFGPK(1)	C-K	1.25919e-09
501	sp|Q14151|SAFB2_HUMAN (361)-sp|Q14151|SAFB2_HUMAN (437)/sp|Q14151|SAFB2_HUMAN (361)-sp|Q15424|SAFB1_HUMAN (436)/sp|Q15424|SAFB1_HUMAN (362)-sp|Q14151|SAFB2_HUMAN (437)/sp|Q15424|SAFB1_HUMAN (362)-sp|Q15424|SAFB1_HUMAN (436)	KFDFDACNEVPPAPK(7)-VVGAKVVTNAR(5)	C-K	0.000969713
502	sp|O43290|SNUT1_HUMAN (674)-sp|O43290|SNUT1_HUMAN (645)	SLPSAVYCIEDK(8)-GLAAALLLCQNK(9)	C-C	3.23396e-13
503	sp|Q9HCJ3|RAVR2_HUMAN (82)-sp|P11802|CDK4_HUMAN (135)	NLPQDSNCQEVHDLLK(8)-GLDFLHANCIVHR(9)	C-C	0.00199187
504	sp|Q92905|CSN5_HUMAN (218)-sp|Q92905|CSN5_HUMAN (302)	IEDFGVHCK(8)-LAKATR(3)	C-K	1.25034e-05
505	sp|P13010|XRCC5_HUMAN (339)-sp|P13010|XRCC5_HUMAN (249)	CFSVLGFCK(1)-HSIHWPCR(7)	C-C	3.11801e-07
506	sp|P27348|1433T_HUMAN (25)-sp|P27348|1433T_HUMAN (9)	YDDMATCMK(7)-TELIQKAK(6)	C-K	2.30685e-08
507	sp|P14174|MIF_HUMAN (2)-sp|P53396|ACLY_HUMAN (20)	PMFIVNTNVPR(1)-FICTTSAIQNR(3)	C-P	0.000367261
508	sp|Q9H6U6|BCAS3_HUMAN (211)-sp|Q9H6U6|BCAS3_HUMAN (139)	IAAFDSCTFTK(7)-CDNFAEK(1)	C-C	6.40388e-06
509	sp|O14757|CHK1_HUMAN (168)-sp|O14757|CHK1_HUMAN (48)	MCGTLPYVAPELLK(2)-AVDCPENIK(4)	C-C	2.13067e-11
510	sp|P53618|COPB_HUMAN (888)-sp|P53618|COPB_HUMAN (877)	ALSGYCGFMAANLYAR(6)-CLTPEK(1)	C-C	4.76491e-05
511	sp|Q16630|CPSF6_HUMAN (159)-sp|Q5VT52|RPRD2_HUMAN (903)	RELHGQNPVVTPCNK(13)-ALLDSSENCDR(9)	C-C	0.0328135
512	sp|Q14151|SAFB2_HUMAN (437)-sp|Q14151|SAFB2_HUMAN (224)/sp|Q14151|SAFB2_HUMAN (437)-sp|Q15424|SAFB1_HUMAN (225)/sp|Q15424|SAFB1_HUMAN (436)-sp|Q14151|SAFB2_HUMAN (224)/sp|Q15424|SAFB1_HUMAN (436)-sp|Q15424|SAFB1_HUMAN (225)	VVGAKVVTNAR(5)-ILDILGETCK(9)	C-K	1.29084e-07
513	sp|P04049|RAF1_HUMAN (637)-sp|P04049|RAF1_HUMAN (95)	AAHTEDINACTLTTSPR(10)-GLQPECCAVFR(6)	C-C	3.19429e-09
514	sp|Q06210|GFPT1_HUMAN (264)-sp|Q06210|GFPT1_HUMAN (254)	VDSTTCLFPVEEK(6)-GSCNLSR(3)	C-C	5.50246e-07
515	sp|P53041|PPP5_HUMAN (452)-sp|P53041|PPP5_HUMAN (77)	CVTVFSAPNYCDQMGNK(11)-TECYGYALGDATR(3)	C-C	0.000160705
516	sp|Q9Y4X0|AMMR1_HUMAN (175)-sp|Q6DCA0|AMERL_HUMAN (6)/sp|Q6DCA0|AMERL_HUMAN (153)-sp|Q6DCA0|AMERL_HUMAN (6)	GCIGTFSAMNLHSGLR(2)-CVPPLEPK(1)	C-C	9.15318e-06
517	sp|Q86XP1|DGKH_HUMAN (965)-sp|Q86XP1|DGKH_HUMAN (1038)	CDSGKPVLR(1)-CPESLTR(1)	C-C	1.30904e-07
518	sp|Q8TEU7|RPGF6_HUMAN (1279)-sp|Q8TEU7|RPGF6_HUMAN (1293)	SSIVSNCSVDSMSAALQDER(7)-CSSQALAVPESTGALEK(1)	C-C	1.58708e-07
519	sp|O94913|PCF11_HUMAN (1534)-sp|O94913|PCF11_HUMAN (1518)	IDTPPACTEESIATPSEIK(7)-NELQEPCDSPK(7)	C-C	0.000380756
520	sp|P21333|FLNA_HUMAN (2543)-sp|O75369|FLNB_HUMAN (2501)	ATCAPQHGAPGPGPADASK(3)-SSTETCYSAIPK(6)	C-C	0.193241
521	sp|Q9P258|RCC2_HUMAN (280)-sp|Q9P258|RCC2_HUMAN (305)	GNLYSFGCPEYGQLGHNSDGK(8)-IEYDCELVPR(5)	C-C	5.12539e-13
522	sp|Q9H3U1|UN45A_HUMAN (504)-sp|Q9H3U1|UN45A_HUMAN (426)	ALVGLCKLGSAGGTDFSMK(7)-AIQTVSCLLQGPCDAGNR(13)	C-K	4.5486e-05
523	sp|Q13885|TBB2A_HUMAN (239)-sp|Q13885|TBB2A_HUMAN (303)/sp|Q13885|TBB2A_HUMAN (239)-sp|A6NNZ2|TBB8B_HUMAN (303)/sp|Q13885|TBB2A_HUMAN (239)-sp|P04350|TBB4A_HUMAN (303)/sp|Q13885|TBB2A_HUMAN (239)-sp|P07437|TBB5_HUMAN (303)/sp|Q13885|TBB2A_HUMAN (239)-sp|Q9BVA1|TBB2B_HUMAN (303)/sp|Q13885|TBB2A_HUMAN (239)-sp|Q9BUF5|TBB6_HUMAN (303)/sp|Q13885|TBB2A_HUMAN (239)-sp|Q13509|TBB3_HUMAN (303)/sp|Q13885|…	LTTPTYGDLNHLVSATMSGVTTCLR(23)-NMMAACDPR(6)	C-C	4.32184e-05
524	sp|Q9NVN8|GNL3L_HUMAN (89)-sp|Q9NVN8|GNL3L_HUMAN (152)	TIESYCQDVLR(6)-CFQMEEAVLR(1)	C-C	1.95509e-11
525	sp|Q9Y5N6|ORC6_HUMAN (82)-sp|Q9Y5N6|ORC6_HUMAN (35)	ETYQSCLK(6)-CVGLSAR(1)	C-C	0.0001873
526	sp|Q9UHR4|BI2L1_HUMAN (238)-sp|Q9UHR4|BI2L1_HUMAN (182)	VPEKIMNMIEEIK(4)-FIADGCK(6)	C-K	4.64959e-05
527	sp|Q14692|BMS1_HUMAN (725)-sp|Q14692|BMS1_HUMAN (734)	VNQPDRECK(8)-ADSLDCSR(6)	C-C	1.11147e-08
528	sp|Q14527|HLTF_HUMAN (442)-sp|Q14527|HLTF_HUMAN (360)	VIEDVAFACALTSSVPTTK(9)-CSEQPSISDIK(1)	C-C	8.91947e-11
529	sp|Q00341|VIGLN_HUMAN (948)-sp|Q00341|VIGLN_HUMAN (940)	CDIIIISGR(1)-DCDPGSPR(2)	C-C	6.14253e-11
530	sp|P21333|FLNA_HUMAN (2199)-sp|P21333|FLNA_HUMAN (2160)	THEAEIVEGENHTYCIR(15)-RAPSVANVGSHCDLSLK(12)	C-C	0.000166947
531	sp|Q13126|MTAP_HUMAN (131)-sp|Q13126|MTAP_HUMAN (136)	TTMRPQSFYDGSHSCAR(15)-GVCHIPMAEPFCPK(3)	C-C	8.23483e-05
532	sp|P23528|COF1_HUMAN (139)-sp|P63261|ACTG_HUMAN (328)/sp|P23528|COF1_HUMAN (139)-sp|P68032|ACTC_HUMAN (330)/sp|P23528|COF1_HUMAN (139)-sp|P68133|ACTS_HUMAN (330)/sp|P23528|COF1_HUMAN (139)-sp|P62736|ACTA_HUMAN (330)/sp|P23528|COF1_HUMAN (139)-sp|Q562R1|ACTBL_HUMAN (329)/sp|P23528|COF1_HUMAN (139)-sp|P63267|ACTH_HUMAN (329)/sp|P23528|COF1_HUMAN (139)-sp|P60709|ACTB_HUMAN (328)	HELQANCYEEVK(7)-IKIIAPPERK(2)	C-K	0.000805163
533	sp|Q15233|NONO_HUMAN (145)-sp|P84103|SRSF3_HUMAN (6)	FACHSASLTVR(3)-DSCPLDCK(3)	C-C	0.00117105
534	sp|Q13885|TBB2A_HUMAN (239)-sp|Q13885|TBB2A_HUMAN (12)/sp|Q13885|TBB2A_HUMAN (239)-sp|P07437|TBB5_HUMAN (12)/sp|Q13885|TBB2A_HUMAN (239)-sp|Q9BVA1|TBB2B_HUMAN (12)/sp|Q13885|TBB2A_HUMAN (239)-sp|Q13509|TBB3_HUMAN (12)/sp|P04350|TBB4A_HUMAN (239)-sp|Q13885|TBB2A_HUMAN (12)/sp|P04350|TBB4A_HUMAN (239)-sp|P07437|TBB5_HUMAN (12)/sp|P04350|TBB4A_HUMAN (239)-sp|Q9BVA1|TBB2B_HUMAN (12)/sp|P04350|TBB4A_H…	LTTPTYGDLNHLVSATMSGVTTCLR(23)-EIVHIQAGQCGNQIGAK(10)	C-C	0.000956723
535	sp|O00567|NOP56_HUMAN (384)-sp|O00567|NOP56_HUMAN (376)	IDCFSEVPTSVFGEK(3)-CSIASR(1)	C-C	6.913e-06
536	sp|P33992|MCM5_HUMAN (207)-sp|P33992|MCM5_HUMAN (197)	CPLDPYFIMPDK(1)-CNTDQAGRPK(1)	C-C	4.91102e-08
537	sp|Q01581|HMCS1_HUMAN (12)-sp|Q01581|HMCS1_HUMAN (12)	PGSLPLNAEACWPK(11)-PGSLPLNAEACWPK(11)	C-C	0.00275879
538	sp|O95671|ASML_HUMAN (274)-sp|O95671|ASML_HUMAN (2)	AEAGEAGQATAEAECHR(15)-VLCPVIGK(1)	C-V	3.11302e-05
539	sp|Q5VSL9|STRP1_HUMAN (798)-sp|O43815|STRN_HUMAN (765)	AHSNPDFLPVDNCLQSVLGQR(13)-CYIASAGADALAK(1)	C-C	6.20773e-07
540	sp|Q15527|SURF2_HUMAN (93)-sp|Q15527|SURF2_HUMAN (252)	CPEHVLR(1)-SFSSCK(5)	C-C	4.83582e-10
541	sp|Q13325|IFIT5_HUMAN (137)-sp|Q13325|IFIT5_HUMAN (124)	LECPETDCEK(3)-IGNVCK(5)	C-C	1.28135e-05
542	sp|Q6IQ49|SDE2_HUMAN (298)-sp|Q6IQ49|SDE2_HUMAN (415)	HILEDSCAELGESK(7)-CGGTLQER(1)	C-C	1.88396e-15
543	sp|Q9NP61|ARFG3_HUMAN (241)-sp|Q9NP61|ARFG3_HUMAN (312)	LANTCFNEIEK(5)-LGMGFGNCR(8)	C-C	2.04368e-10
544	sp|Q96T51|RUFY1_HUMAN (81)-sp|Q96T51|RUFY1_HUMAN (107)	ATGNLSASCGSALR(9)-CQMMEER(1)	C-C	1.66279e-07
545	sp|Q9NVN8|GNL3L_HUMAN (518)-sp|Q9NVN8|GNL3L_HUMAN (490)	SNSMVDVCSVDRR(8)-IGDLTGYCTNPNR(8)	C-C	1.134e-10
546	sp|P0DPH7|TBA3C_HUMAN (347)-sp|Q71U36|TBA1A_HUMAN (315)/sp|P0DPH7|TBA3C_HUMAN (347)-sp|P68366|TBA4A_HUMAN (315)/sp|P0DPH7|TBA3C_HUMAN (347)-sp|A6NHL2|TBAL3_HUMAN (322)/sp|P0DPH7|TBA3C_HUMAN (347)-sp|Q9BQE3|TBA1C_HUMAN (315)/sp|P0DPH7|TBA3C_HUMAN (347)-sp|P68363|TBA1B_HUMAN (315)/sp|Q71U36|TBA1A_HUMAN (347)-sp|Q71U36|TBA1A_HUMAN (315)/sp|Q71U36|TBA1A_HUMAN (347)-sp|P68366|TBA4A_HUMAN (315)/sp|Q71U…	TIQFVDWCPTGFK(8)-YMACCLLYR(4)	C-C	0.000112955
547	sp|Q96TA1|NIBA2_HUMAN (507)-sp|Q96TA1|NIBA2_HUMAN (334)	KLAPTCK(1)-AEVCVR(4)	C-K	2.71718e-07
548	sp|P06132|DCUP_HUMAN (65)-sp|P06132|DCUP_HUMAN (59)	SPEACCELTLQPLR(5)-AAQDFFSTCR(9)	C-C	1.6199e-09
549	sp|Q06210|GFPT1_HUMAN (55)-sp|Q06210|GFPT1_HUMAN (254)	DWEANACK(7)-GSCNLSR(3)	C-C	1.92978e-05
550	sp|P21266|GSTM3_HUMAN (208)-sp|P21266|GSTM3_HUMAN (119)	IAAYLQSDQFCK(11)-LCYSSDHEK(2)	C-C	1.76038e-18
551	sp|Q9Y5Y2|NUBP2_HUMAN (54)-sp|Q9Y5Y2|NUBP2_HUMAN (72)	VGILDVDLCGPSIPR(9)-AVHQCDR(5)	C-C	0.000734989
552	sp|Q13131|AAPK1_HUMAN (238)-sp|Q13131|AAPK1_HUMAN (185)/sp|Q13131|AAPK1_HUMAN (238)-sp|P54646|AAPK2_HUMAN (174)	ICDGIFYTPQYLNPSVISLLK(2)-TSCGSPNYAAPEVISGR(3)	C-C	6.21314e-09
553	sp|Q01581|HMCS1_HUMAN (2)-sp|Q01581|HMCS1_HUMAN (86)	PGSLPLNAEACWPK(1)-NNLSYDCIGR(7)	C-P	7.7962e-11
554	sp|P27348|1433T_HUMAN (134)-sp|P27348|1433T_HUMAN (80)	YLAEVACGDDRK(7)-KLQLIKDYR(6)	C-K	1.69618e-08
555	sp|Q9NPG3|UBN1_HUMAN (765)-sp|Q9NPG3|UBN1_HUMAN (837)	ELSCQAPLNK(4)-ASPTQCHR(6)	C-C	5.06121e-06
556	sp|P04637|P53_HUMAN (120)-sp|P04637|P53_HUMAN (277)	LGFLHSGTAKSVTCTYSPALNK(10)-VCACPGR(4)	C-K	0.262974
557	sp|P17844|DDX5_HUMAN (207)-sp|P17844|DDX5_HUMAN (234)/sp|Q92841|DDX17_HUMAN (284)-sp|P17844|DDX5_HUMAN (234)	STCIYGGAPKGPQIR(10)-LIDFLECGK(7)	C-K	3.87911e-06
558	sp|P05549|AP2A_HUMAN (243)-sp|Q92754|AP2C_HUMAN (209)/sp|Q92754|AP2C_HUMAN (256)-sp|Q92754|AP2C_HUMAN (209)/sp|Q92481|AP2B_HUMAN (262)-sp|Q92754|AP2C_HUMAN (209)/sp|Q6VUC0|AP2E_HUMAN (250)-sp|Q92754|AP2C_HUMAN (209)	LSPPECLNASLLGGVLR(6)-NPLNLPCQK(7)	C-C	0.00104337
559	sp|Q15185|TEBP_HUMAN (58)-sp|Q15185|TEBP_HUMAN (33)	HLNEIDLFHCIDPNDSK(10)-DVNVNFEKSK(8)	C-K	2.13894e-06
560	sp|Q9Y4W2|LAS1L_HUMAN (256)-sp|Q9Y4W2|LAS1L_HUMAN (316)	GSEEVDSHCK(9)-GVTCENR(4)	C-C	3.36527e-06
561	sp|Q15366|PCBP2_HUMAN (109)-sp|Q15366|PCBP2_HUMAN (54)/sp|Q15366|PCBP2_HUMAN (109)-sp|Q15365|PCBP1_HUMAN (54)/sp|Q15366|PCBP2_HUMAN (109)-sp|P57721|PCBP3_HUMAN (86)/sp|P57721|PCBP3_HUMAN (141)-sp|Q15366|PCBP2_HUMAN (54)/sp|P57721|PCBP3_HUMAN (141)-sp|Q15365|PCBP1_HUMAN (54)/sp|P57721|PCBP3_HUMAN (141)-sp|P57721|PCBP3_HUMAN (86)	LVVPASQCGSLIGK(8)-INISEGNCPER(8)	C-C	0.000396024
562	sp|P49915|GUAA_HUMAN (487)-sp|Q93009|UBP7_HUMAN (315)	VKACTTEEDQEK(2)-GTCVEGTIPK(3)	C-K	0.0543067
563	sp|Q96PE3|INP4A_HUMAN (230)-sp|Q96PE3|INP4A_HUMAN (217)	SVFGGAICR(8)-KDTLLK(1)	C-K	2.91511e-06
564	sp|O43318|M3K7_HUMAN (174)-sp|O43318|M3K7_HUMAN (51)	ICDFGTACDIQTHMTNNK(2)-GAFGVVCK(7)	C-C	8.36053e-05
565	sp|Q12789|TF3C1_HUMAN (1535)-sp|Q12789|TF3C1_HUMAN (1681)	AAGKLDQPDR(4)-CTPVPAR(1)	C-K	0.00193518
566	sp|P49458|SRP09_HUMAN (48)-sp|P49458|SRP09_HUMAN (39)	VTDDLVCLVYK(7)-HSDGNLCVK(7)	C-C	1.83446e-10
567	sp|P48643|TCPE_HUMAN (407)-sp|P78371|TCPB_HUMAN (535)	SLHDALCVIR(7)-RVPDHHPC(8)	C-C	0.0358014
568	sp|Q08J23|NSUN2_HUMAN (184)-sp|Q08J23|NSUN2_HUMAN (221)	ILDMCAAPGSK(5)-CYLLVHQAK(1)	C-C	1.1473e-06
569	sp|P50991|TCPD_HUMAN (252)-sp|P50991|TCPD_HUMAN (2)	IGLIQFCLSAPK(7)-PENVAPR(1)	C-P	4.76628e-09
570	sp|Q9ULV4|COR1C_HUMAN (456)-sp|Q9ULV4|COR1C_HUMAN (420)	DTICNQDER(4)-KCDLISIPK(2)	C-C	0.000148418
571	sp|P0DPH7|TBA3C_HUMAN (295)-sp|Q71U36|TBA1A_HUMAN (315)/sp|P0DPH7|TBA3C_HUMAN (295)-sp|P68366|TBA4A_HUMAN (315)/sp|P0DPH7|TBA3C_HUMAN (295)-sp|A6NHL2|TBAL3_HUMAN (322)/sp|P0DPH7|TBA3C_HUMAN (295)-sp|Q9BQE3|TBA1C_HUMAN (315)/sp|P0DPH7|TBA3C_HUMAN (295)-sp|P68363|TBA1B_HUMAN (315)/sp|Q71U36|TBA1A_HUMAN (295)-sp|Q71U36|TBA1A_HUMAN (315)/sp|Q71U36|TBA1A_HUMAN (295)-sp|P68366|TBA4A_HUMAN (315)/sp|Q71U…	AYHEQLSVAEITNACFEPANQMVK(15)-YMACCLLYR(4)	C-C	2.11067e-05
572	sp|Q9BY89|K1671_HUMAN (882)-sp|Q9BY89|K1671_HUMAN (817)	GPPQGCPLDPLSR(6)-FGGNCPFPK(5)	C-C	0.00444434
573	sp|P0DPH7|TBA3C_HUMAN (295)-sp|Q71U36|TBA1A_HUMAN (316)/sp|P0DPH7|TBA3C_HUMAN (295)-sp|P68366|TBA4A_HUMAN (316)/sp|P0DPH7|TBA3C_HUMAN (295)-sp|A6NHL2|TBAL3_HUMAN (323)/sp|P0DPH7|TBA3C_HUMAN (295)-sp|Q9BQE3|TBA1C_HUMAN (316)/sp|P0DPH7|TBA3C_HUMAN (295)-sp|P68363|TBA1B_HUMAN (316)/sp|Q71U36|TBA1A_HUMAN (295)-sp|Q71U36|TBA1A_HUMAN (316)/sp|Q71U36|TBA1A_HUMAN (295)-sp|P68366|TBA4A_HUMAN (316)/sp|Q71U…	AYHEQLSVAEITNACFEPANQMVK(15)-YMACCLLYR(5)	C-C	0.00029615
574	sp|P62258|1433E_HUMAN (98)-sp|P62258|1433E_HUMAN (125)	LICCDILDVLDK(4)-MKGDYHR(2)	C-K	6.62e-07
575	sp|Q9BXJ9|NAA15_HUMAN (748)-sp|Q9BXJ9|NAA15_HUMAN (721)	LFGATNPKNFNETFLK(8)-LFNTAVCESK(7)	C-K	6.76164e-09
576	sp|Q8NCA5|FA98A_HUMAN (292)-sp|Q8NCA5|FA98A_HUMAN (253)/sp|Q52LJ0|FA98B_HUMAN (295)-sp|Q8NCA5|FA98A_HUMAN (253)	TACAINK(3)-VYQPKR(5)	C-K	1.8022e-06
577	sp|Q16851|UGPA_HUMAN (438)-sp|Q16851|UGPA_HUMAN (123)	LGSSFTKVQDYLR(7)-LNGGLGTSMGCK(11)	C-K	8.98804e-07
578	sp|O75044|SRGP2_HUMAN (873)-sp|O75044|SRGP2_HUMAN (893)	SDSHGLSSSLTDSSSPGVGASCRPSSQPIMSQSLPK(22)-CSISGHGSLNSISR(1)	C-C	0.000755549
579	sp|P49327|FAS_HUMAN (1993)-sp|P49327|FAS_HUMAN (1448)	DGLLENQTPEFFQDVCKPK(17)-AINCATSGVVGLVNCLR(4)	C-K	4.92097e-06
580	sp|Q16630|CPSF6_HUMAN (159)-sp|Q16630|CPSF6_HUMAN (159)	RELHGQNPVVTPCNK(13)-ELHGQNPVVTPCNK(12)	C-C	0.0053035
581	sp|Q9H0U9|TSYL1_HUMAN (160)-sp|Q9H0U9|TSYL1_HUMAN (135)	CATVSAAVAER(1)-ALEICGAQR(5)	C-C	6.52905e-16
582	sp|P36551|HEM6_HUMAN (198)-sp|P36551|HEM6_HUMAN (373)	EGGGGISCVLQDGCVFEK(14)-KHCDDSFTPQEK(3)	C-C	3.19051e-08
583	sp|Q15061|WDR43_HUMAN (315)-sp|Q15061|WDR43_HUMAN (286)	KPLTSNCTIQIATPGK(7)-EEPVKLAVVCR(5)	C-K	3.2537e-05
584	sp|P26374|RAE2_HUMAN (366)-sp|P24386|RAE1_HUMAN (276)/sp|P26374|RAE2_HUMAN (366)-sp|P26374|RAE2_HUMAN (278)	NFLQCLGR(5)-VEQVPCSR(6)	C-C	2.00392e-05
585	sp|O95757|HS74L_HUMAN (53)-sp|O95757|HS74L_HUMAN (34)	AIGNAAKSQIVTNVR(7)-CTPACISLGSR(1)	C-K	4.80312e-09
586	sp|Q9HC98|NEK6_HUMAN (40)-sp|Q9HC98|NEK6_HUMAN (64)	CSLADFQIEK(1)-ATCLLDRK(3)	C-C	2.46648e-14
587	sp|P50991|TCPD_HUMAN (410)-sp|P78371|TCPB_HUMAN (535)	SIHDALCVIR(7)-RVPDHHPC(8)	C-C	0.197388
588	sp|Q9NVN8|GNL3L_HUMAN (278)-sp|Q9NVN8|GNL3L_HUMAN (230)	ACSVGAVPGITK(2)-ACFGAENLMR(2)	C-C	9.52759e-14
589	sp|Q15233|NONO_HUMAN (145)-sp|Q9H3K6|BOLA2_HUMAN (31)	FACHSASLTVR(3)-CSCSFR(1)	C-C	4.43524e-05
590	sp|Q96BU1|S1PBP_HUMAN (254)-sp|Q96BU1|S1PBP_HUMAN (264)	ISDHSETPNMELSCR(14)-SSCEMR(3)	C-C	0.0600754
591	sp|P27361|MK03_HUMAN (82)-sp|P27361|MK03_HUMAN (361)/sp|P28482|MK01_HUMAN (65)-sp|P27361|MK03_HUMAN (361)	ISPFEHQTYCQR(10)-LKELIFQETAR(2)	C-K	1.45005e-07
592	sp|Q14151|SAFB2_HUMAN (224)-sp|A0A0B4J2A2|PAL4C_HUMAN (52)/sp|Q14151|SAFB2_HUMAN (224)-sp|P62937|PPIA_HUMAN (52)/sp|Q14151|SAFB2_HUMAN (224)-sp|F5H284|PAL4D_HUMAN (52)/sp|Q14151|SAFB2_HUMAN (224)-sp|P0DN37|PAL4G_HUMAN (52)/sp|Q14151|SAFB2_HUMAN (224)-sp|A0A075B767|PAL4H_HUMAN (52)/sp|Q14151|SAFB2_HUMAN (224)-sp|Q9Y536|PAL4A_HUMAN (52)/sp|Q14151|SAFB2_HUMAN (224)-sp|A0A075B759|PAL4E_HUMAN (52)/sp|…	ILDILGETCK(9)-GSCFHR(3)	C-C	0.00226688
593	sp|P63104|1433Z_HUMAN (25)-sp|P63104|1433Z_HUMAN (9)	YDDMAACMK(7)-NELVQKAK(6)	C-K	1.8594e-10
594	sp|P68366|TBA4A_HUMAN (347)-sp|Q71U36|TBA1A_HUMAN (316)/sp|P68366|TBA4A_HUMAN (347)-sp|P68366|TBA4A_HUMAN (316)/sp|P68366|TBA4A_HUMAN (347)-sp|A6NHL2|TBAL3_HUMAN (323)/sp|P68366|TBA4A_HUMAN (347)-sp|Q9BQE3|TBA1C_HUMAN (316)/sp|P68366|TBA4A_HUMAN (347)-sp|P68363|TBA1B_HUMAN (316)/sp|P68363|TBA1B_HUMAN (347)-sp|Q71U36|TBA1A_HUMAN (316)/sp|P68363|TBA1B_HUMAN (347)-sp|P68366|TBA4A_HUMAN (316)/sp|P683…	SIQFVDWCPTGFK(8)-YMACCLLYR(5)	C-C	0.000125175
595	sp|Q86UP3|ZFHX4_HUMAN (317)-sp|Q86UP3|ZFHX4_HUMAN (268)	CVSAIIQGIGK(1)-FDGCVSDGK(4)	C-C	6.65254e-05
596	sp|Q14151|SAFB2_HUMAN (361)-sp|Q15424|SAFB1_HUMAN (463)/sp|Q15424|SAFB1_HUMAN (362)-sp|Q15424|SAFB1_HUMAN (463)	KFDFDACNEVPPAPK(7)-CINHLHK(1)	C-C	0.0036356
597	sp|Q16851|UGPA_HUMAN (123)-sp|Q16851|UGPA_HUMAN (198)	LNGGLGTSMGCK(11)-INKESLLPVAK(3)	C-K	1.44106e-08
598	sp|Q9P2J5|SYLC_HUMAN (83)-sp|Q9P2J5|SYLC_HUMAN (39)	CCLFPFGLHCTGMPIK(1)-VFEVNASNLEKQTSK(11)	C-K	0.00141204
599	sp|P52597|HNRPF_HUMAN (267)-sp|Q15233|NONO_HUMAN (145)	DLSYCLSGMYDHR(5)-FACHSASLTVR(3)	C-C	9.38395e-06
600	sp|P04350|TBB4A_HUMAN (12)-sp|Q13885|TBB2A_HUMAN (354)/sp|P04350|TBB4A_HUMAN (12)-sp|A6NNZ2|TBB8B_HUMAN (354)/sp|P04350|TBB4A_HUMAN (12)-sp|P04350|TBB4A_HUMAN (354)/sp|P04350|TBB4A_HUMAN (12)-sp|P07437|TBB5_HUMAN (354)/sp|P04350|TBB4A_HUMAN (12)-sp|Q9BVA1|TBB2B_HUMAN (354)/sp|P04350|TBB4A_HUMAN (12)-sp|Q3ZCM7|TBB8_HUMAN (354)/sp|P04350|TBB4A_HUMAN (12)-sp|P68371|TBB4B_HUMAN (354)/sp|P68371|TBB4B_…	MREIVHLQAGQCGNQIGAK(12)-TAVCDIPPR(4)	C-C	0.000697807
601	sp|Q8IX18|DHX40_HUMAN (42)-sp|Q8IX18|DHX40_HUMAN (33)	GCTSQEGGTTPTFPIQK(2)-LSAVCIADREEK(5)	C-C	1.41908e-13
602	sp|O95478|NSA2_HUMAN (193)-sp|O95478|NSA2_HUMAN (154)	ATFCLPILGVK(4)-VCFVGDGFTR(2)	C-C	0.000556598
603	sp|Q9NZT2|OGFR_HUMAN (443)-sp|Q9NZT2|OGFR_HUMAN (417)	TGTQEVGGQDPGEAVQPCR(18)-IALNLEGCALSQGSLR(8)	C-C	3.13646e-07
604	sp|Q8TC07|TBC15_HUMAN (184)-sp|Q8TC07|TBC15_HUMAN (197)	YVVLCESPQDK(5)-TLLVNCQNK(6)	C-C	9.65877e-09
605	sp|Q92576|PHF3_HUMAN (606)-sp|Q92576|PHF3_HUMAN (802)	SHAHPGCLK(7)-TMECEK(4)	C-C	0.000147744
606	sp|Q14574|DSC3_HUMAN (804)-sp|Q02487|DSC2_HUMAN (797)/sp|Q02487|DSC2_HUMAN (809)-sp|Q02487|DSC2_HUMAN (797)	GAGHHHTLDSCR(11)-GGHQTSESCR(9)	C-C	0.00578147
607	sp|P14866|HNRPL_HUMAN (472)-sp|P31943|HNRH1_HUMAN (267)/sp|P14866|HNRPL_HUMAN (472)-sp|P55795|HNRH2_HUMAN (267)	QPAIMPGQSYGLEDGSCSYK(17)-DLNYCFSGMSDHR(5)	C-C	0.00143842
608	sp|P22681|CBL_HUMAN (659)-sp|P22681|CBL_HUMAN (508)	LGSTFSLDTSMSMNSSPLVGPECDHPK(23)-VCVPSSASALGTASK(2)	C-C	0.000222502
609	sp|Q53EZ4|CEP55_HUMAN (440)-sp|Q53EZ4|CEP55_HUMAN (443)	SPTAALNESLVECPK(13)-CNIQYPATEHR(1)	C-C	3.07027e-09
610	sp|P26358|DNMT1_HUMAN (1071)-sp|P26358|DNMT1_HUMAN (1125)	CTVEYGEDLPECVQVYSMGGPNR(12)-SQACEPSEPEIEIK(4)	C-C	6.59165e-06
611	sp|P31943|HNRH1_HUMAN (267)-sp|Q9BRJ7|TIRR_HUMAN (88)/sp|P55795|HNRH2_HUMAN (267)-sp|Q9BRJ7|TIRR_HUMAN (88)	DLNYCFSGMSDHR(5)-VLGLGLGCLR(8)	C-C	0.00823927
612	sp|Q8WUP2|FBLI1_HUMAN (351)-sp|Q8WUP2|FBLI1_HUMAN (323)	ILLSVEPTDQGCYPLNNHLFCK(12)-IECMGR(3)	C-C	0.000886981
613	sp|P62633|CNBP_HUMAN (161)-sp|P62633|CNBP_HUMAN (171)	CGESGHLAR(1)-ECTIEATA(2)	C-C	1.07317e-05
614	sp|Q12874|SF3A3_HUMAN (201)-sp|Q15459|SF3A1_HUMAN (244)	VKPLQDQNELFGK(2)-EVLDQVCYR(7)	C-K	1.47833e-05
615	sp|P33992|MCM5_HUMAN (482)-sp|P25205|MCM3_HUMAN (360)	CSVLAAANSVFGR(1)-YVLCTAPR(4)	C-C	0.0164245
616	sp|Q9UK32|KS6A6_HUMAN (440)-sp|Q9UK32|KS6A6_HUMAN (564)/sp|Q9UK32|KS6A6_HUMAN (440)-sp|Q15418|KS6A1_HUMAN (556)/sp|Q9UK32|KS6A6_HUMAN (440)-sp|P51812|KS6A3_HUMAN (560)/sp|P51812|KS6A3_HUMAN (436)-sp|Q9UK32|KS6A6_HUMAN (564)/sp|P51812|KS6A3_HUMAN (436)-sp|Q15418|KS6A1_HUMAN (556)/sp|P51812|KS6A3_HUMAN (436)-sp|P51812|KS6A3_HUMAN (560)/sp|Q15349|KS6A2_HUMAN (429)-sp|Q9UK32|KS6A6_HUMAN (564)/sp|Q153…	EDIGVGSYSVCK(11)-ICDFGFAK(2)	C-C	3.74076e-05
617	sp|P52272|HNRPM_HUMAN (145)-sp|P52272|HNRPM_HUMAN (114)	VKEDPDGEHAR(2)-GCAVVEFK(2)	C-K	1.94179e-06
618	sp|Q15181|IPYR_HUMAN (242)-sp|Q15181|IPYR_HUMAN (254)	GISCMNTTLSESPFK(4)-CDPDAAR(1)	C-C	0.000474611
619	sp|Q49A26|GLYR1_HUMAN (242)-sp|Q49A26|GLYR1_HUMAN (231)	ICEEETGSTSIQAADSTAVNGSITPTDK(2)-PAVCYQAITK(4)	C-C	0.000460043
620	sp|P51530|DNA2_HUMAN (718)-sp|P51530|DNA2_HUMAN (492)	VHPAIQQFTEQEICR(14)-IVCDGQYLHNFQCK(3)	C-C	0.0141911
621	sp|Q13885|TBB2A_HUMAN (354)-sp|P78371|TCPB_HUMAN (535)/sp|A6NNZ2|TBB8B_HUMAN (354)-sp|P78371|TCPB_HUMAN (535)/sp|P04350|TBB4A_HUMAN (354)-sp|P78371|TCPB_HUMAN (535)/sp|P07437|TBB5_HUMAN (354)-sp|P78371|TCPB_HUMAN (535)/sp|Q9BVA1|TBB2B_HUMAN (354)-sp|P78371|TCPB_HUMAN (535)/sp|Q3ZCM7|TBB8_HUMAN (354)-sp|P78371|TCPB_HUMAN (535)/sp|P68371|TBB4B_HUMAN (354)-sp|P78371|TCPB_HUMAN (535)	TAVCDIPPR(4)-RVPDHHPC(8)	C-C	0.0882655
622	sp|A4D1P6|WDR91_HUMAN (366)-sp|A4D1P6|WDR91_HUMAN (351)	KPEASGPEAEPCPELHTEPVEPLTR(12)-ELFSTTTSQCAEK(10)	C-C	0.000326055
623	sp|P13639|EF2_HUMAN (567)-sp|P13639|EF2_HUMAN (41)	DLEEDHACIPIK(8)-STLTDSLVCK(9)	C-C	3.98408e-13
624	sp|P53618|COPB_HUMAN (235)-sp|P53618|COPB_HUMAN (684)	VCHANPSER(2)-NEMNCK(5)	C-C	9.45006e-12
625	sp|Q15365|PCBP1_HUMAN (158)-sp|Q15365|PCBP1_HUMAN (109)	AITIAGVPQSVTECVK(14)-LVVPATQCGSLIGK(8)	C-C	2.94698e-08
626	sp|O00443|P3C2A_HUMAN (486)-sp|O00443|P3C2A_HUMAN (418)	VCGQEEVLQNNHCLGSHEHIQNCR(13)-NICGENASVK(3)	C-C	0.00832296
627	sp|P49915|GUAA_HUMAN (456)-sp|P49915|GUAA_HUMAN (523)	VICAEEPYICK(10)-TVGVQGDCR(8)	C-C	1.41693e-07
628	sp|Q10713|MPPA_HUMAN (466)-sp|O75439|MPPB_HUMAN (148)	LPHELCTLIR(6)-AFSKDLPR(4)	C-K	0.0634578
629	sp|Q92945|FUBP2_HUMAN (296)-sp|Q92945|FUBP2_HUMAN (176)	VQQACEMVMDILR(5)-IQQDSGCK(7)	C-C	6.44887e-06
630	sp|P42166|LAP2A_HUMAN (330)-sp|P42166|LAP2A_HUMAN (280)	DIVENICGR(7)-NLFISCK(6)	C-C	7.07378e-07
631	sp|Q13129|RLF_HUMAN (1227)-sp|Q13129|RLF_HUMAN (1244)	GDCSAELGGDPSSNSEK(3)-PHCHPK(3)	C-C	0.00041519
632	sp|P53350|PLK1_HUMAN (212)-sp|P53350|PLK1_HUMAN (91)	TLCGTPNYIAPEVLSK(3)-SLLLKPHQR(5)	C-K	0.000305541
633	sp|P62987|RL40_HUMAN (115)-sp|P62987|RL40_HUMAN (110)	CGHTNNLRPK(1)-AVNCRK(4)	C-C	0.00967469
634	sp|O00411|RPOM_HUMAN (94)-sp|O00411|RPOM_HUMAN (119)	LPECGSGDGSLQPPRK(4)-DATPVPCGR(7)	C-C	0.00118597
635	sp|P78527|PRKDC_HUMAN (2359)-sp|P78527|PRKDC_HUMAN (25)	QHQNTMEDKFIVCLNK(9)-CGAALAGHQLIR(1)	C-K	3.14085e-05
636	sp|O75179|ANR17_HUMAN (210)-sp|O75179|ANR17_HUMAN (242)/sp|Q8IWZ3|ANKH1_HUMAN (181)-sp|O75179|ANR17_HUMAN (242)	LTSSVSCALDEAAAALTR(7)-SLAEACSEGDVNAVR(6)	C-C	0.00019809
637	sp|Q92945|FUBP2_HUMAN (296)-sp|Q92945|FUBP2_HUMAN (436)	VQQACEMVMDILR(5)-CGLVIGR(1)	C-C	2.4796e-07
638	sp|O75179|ANR17_HUMAN (210)-sp|O75179|ANR17_HUMAN (242)/sp|Q8IWZ3|ANKH1_HUMAN (181)-sp|O75179|ANR17_HUMAN (242)	LTSSVSCALDEAAAALTR(7)-SLAEACSEGDVNAVRK(6)	C-C	1.41928e-17
639	sp|P04183|KITH_HUMAN (230)-sp|P04183|KITH_HUMAN (66)	LFAPQQILQCSPAN(10)-YSSSFCTHDR(6)	C-C	1.97152e-05
640	sp|O15067|PUR4_HUMAN (236)-sp|O15067|PUR4_HUMAN (270)	HWFFKGQLHVDGQK(5)-FCDNSSAIQGK(2)	C-K	2.57616e-05
641	sp|P14868|SYDC_HUMAN (349)-sp|P14868|SYDC_HUMAN (2)	LEYCEALAMLR(4)-PSASASR(1)	C-P	1.77407e-15
642	sp|Q96S59|RANB9_HUMAN (610)-sp|Q9H7D7|WDR26_HUMAN (238)	QLCGGSQAAIER(3)-CELTPLK(1)	C-C	0.000180028
643	sp|P21333|FLNA_HUMAN (2543)-sp|P21333|FLNA_HUMAN (2479)	ATCAPQHGAPGPGPADASK(3)-MDCQECPEGYR(6)	C-C	6.20764e-08
644	sp|P27348|1433T_HUMAN (134)-sp|P27348|1433T_HUMAN (80)	YLAEVACGDDRK(7)-LQLIKDYR(5)	C-K	7.68673e-07
645	sp|P46020|KPB1_HUMAN (488)-sp|P46020|KPB1_HUMAN (656)	ILSHIYSSLGCNNR(11)-CGDEVAR(1)	C-C	6.22495e-09
646	sp|P57772|SELB_HUMAN (130)-sp|P57772|SELB_HUMAN (442)	GMQTQSAECLVIGQIACQK(9)-LDADIHTNTCR(10)	C-C	1.23667e-12
647	sp|P37268|FDFT_HUMAN (6)-sp|P37268|FDFT_HUMAN (374)	CLGHPEEFYNLVR(1)-TQNLPNCQLISR(7)	C-C	1.22852e-06
648	sp|Q96GX5|GWL_HUMAN (271)-sp|Q96GX5|GWL_HUMAN (285)	SCLETVASNPGMPVK(2)-CLTSNLLQSR(1)	C-C	2.95368e-10
649	sp|O00273|DFFA_HUMAN (38)-sp|O00273|DFFA_HUMAN (47)	EQHGVAASCLEDLR(9)-ACDILAIDK(2)	C-C	2.05055e-13
650	sp|Q9UKL3|C8AP2_HUMAN (54)-sp|Q9UKL3|C8AP2_HUMAN (48)	NCLDLYEEILTEEGTAK(2)-SCVPSR(2)	C-C	0.000460803
651	sp|P17987|TCPA_HUMAN (147)-sp|P17987|TCPA_HUMAN (499)	YINENLIVNTDELGRDCLINAAK(17)-DNKQAGVFEPTIVK(3)	C-K	1.53664e-07
652	sp|Q9UPT9|UBP22_HUMAN (44)-sp|Q9UPT9|UBP22_HUMAN (61)	AIYQCFVWSGTAEAR(5)-SCICHVCGVHLNR(2)	C-C	1.13106e-10
653	sp|Q7Z5J4|RAI1_HUMAN (40)-sp|Q7Z5J4|RAI1_HUMAN (8)	QPSQAGLSCDR(9)-CGFHGK(1)	C-C	0.000467993
654	sp|Q13111|CAF1A_HUMAN (190)-sp|Q13111|CAF1A_HUMAN (207)	TEEEGVGCGGAGR(8)-SCPELTSGPR(2)	C-C	1.20249e-07
655	sp|P62633|CNBP_HUMAN (161)-sp|P62633|CNBP_HUMAN (158)	CGESGHLAR(1)-TSEVNCYR(6)	C-C	3.66203e-19
656	sp|Q8WY36|BBX_HUMAN (874)-sp|Q8WY36|BBX_HUMAN (870)	CSHNTEVGETR(1)-ATETDCNDK(6)	C-C	1.06513e-07
657	sp|Q8TCG1|CIP2A_HUMAN (583)-sp|Q8TCG1|CIP2A_HUMAN (583)	CLTPHLK(1)-CLTPHLK(1)	C-C	0.148956
658	sp|Q9NR56|MBNL1_HUMAN (53)-sp|Q9NR56|MBNL1_HUMAN (43)/sp|Q9NR56|MBNL1_HUMAN (53)-sp|Q5VZF2|MBNL2_HUMAN (43)/sp|Q5VZF2|MBNL2_HUMAN (53)-sp|Q9NR56|MBNL1_HUMAN (43)/sp|Q5VZF2|MBNL2_HUMAN (53)-sp|Q5VZF2|MBNL2_HUMAN (43)	VIACFDSLK(4)-SCQVENGR(2)	C-C	4.72263e-09
659	sp|Q99575|POP1_HUMAN (777)-sp|Q99575|POP1_HUMAN (745)	EAEEVMDAGCQESAGPER(10)-SEVPCAPMPK(5)	C-C	2.91607e-11
660	sp|P62714|PP2AB_HUMAN (269)-sp|P62714|PP2AB_HUMAN (266)/sp|P62714|PP2AB_HUMAN (269)-sp|P67775|PP2AA_HUMAN (266)/sp|P67775|PP2AA_HUMAN (269)-sp|P62714|PP2AB_HUMAN (266)/sp|P67775|PP2AA_HUMAN (269)-sp|P67775|PP2AA_HUMAN (266)	CGNQAAIMELDDTLK(1)-NVVTIFSAPNYCYR(12)	C-C	2.62454e-13
661	sp|O14965|AURKA_HUMAN (33)-sp|O14965|AURKA_HUMAN (8)	RVLVTQQFPCQNPLPVNSGQAQR(10)-ENCISGPVK(3)	C-C	0.0030149
662	sp|P48643|TCPE_HUMAN (226)-sp|P48643|TCPE_HUMAN (377)	LIKGVIVDK(3)-MLVIEQCK(7)	C-K	1.17001e-05
663	sp|P50990|TCPQ_HUMAN (244)-sp|P50990|TCPQ_HUMAN (318)	IAVYSCPFDGMITETK(6)-LNSKWDLR(4)	C-K	5.13485e-10
664	sp|Q99439|CNN2_HUMAN (175)-sp|Q99439|CNN2_HUMAN (215)	CASQSGMTAYGTR(1)-CASQVGMTAPGTR(1)	C-C	5.98291e-13
665	sp|Q53H96|P5CR3_HUMAN (235)-sp|Q53H96|P5CR3_HUMAN (266)	SDVCTPGGTTIYGLHALEQGGLR(4)-AATMSAVEAATCR(12)	C-C	1.33699e-12
666	sp|Q15459|SF3A1_HUMAN (244)-sp|Q12874|SF3A3_HUMAN (201)	EAENPREVLDQVCYR(13)-VKPLQDQNELFGK(2)	C-K	0.0817818
667	sp|Q99614|TTC1_HUMAN (28)-sp|Q99614|TTC1_HUMAN (8)	VTDTQEAECAGPPVPDPK(9)-SENCGVPEDLLNGLK(4)	C-C	9.70621e-09
668	sp|O00541|PESC_HUMAN (272)-sp|O00541|PESC_HUMAN (153)	AGEGTYALDSESCMEK(13)-CHVQTIQLCR(1)	C-C	1.77076e-13
669	sp|P25205|MCM3_HUMAN (569)-sp|P25205|MCM3_HUMAN (360)	MVSAAFMKK(8)-YVLCTAPR(4)	C-K	7.1005e-09
670	sp|O14879|IFIT3_HUMAN (73)-sp|O14879|IFIT3_HUMAN (39)	HLDGNNEAALECLR(12)-VCNQIEFLNTEFK(2)	C-C	3.96353e-11
671	sp|Q96RQ3|MCCA_HUMAN (332)-sp|Q96RQ3|MCCA_HUMAN (301)	HNFCFMEMNTR(4)-KLGEAAVR(1)	C-K	9.84044e-06
672	sp|P31943|HNRH1_HUMAN (22)-sp|P31943|HNRH1_HUMAN (34)/sp|P31943|HNRH1_HUMAN (22)-sp|P55795|HNRH2_HUMAN (34)	GLPWSCSADEVQR(6)-FFSDCK(5)	C-C	0.00112115
673	sp|O75821|EIF3G_HUMAN (25)-sp|Q04637|IF4G1_HUMAN (821)	CVTSELLK(1)-CLMALK(1)	C-C	0.00484342
674	sp|Q9Y4X5|ARI1_HUMAN (327)-sp|Q9Y4X5|ARI1_HUMAN (418)	KCDDDSETSNWIAANTK(2)-YLFYCNR(5)	C-C	2.03979e-17
675	sp|P68366|TBA4A_HUMAN (347)-sp|P0DPH7|TBA3C_HUMAN (336)/sp|P68366|TBA4A_HUMAN (347)-sp|Q71U36|TBA1A_HUMAN (336)/sp|P68366|TBA4A_HUMAN (347)-sp|Q9BQE3|TBA1C_HUMAN (336)/sp|P68366|TBA4A_HUMAN (347)-sp|P0DPH8|TBA3D_HUMAN (336)/sp|P68366|TBA4A_HUMAN (347)-sp|Q6PEY2|TBA3E_HUMAN (336)/sp|P68366|TBA4A_HUMAN (347)-sp|P68363|TBA1B_HUMAN (336)/sp|P68363|TBA1B_HUMAN (347)-sp|P0DPH7|TBA3C_HUMAN (336)/sp|P683…	SIQFVDWCPTGFK(8)-DVNAAIATIKTK(10)	C-K	4.6126e-14
676	sp|Q53EL6|PDCD4_HUMAN (245)-sp|Q53EL6|PDCD4_HUMAN (288)	LLKDLPELALDTPR(3)-GTVDCVQAR(5)	C-K	9.95307e-08
677	sp|P51610|HCFC1_HUMAN (1187)-sp|P51610|HCFC1_HUMAN (1139)	QTSATSTTMTVMATGAPCSAGPLLGPSMAR(18)-ACAAGTPAVIR(2)	C-C	0.212284
678	sp|Q9Y6Y0|NS1BP_HUMAN (274)-sp|Q9Y6Y0|NS1BP_HUMAN (143)	QISSSSTGCLSSPNATVQSPK(9)-NFASCMGDSR(5)	C-C	3.62954e-13
679	sp|O75534|CSDE1_HUMAN (733)-sp|O75534|CSDE1_HUMAN (645)	CSACNVWR(4)-GDCLQK(3)	C-C	0.000246225
680	sp|P30876|RPB2_HUMAN (892)-sp|P30876|RPB2_HUMAN (837)	DCSTFLR(2)-ETCQGMR(3)	C-C	1.36371e-05
681	sp|Q96AP0|ACD_HUMAN (320)-sp|Q96AP0|ACD_HUMAN (344)	SSSQPSPAICSAPATLTPR(10)-TPSSPLQSCTPSLSPR(9)	C-C	0.00121274
682	sp|Q6P1L5|F117B_HUMAN (483)-sp|P61962|DCAF7_HUMAN (256)	VFEECSPK(5)-VPCTPVAR(3)	C-C	0.00768523
683	sp|O60934|NBN_HUMAN (487)-sp|O60934|NBN_HUMAN (478)	IETSCSLLEQTQPATPSLWK(5)-DEENQEMSSCK(10)	C-C	0.000132797
684	sp|Q9H9A7|RMI1_HUMAN (366)-sp|Q9H9A7|RMI1_HUMAN (391)	FSHNPNTTNNFSLTCK(15)-SFGCPSVR(4)	C-C	0.0151209
685	sp|P50990|TCPQ_HUMAN (296)-sp|P50990|TCPQ_HUMAN (244)	AIADTGANVVVTGGKVADMALHYANK(15)-IAVYSCPFDGMITETK(6)	C-K	1.04235e-08
686	sp|P34896|GLYC_HUMAN (204)-sp|P34897|GLYM_HUMAN (412)/sp|P34896|GLYC_HUMAN (204)-sp|P34896|GLYC_HUMAN (389)	LIIAGTSCYSR(8)-NTCPGDR(3)	C-C	5.23096e-07
687	sp|Q9Y3B4|SF3B6_HUMAN (29)-sp|Q9Y3B4|SF3B6_HUMAN (83)	NLPYKITAEEMYDIFGK(5)-NACDHLSGFNVCNR(12)	C-K	1.27685e-07
688	sp|Q9UJC3|HOOK1_HUMAN (432)-sp|Q9UJC3|HOOK1_HUMAN (432)	CSQVQQDHLNQTDASATK(1)-CSQVQQDHLNQTDASATK(1)	C-C	0.0249569
689	sp|P50990|TCPQ_HUMAN (260)-sp|P50990|TCPQ_HUMAN (244)	GTVLIKTAEELMNFSK(6)-IAVYSCPFDGMITETK(6)	C-K	1.34248e-12
690	sp|P41240|CSK_HUMAN (31)-sp|P41240|CSK_HUMAN (290)	YNFHGTAEQDLPFCK(14)-SVLGGDCLLK(7)	C-C	3.10805e-07
691	sp|Q9NVN8|GNL3L_HUMAN (152)-sp|Q9NVN8|GNL3L_HUMAN (322)	CFQMEEAVLR(1)-NCVHVQK(2)	C-C	1.18736e-11
692	sp|Q99832|TCPH_HUMAN (166)-sp|P48643|TCPE_HUMAN (440)	CAMTALSSKLISQQK(9)-CPTLEQYAMR(1)	C-K	3.52962e-05
693	sp|P78527|PRKDC_HUMAN (2342)-sp|P78527|PRKDC_HUMAN (2350)	NILEESLCELVAK(8)-QLKQHQNTMEDK(3)	C-K	8.72577e-08
694	sp|P61289|PSME3_HUMAN (92)-sp|P61289|PSME3_HUMAN (92)	RLDECEEAFQGTK(5)-LDECEEAFQGTK(4)	C-C	3.02197e-06
695	sp|Q9Y483|MTF2_HUMAN (437)-sp|Q9Y483|MTF2_HUMAN (220)	ESISENPTLDLPCSIGR(13)-MLQCCK(5)	C-C	7.2798e-06
696	sp|Q9BSH4|TACO1_HUMAN (112)-sp|Q9BSH4|TACO1_HUMAN (85)	EGGPNPEHNSNLANILEVCR(19)-LCLNIR(2)	C-C	7.50621e-05
697	sp|Q9HB90|RRAGC_HUMAN (377)-sp|Q9NQL2|RRAGD_HUMAN (359)/sp|Q9HB90|RRAGC_HUMAN (377)-sp|Q9HB90|RRAGC_HUMAN (358)	SCGHQTSASSLK(2)-GLIDYNFHCFR(9)	C-C	7.25203e-08
698	sp|Q12948|FOXC1_HUMAN (529)-sp|Q12948|FOXC1_HUMAN (550)	IGLNNSPVNGNSSCQMAFPSSQSLYR(14)-TSGAFVYDCSK(9)	C-C	1.8746e-07
699	sp|Q15052|ARHG6_HUMAN (564)-sp|Q15052|ARHG6_HUMAN (553)	TSSSSCSAHSSFSSTGQPR(6)-GPASCSSLSK(5)	C-C	8.48081e-13
700	sp|P62258|1433E_HUMAN (97)-sp|P62258|1433E_HUMAN (125)	LICCDILDVLDK(3)-MKGDYHR(2)	C-K	1.63822e-06
701	sp|Q9UNX4|WDR3_HUMAN (887)-sp|Q12788|TBL3_HUMAN (696)	LRETTISKVSQVR(8)-RDPEACEK(6)	C-K	0.525845
702	sp|P30041|PRDX6_HUMAN (91)-sp|P30041|PRDX6_HUMAN (209)	DINAYNCEEPTEK(7)-GVFTKELPSGK(5)	C-K	1.47181e-14
703	sp|O43175|SERA_HUMAN (21)-sp|O43175|SERA_HUMAN (18)	KILQDGGLQVVEK(1)-VLISDSLDPCCR(10)	C-K	1.15679e-10
704	sp|Q15233|NONO_HUMAN (145)-sp|P62987|RL40_HUMAN (115)	FACHSASLTVR(3)-CGHTNNLRPK(1)	C-C	0.0980192
705	sp|Q9Y6Y0|NS1BP_HUMAN (103)-sp|Q9Y6Y0|NS1BP_HUMAN (143)	ELVKDVYSAAK(4)-NFASCMGDSR(5)	C-K	1.28246e-15
706	sp|P17987|TCPA_HUMAN (76)-sp|P17987|TCPA_HUMAN (147)	VLCELADLQDK(3)-DCLINAAK(2)	C-C	6.30791e-06
707	sp|P62280|RS11_HUMAN (116)-sp|P62280|RS11_HUMAN (60)	NMSVHLSPCFR(9)-KCPFTGNVSIR(2)	C-C	4.41539e-07
708	sp|Q7Z5K2|WAPL_HUMAN (160)-sp|Q7Z5K2|WAPL_HUMAN (133)	IVEDDASISSCNK(11)-CFPLEDTLLGK(1)	C-C	3.46207e-09
709	sp|Q5JRX3|PREP_HUMAN (556)-sp|Q5JRX3|PREP_HUMAN (119)	SQQSKPQDASCLPALK(11)-YPCRDPFFK(3)	C-C	0.0221402
710	sp|Q14839|CHD4_HUMAN (1827)-sp|Q8WXI9|P66B_HUMAN (454)	FAEVECLAESHQHLSK(6)-ALKAEHTNR(3)	C-K	0.0179465
711	sp|Q14166|TTL12_HUMAN (361)-sp|Q14166|TTL12_HUMAN (370)	LSQERPGVLLNQFPCENLLTVK(15)-DCLASIAR(2)	C-C	7.31848e-06
712	sp|P23468|PTPRD_HUMAN (1668)-sp|P23468|PTPRD_HUMAN (1687)/sp|P23468|PTPRD_HUMAN (1668)-sp|P10586|PTPRF_HUMAN (1682)/sp|P23468|PTPRD_HUMAN (1668)-sp|Q13332|PTPRS_HUMAN (1723)/sp|P10586|PTPRF_HUMAN (1663)-sp|P23468|PTPRD_HUMAN (1687)/sp|P10586|PTPRF_HUMAN (1663)-sp|P10586|PTPRF_HUMAN (1682)/sp|P10586|PTPRF_HUMAN (1663)-sp|Q13332|PTPRS_HUMAN (1723)/sp|Q13332|PTPRS_HUMAN (1704)-sp|P23468|PTPRD_HUMAN …	FISANLPCNK(8)-VCLQPIR(2)	C-C	0.0103458
713	sp|Q6PI48|SYDM_HUMAN (590)-sp|Q6PI48|SYDM_HUMAN (152)	LICLVTGSPSIR(3)-TAELLNACK(8)	C-C	0.000272263
714	sp|Q96H79|ZCCHL_HUMAN (163)-sp|Q96H79|ZCCHL_HUMAN (199)	ILLLQNDPCLLPEVCLLYNK(9)-SFVKGECK(4)	C-K	0.000415314
715	sp|P46013|KI67_HUMAN (1007)-sp|P46013|KI67_HUMAN (958)	MPCQSLQPEPINTPTHTK(3)-CAPMSDLTDLK(1)	C-C	2.61954e-05
716	sp|Q9BY42|RTF2_HUMAN (139)-sp|Q9BY42|RTF2_HUMAN (86)	CCGCVFSER(1)-SIKNVTELK(3)	C-K	1.53389e-06
717	sp|O75116|ROCK2_HUMAN (314)-sp|O75116|ROCK2_HUMAN (330)/sp|O75116|ROCK2_HUMAN (314)-sp|Q13464|ROCK1_HUMAN (314)	NSLCFPEDAEISK(4)-NLICAFLTDR(4)	C-C	1.96149e-05
718	sp|P49756|RBM25_HUMAN (83)-sp|P49756|RBM25_HUMAN (135)	ENDENCGPTTTVFVGNISEK(6)-LQAFGFCEYKEPESTLR(10)	C-K	4.88645e-09
719	sp|O15042|SR140_HUMAN (65)-sp|O15042|SR140_HUMAN (624)	ESLCDSPHQNLSRPLLENK(4)-LCQIFSDLNATYR(2)	C-C	2.60752e-05
720	sp|P22681|CBL_HUMAN (508)-sp|P62993|GRB2_HUMAN (32)	VCVPSSASALGTASK(2)-VLNEECDQNWYK(6)	C-C	0.0141996
721	sp|Q5T8P6|RBM26_HUMAN (758)-sp|Q9P2N5|RBM27_HUMAN (840)/sp|Q9P2N5|RBM27_HUMAN (847)-sp|Q9P2N5|RBM27_HUMAN (840)	MLISKLEK(5)-QIECQK(4)	C-K	0.000834444
722	sp|Q04864|REL_HUMAN (68)-sp|Q04864|REL_HUMAN (143)	ITLVTKNDPYKPHPHDLVGK(6)-QLNDIEDCDLNVVR(8)	C-K	0.00188933
723	sp|Q06830|PRDX1_HUMAN (83)-sp|Q06830|PRDX1_HUMAN (192)	LNCQVIGASVDSHFCHLAWVNTPK(15)-SKEYFSK(2)	C-K	0.0119393
724	sp|O00267|SPT5H_HUMAN (628)-sp|O00267|SPT5H_HUMAN (626)	KLVENGGMFVCK(1)-SFAFLHCK(7)	C-K	1.40888e-07
725	sp|Q8IY37|DHX37_HUMAN (903)-sp|Q8IY37|DHX37_HUMAN (766)	GQLTTAVNAVCPEAELFVDPK(11)-LSCPITALGR(3)	C-C	1.57572e-05
726	sp|A6NKD9|CC85C_HUMAN (373)-sp|A6NKD9|CC85C_HUMAN (389)	QLQDSCEEDLSEK(6)-EMCNVVWR(3)	C-C	6.34904e-06
727	sp|Q13885|TBB2A_HUMAN (12)-sp|Q13885|TBB2A_HUMAN (354)/sp|Q13885|TBB2A_HUMAN (12)-sp|A6NNZ2|TBB8B_HUMAN (354)/sp|Q13885|TBB2A_HUMAN (12)-sp|P04350|TBB4A_HUMAN (354)/sp|Q13885|TBB2A_HUMAN (12)-sp|P07437|TBB5_HUMAN (354)/sp|Q13885|TBB2A_HUMAN (12)-sp|Q9BVA1|TBB2B_HUMAN (354)/sp|Q13885|TBB2A_HUMAN (12)-sp|Q3ZCM7|TBB8_HUMAN (354)/sp|Q13885|TBB2A_HUMAN (12)-sp|P68371|TBB4B_HUMAN (354)/sp|P07437|TBB5_H…	MREIVHIQAGQCGNQIGAK(12)-TAVCDIPPR(4)	C-C	0.000765803
728	sp|Q16658|FSCN1_HUMAN (399)-sp|Q16658|FSCN1_HUMAN (397)	KVTGTLDANR(1)-GEHGFIGCR(8)	C-K	0.000497419
729	sp|Q9ULV4|COR1C_HUMAN (456)-sp|Q9ULV4|COR1C_HUMAN (420)	DTICNQDER(4)-CDLISIPK(1)	C-C	0.00014993
730	sp|Q9BTA9|WAC_HUMAN (15)-sp|Q9BTA9|WAC_HUMAN (150)	LSDGCHDR(5)-YYYNCR(5)	C-C	1.66914e-13
731	sp|Q9C0C9|UBE2O_HUMAN (375)-sp|Q9C0C9|UBE2O_HUMAN (370)	NCAQGEGSMAK(2)-IAWECPEK(5)	C-C	0.000343713
732	sp|Q8WYQ9|ZCH14_HUMAN (159)-sp|Q8WYQ9|ZCH14_HUMAN (145)	LIPCLAGPDAFYVER(4)-LCQLYPEENLEK(2)	C-C	8.55774e-11
733	sp|Q6GMV2|SMYD5_HUMAN (34)-sp|Q6GMV2|SMYD5_HUMAN (194)	GKGLFATQLIR(2)-LFSQFCNK(6)	C-K	0.00012202
734	sp|P04075|ALDOA_HUMAN (240)-sp|P04075|ALDOA_HUMAN (2)	PNMVTPGHACTQK(10)-PYQYPALTPEQK(1)	C-P	0.000239399
735	sp|Q99439|CNN2_HUMAN (164)-sp|Q99439|CNN2_HUMAN (215)	AGQCVIGLQMGTNK(4)-CASQVGMTAPGTR(1)	C-C	2.79294e-07
736	sp|Q92900|RENT1_HUMAN (386)-sp|Q92900|RENT1_HUMAN (374)	GDLAPLWKGIGHVIK(8)-LMQGDEICLR(8)	C-K	0.0228484
737	sp|P52272|HNRPM_HUMAN (676)-sp|P52272|HNRPM_HUMAN (653)	FNECGHVLYADIK(4)-ACQIFVR(2)	C-C	9.68516e-07
738	sp|Q6IBS0|TWF2_HUMAN (118)-sp|Q6IBS0|TWF2_HUMAN (141)	EFGGGHIKDELFGTVK(8)-HLSSCAAPAPLTSAER(5)	C-K	0.000500296
739	sp|P07814|SYEP_HUMAN (744)-sp|P07814|SYEP_HUMAN (856)	ERPTPSLNNNCTTSEDSLVLYNR(11)-INEAVECLLSLK(7)	C-C	4.81101e-13
740	sp|P46020|KPB1_HUMAN (697)-sp|P46020|KPB1_HUMAN (656)	FQAAVQTTCDLMSLVTK(9)-CGDEVAR(1)	C-C	0.000274098
741	sp|Q9Y6Y0|NS1BP_HUMAN (143)-sp|Q9Y6Y0|NS1BP_HUMAN (110)	NFASCMGDSR(5)-DVYSAAKK(7)	C-K	2.44784e-13
742	sp|O15228|GNPAT_HUMAN (73)-sp|O15228|GNPAT_HUMAN (66)	CSVLNSEEIHYVIK(1)-GITPCKPIDIK(5)	C-C	1.78657e-07
743	sp|O75140|DEPD5_HUMAN (416)-sp|Q8WTW4|NPRL2_HUMAN (96)	SQLFCNSFTPR(5)-TCALEPIVK(2)	C-C	0.00295075
744	sp|O75083|WDR1_HUMAN (569)-sp|P23528|COF1_HUMAN (147)	VKIQDAHR(2)-CTLAEK(1)	C-K	0.0024785
745	sp|Q6P1K2|PMF1_HUMAN (64)-sp|Q9H081|MIS12_HUMAN (53)	CFYQLQPAMTQQIYDK(1)-KLDGIPDCDISPVQIR(8)	C-C	0.00131549
746	sp|Q9Y6H1|CHCH2_HUMAN (124)-sp|Q9Y6H1|CHCH2_HUMAN (134)/sp|Q5T1J5|CHCH9_HUMAN (124)-sp|Q9Y6H1|CHCH2_HUMAN (134)	QFLECAQNQGDIK(5)-LCEGFNEVLK(2)	C-C	4.69861e-09
747	sp|Q7L2H7|EIF3M_HUMAN (175)-sp|Q7L2H7|EIF3M_HUMAN (177)	LLYEALVDCK(9)-KSDAASK(1)	C-K	3.97709e-10
748	sp|Q99832|TCPH_HUMAN (158)-sp|Q99832|TCPH_HUMAN (145)	CAMTALSSK(1)-KADKVEQR(1)	C-K	4.17777e-15
749	sp|O75380|NDUS6_HUMAN (87)-sp|O75380|NDUS6_HUMAN (87)	VIACDGGGGALGHPK(4)-VIACDGGGGALGHPK(4)	C-C	0.00362843
750	sp|Q15233|NONO_HUMAN (126)-sp|Q15233|NONO_HUMAN (145)	TLAEIAKVELDNMPLRGK(7)-FACHSASLTVR(3)	C-K	0.00138658
751	sp|Q14527|HLTF_HUMAN (442)-sp|Q14527|HLTF_HUMAN (461)	VIEDVAFACALTSSVPTTK(9)-GACAVEGSK(3)	C-C	2.42727e-09
752	sp|P53618|COPB_HUMAN (623)-sp|P53618|COPB_HUMAN (575)	VLSECSPLMNDIFNK(5)-YVALVQEKK(8)	C-K	6.50776e-07
753	sp|P13639|EF2_HUMAN (239)-sp|P13639|EF2_HUMAN (318)	FAAKGEGQLGPAER(4)-LIEKLDIK(4)	K-K	4.646e-06
754	sp|P10809|CH60_HUMAN (442)-sp|P10809|CH60_HUMAN (447)	AAVEEGIVLGGGCALLR(13)-CIPALDSLTPANEDQK(1)	C-C	1.42561e-20
755	sp|Q9P2N5|RBM27_HUMAN (776)-sp|Q9P2N5|RBM27_HUMAN (840)	LGHAGGNQSDASHLLNQSGGAGEDCQIFSTPGHPK(25)-QIECQK(4)	C-C	0.0385936
756	sp|Q8NC51|PAIRB_HUMAN (11)-sp|Q15233|NONO_HUMAN (145)	PGHLQEGFGCVVTNR(10)-FACHSASLTVR(3)	C-C	9.81848e-09
757	sp|Q96FX7|TRM61_HUMAN (209)-sp|Q96FX7|TRM61_HUMAN (217)	FCSFSPCIEQVQR(7)-TCQALAAR(2)	C-C	6.3966e-09
758	sp|Q96KB5|TOPK_HUMAN (112)-sp|Q96KB5|TOPK_HUMAN (70)	AFTEANDGSLCLAMEYGGEK(11)-INPICNDHYR(5)	C-C	3.96897e-06
759	sp|Q9P2E9|RRBP1_HUMAN (1216)-sp|Q9P2E9|RRBP1_HUMAN (1216)	HMAAASAECQNYAK(9)-HMAAASAECQNYAK(9)	C-C	0.000357217
760	sp|P23528|COF1_HUMAN (139)-sp|P23528|COF1_HUMAN (114)/sp|P23528|COF1_HUMAN (139)-sp|P60981|DEST_HUMAN (114)/sp|P23528|COF1_HUMAN (139)-sp|Q9Y281|COF2_HUMAN (114)	HELQANCYEEVK(7)-SKMIYASSK(2)	C-K	1.2811e-12
761	sp|Q02543|RL18A_HUMAN (22)-sp|Q5T5C0|STXB5_HUMAN (292)	CHTPPLYR(1)-KPEPCK(5)	C-C	0.167792
762	sp|Q9UNY4|TTF2_HUMAN (224)-sp|Q9UNY4|TTF2_HUMAN (204)	SQQCQGNELTRPSASSQEK(4)-KQEEGAEIQCEAETGGTHK(10)	C-C	2.44718e-11
763	sp|P22087|FBRL_HUMAN (102)-sp|P22087|FBRL_HUMAN (99)	GKEDALVTK(2)-HEGVFICR(7)	C-K	1.74215e-12
764	sp|O60885|BRD4_HUMAN (607)-sp|O60885|BRD4_HUMAN (356)	CKPMSYEEK(1)-CCSGILK(1)	C-C	3.5923e-14
765	sp|O75348|VATG1_HUMAN (69)-sp|A0A0B4J2A2|PAL4C_HUMAN (52)/sp|O75348|VATG1_HUMAN (69)-sp|P62937|PPIA_HUMAN (52)/sp|O75348|VATG1_HUMAN (69)-sp|F5H284|PAL4D_HUMAN (52)/sp|O75348|VATG1_HUMAN (69)-sp|P0DN37|PAL4G_HUMAN (52)/sp|O75348|VATG1_HUMAN (69)-sp|A0A075B767|PAL4H_HUMAN (52)/sp|O75348|VATG1_HUMAN (69)-sp|Q9Y536|PAL4A_HUMAN (52)/sp|O75348|VATG1_HUMAN (69)-sp|A0A075B759|PAL4E_HUMAN (52)/sp|O75348|…	GSCSTEVEK(3)-GSCFHR(3)	C-C	0.0250496
766	sp|P25205|MCM3_HUMAN (446)-sp|P25205|MCM3_HUMAN (360)	CSVLAAANPVYGR(1)-YVLCTAPR(4)	C-C	4.38408e-08
767	sp|Q96T76|MMS19_HUMAN (554)-sp|Q96T76|MMS19_HUMAN (549)	HLCCLQALSAVSTHPSIVK(3)-VGESNLTNGDEPTQCSR(15)	C-C	6.30209e-08
768	sp|Q14151|SAFB2_HUMAN (361)-sp|Q15424|SAFB1_HUMAN (448)/sp|Q15424|SAFB1_HUMAN (362)-sp|Q15424|SAFB1_HUMAN (448)	KFDFDACNEVPPAPK(7)-CYGFVTMSTAEEATK(1)	C-C	1.55256e-13
769	sp|P21333|FLNA_HUMAN (2199)-sp|P21333|FLNA_HUMAN (2160)	THEAEIVEGENHTYCIR(15)-APSVANVGSHCDLSLK(11)	C-C	2.51759e-05
770	sp|P21333|FLNA_HUMAN (1410)-sp|P21333|FLNA_HUMAN (1402)	DGSCSVEYIPYEAGTYSLNVTYGGHQVPGSPFK(4)-MSCMDNK(3)	C-C	2.10141e-06
771	sp|Q9Y597|KCTD3_HUMAN (606)-sp|Q9Y597|KCTD3_HUMAN (530)	CATPNISPATSVVQHSHLR(1)-ICEIQAVDCTTISSFTVR(9)	C-C	9.29435e-13
772	sp|Q9Y2L1|RRP44_HUMAN (194)-sp|Q9Y2L1|RRP44_HUMAN (213)	AIEEGIPAFTCEEYVK(11)-LACLSEEGNEIESGK(3)	C-C	1.00603e-05
773	sp|Q9NVN8|GNL3L_HUMAN (213)-sp|Q9NVN8|GNL3L_HUMAN (490)	CSVPVDQASESLLK(1)-IGDLTGYCTNPNR(8)	C-C	3.87717e-13
774	sp|Q9C0C9|UBE2O_HUMAN (314)-sp|Q9C0C9|UBE2O_HUMAN (341)	SFCPGGTDSVSPPPSVITQENLGR(3)-LGCFDHAQR(3)	C-C	0.000449372
775	sp|Q14151|SAFB2_HUMAN (361)-sp|Q14151|SAFB2_HUMAN (224)/sp|Q14151|SAFB2_HUMAN (361)-sp|Q15424|SAFB1_HUMAN (225)/sp|Q15424|SAFB1_HUMAN (362)-sp|Q14151|SAFB2_HUMAN (224)/sp|Q15424|SAFB1_HUMAN (362)-sp|Q15424|SAFB1_HUMAN (225)	FDFDACNEVPPAPK(6)-ILDILGETCK(9)	C-C	1.71617e-07
776	sp|P40222|TXLNA_HUMAN (523)-sp|Q9NUQ3|TXLNG_HUMAN (480)	VTEAPCYPGAPSTEASGQTGPQEPTSARA(6)-DLATPVMQPCTALDSHK(10)	C-C	0.00816435
777	sp|Q14119|VEZF1_HUMAN (249)-sp|Q14119|VEZF1_HUMAN (327)	GFSRPDHLSCHVK(10)-TCMSEETSNQK(2)	C-C	9.44509e-07
778	sp|P52952|NKX25_HUMAN (82)-sp|P52952|NKX25_HUMAN (114)	CASAFPAAPAFYPR(1)-ELCALQK(3)	C-C	8.19598e-05
779	sp|Q99832|TCPH_HUMAN (450)-sp|Q99832|TCPH_HUMAN (158)	QLCDNAGFDATNILNK(3)-CAMTALSSK(1)	C-C	3.90241e-07
780	sp|P15170|ERF3A_HUMAN (208)-sp|P15170|ERF3A_HUMAN (490)/sp|P15170|ERF3A_HUMAN (208)-sp|Q8IYD1|ERF3B_HUMAN (619)/sp|Q8IYD1|ERF3B_HUMAN (337)-sp|P15170|ERF3A_HUMAN (490)/sp|Q8IYD1|ERF3B_HUMAN (337)-sp|Q8IYD1|ERF3B_HUMAN (619)	EHAMLAKTAGVK(7)-TIAIGKVLK(6)	K-K	0.000331835
781	sp|Q8IUF1|CBWD2_HUMAN (310)-sp|Q9BRT8|CBWD1_HUMAN (394)/sp|Q4V339|CBWD6_HUMAN (310)-sp|Q9BRT8|CBWD1_HUMAN (394)/sp|Q9BRT8|CBWD1_HUMAN (310)-sp|Q9BRT8|CBWD1_HUMAN (394)/sp|Q5JTY5|CBWD3_HUMAN (310)-sp|Q9BRT8|CBWD1_HUMAN (394)/sp|Q5RIA9|CBWD5_HUMAN (310)-sp|Q9BRT8|CBWD1_HUMAN (394)	DNHCMEVIR(4)-FQEDQVCT(7)	C-C	3.46567e-06
782	sp|Q9P2I0|CPSF2_HUMAN (621)-sp|Q92797|SYMPK_HUMAN (578)	DSLVSSLQFCK(10)-AVACSGAAQVR(4)	C-C	0.000106446
783	sp|Q9BZE9|ASPC1_HUMAN (127)-sp|Q9BZE9|ASPC1_HUMAN (174)	ECLQHPGGATPVCVYTR(2)-CYDPVGK(1)	C-C	0.000230532
784	sp|Q9P287|BCCIP_HUMAN (216)-sp|Q9P287|BCCIP_HUMAN (213)	CYFYLLISK(1)-TNKPCGK(5)	C-C	0.000245873
785	sp|Q9NUQ3|TXLNG_HUMAN (101)-sp|Q9NUQ3|TXLNG_HUMAN (127)	NLVSPAYCTQESREEIPGGEAR(8)-TDPPDGQQDSECNR(12)	C-C	4.99769e-05
786	sp|Q15233|NONO_HUMAN (145)-sp|P62633|CNBP_HUMAN (97)	FACHSASLTVR(3)-EQCCYNCGK(3)	C-C	6.2318e-09
787	sp|P09936|UCHL1_HUMAN (90)-sp|P09936|UCHL1_HUMAN (152)	QTIGNSCGTIGLIHAVANNQDK(7)-NEAIQAAHDAVAQEGQCR(17)	C-C	5.38111e-07
788	sp|P13639|EF2_HUMAN (567)-sp|Q9BTY7|HGH1_HUMAN (51)	DLEEDHACIPIKK(8)-HVLALTGCGPGR(8)	C-C	0.0454963
789	sp|Q9H4B7|TBB1_HUMAN (252)-sp|Q13885|TBB2A_HUMAN (303)/sp|Q9H4B7|TBB1_HUMAN (252)-sp|A6NNZ2|TBB8B_HUMAN (303)/sp|Q9H4B7|TBB1_HUMAN (252)-sp|P04350|TBB4A_HUMAN (303)/sp|Q9H4B7|TBB1_HUMAN (252)-sp|P07437|TBB5_HUMAN (303)/sp|Q9H4B7|TBB1_HUMAN (252)-sp|Q9BVA1|TBB2B_HUMAN (303)/sp|Q9H4B7|TBB1_HUMAN (252)-sp|Q9BUF5|TBB6_HUMAN (303)/sp|Q9H4B7|TBB1_HUMAN (252)-sp|Q13509|TBB3_HUMAN (303)/sp|Q9H4B7|TBB1_HU…	KLAVNMVPFPR(1)-NMMAACDPR(6)	C-K	0.159669
790	sp|P31946|1433B_HUMAN (51)-sp|P31947|1433S_HUMAN (122)/sp|P31946|1433B_HUMAN (51)-sp|P31946|1433B_HUMAN (122)/sp|P31946|1433B_HUMAN (51)-sp|P63104|1433Z_HUMAN (120)/sp|P31946|1433B_HUMAN (51)-sp|Q04917|1433F_HUMAN (125)/sp|P31946|1433B_HUMAN (51)-sp|P61981|1433G_HUMAN (125)/sp|P31946|1433B_HUMAN (51)-sp|P27348|1433T_HUMAN (120)/sp|P63104|1433Z_HUMAN (49)-sp|P31947|1433S_HUMAN (122)/sp|P63104|1433…	NLLSVAYKNVVGAR(8)-VFYLKMK(5)	K-K	0.00936163
791	sp|P78527|PRKDC_HUMAN (3347)-sp|P78527|PRKDC_HUMAN (3293)	IIANALSSEPACLAEIEEDK(12)-SQGCSEQVLTVLK(4)	C-C	8.22264e-14
792	sp|Q96N67|DOCK7_HUMAN (388)-sp|Q96N67|DOCK7_HUMAN (608)	SQADQFCQR(7)-SSCSEFSK(3)	C-C	0.00774602
793	sp|Q15418|KS6A1_HUMAN (432)-sp|Q9UK32|KS6A6_HUMAN (564)/sp|Q15418|KS6A1_HUMAN (432)-sp|Q15418|KS6A1_HUMAN (556)/sp|Q15418|KS6A1_HUMAN (432)-sp|P51812|KS6A3_HUMAN (560)	ETIGVGSYSECK(11)-ICDFGFAK(2)	C-C	5.90143e-07
794	sp|O00148|DX39A_HUMAN (164)-sp|O00148|DX39A_HUMAN (187)	NCPHVVVGTPGR(2)-SFSLKNVK(5)	C-K	0.00366517
795	sp|O43683|BUB1_HUMAN (201)-sp|O43683|BUB1_HUMAN (184)	NQGSELSGVISSACDK(14)-SNPGNNMACISK(9)	C-C	4.59298e-05
796	sp|P04406|G3P_HUMAN (152)-sp|Q9UG63|ABCF2_HUMAN (186)	IISNASCTTNCLAPLAK(7)-LAHEDAECEK(8)	C-C	0.00123459
797	sp|P68366|TBA4A_HUMAN (347)-sp|Q71U36|TBA1A_HUMAN (315)/sp|P68366|TBA4A_HUMAN (347)-sp|P68366|TBA4A_HUMAN (315)/sp|P68366|TBA4A_HUMAN (347)-sp|A6NHL2|TBAL3_HUMAN (322)/sp|P68366|TBA4A_HUMAN (347)-sp|Q9BQE3|TBA1C_HUMAN (315)/sp|P68366|TBA4A_HUMAN (347)-sp|P68363|TBA1B_HUMAN (315)/sp|P68363|TBA1B_HUMAN (347)-sp|Q71U36|TBA1A_HUMAN (315)/sp|P68363|TBA1B_HUMAN (347)-sp|P68366|TBA4A_HUMAN (315)/sp|P683…	SIQFVDWCPTGFK(8)-YMACCLLYR(4)	C-C	7.71708e-11
798	sp|P62258|1433E_HUMAN (50)-sp|P62258|1433E_HUMAN (123)	NLLSVAYKNVIGAR(8)-VFYYKMK(5)	K-K	0.000169873
799	sp|Q9HA64|KT3K_HUMAN (24)-sp|Q15233|NONO_HUMAN (145)	ATGHSGGGCISQGR(9)-FACHSASLTVR(3)	C-C	0.0448536
800	sp|P00492|HPRT_HUMAN (213)-sp|P00492|HPRT_HUMAN (106)	DLNHVCVISETGKAK(13)-SYCNDQSTGDIK(3)	C-K	1.84489e-12
801	sp|P55265|DSRAD_HUMAN (392)-sp|P55265|DSRAD_HUMAN (1224)	NAEFLTCNIPTSNASNNMVTTEK(7)-NFYLCPV(5)	C-C	0.00175453
802	sp|P50990|TCPQ_HUMAN (430)-sp|P50990|TCPQ_HUMAN (138)	QITSYGETCPGLEQYAIK(9)-KAHEILPNLVCCSAK(1)	C-K	2.33379e-07
803	sp|P55265|DSRAD_HUMAN (392)-sp|P55265|DSRAD_HUMAN (622)	NAEFLTCNIPTSNASNNMVTTEK(7)-SPVTTLLECMHK(9)	C-C	5.11765e-07
804	sp|Q9NXC5|MIO_HUMAN (799)-sp|Q9NXC5|MIO_HUMAN (748)	CALCLINMGTPVSSCPGGTK(15)-SISYSCSAVPHQGR(6)	C-C	3.45106e-08
805	sp|Q14980|NUMA1_HUMAN (80)-sp|Q14980|NUMA1_HUMAN (65)	HPSSPECLVSAQK(7)-LDFVCSFLQK(5)	C-C	2.04347e-10
806	sp|Q13131|AAPK1_HUMAN (185)-sp|P54646|AAPK2_HUMAN (382)/sp|P54646|AAPK2_HUMAN (174)-sp|P54646|AAPK2_HUMAN (382)	TSCGSPNYAAPEVISGR(3)-CPLDALNTTKPK(1)	C-C	2.12286e-09
807	sp|Q7L2J0|MEPCE_HUMAN (244)-sp|Q7L2J0|MEPCE_HUMAN (153)	DITDPLSLNTCTDEGHVVLASPLK(11)-NSCNVGGGGGGFK(3)	C-C	3.7293e-12
808	sp|Q9NVN8|GNL3L_HUMAN (342)-sp|Q9NVN8|GNL3L_HUMAN (322)	CNLEEISNYYGVSGFQTTEHFLTAVAHR(1)-NCVHVQK(2)	C-C	0.000196898
809	sp|P48735|IDHP_HUMAN (154)-sp|P48735|IDHP_HUMAN (308)	NILGGTVFREPIICK(14)-SSGGFVWACK(9)	C-C	4.00565e-06
810	sp|Q92879|CELF1_HUMAN (177)-sp|Q92879|CELF1_HUMAN (150)	AMHQAQTMEGCSSPMVVK(11)-GCAFVTFTTR(2)	C-C	3.97125e-08
811	sp|Q14151|SAFB2_HUMAN (361)-sp|Q14151|SAFB2_HUMAN (498)/sp|Q15424|SAFB1_HUMAN (362)-sp|Q14151|SAFB2_HUMAN (498)	KFDFDACNEVPPAPK(7)-ECEVKK(2)	C-C	0.000618077
812	sp|P23246|SFPQ_HUMAN (421)-sp|P23246|SFPQ_HUMAN (338)	GIVEFASKPAAR(8)-GFGFIKLESR(6)	K-K	1.26771e-05
813	sp|P30041|PRDX6_HUMAN (91)-sp|P30041|PRDX6_HUMAN (209)	DINAYNCEEPTEK(7)-GVFTKELPSGKK(5)	C-K	5.46556e-09
814	sp|Q9UNE7|CHIP_HUMAN (180)-sp|Q9UNE7|CHIP_HUMAN (199)	ERELEECQR(7)-AQQACIEAK(5)	C-C	7.23113e-07
815	sp|Q92576|PHF3_HUMAN (1771)-sp|Q16630|CPSF6_HUMAN (159)	GSAVATSHFEVGNTCPSEFPSK(15)-RELHGQNPVVTPCNK(13)	C-C	0.121589
816	sp|P0CB38|PAB4L_HUMAN (107)-sp|Q13310|PABP4_HUMAN (132)/sp|P0CB38|PAB4L_HUMAN (107)-sp|P11940|PABP1_HUMAN (132)/sp|Q13310|PABP4_HUMAN (108)-sp|Q13310|PABP4_HUMAN (132)/sp|Q13310|PABP4_HUMAN (108)-sp|P11940|PABP1_HUMAN (132)/sp|P11940|PABP1_HUMAN (108)-sp|Q13310|PABP4_HUMAN (132)/sp|P11940|PABP1_HUMAN (108)-sp|P11940|PABP1_HUMAN (132)	NLDKSIDNK(4)-VVCDENGSK(3)	C-K	2.92705e-07
817	sp|P46063|RECQ1_HUMAN (606)-sp|P46063|RECQ1_HUMAN (478)	AESSQTCHSEQGDK(7)-MCDNCCK(5)	C-C	0.000465301
818	sp|Q15424|SAFB1_HUMAN (448)-sp|Q15424|SAFB1_HUMAN (463)	CYGFVTMSTAEEATK(1)-CINHLHK(1)	C-C	0.000119806
819	sp|Q6PCE3|PGM2L_HUMAN (303)-sp|P53396|ACLY_HUMAN (20)	CPNPEEGESVLELSLR(1)-FICTTSAIQNR(3)	C-C	0.00189164
820	sp|P31943|HNRH1_HUMAN (267)-sp|Q92945|FUBP2_HUMAN (436)/sp|P55795|HNRH2_HUMAN (267)-sp|Q92945|FUBP2_HUMAN (436)	DLNYCFSGMSDHR(5)-CGLVIGR(1)	C-C	0.000788531
821	sp|P62633|CNBP_HUMAN (97)-sp|Q15233|NONO_HUMAN (145)	EQCCYNCGKPGHLAR(3)-FACHSASLTVR(3)	C-C	0.000338374
822	sp|P08238|HS90B_HUMAN (557)-sp|Q58FG0|HS905_HUMAN (257)/sp|P08238|HS90B_HUMAN (557)-sp|P08238|HS90B_HUMAN (564)/sp|P08238|HS90B_HUMAN (557)-sp|Q58FF8|H90B2_HUMAN (337)/sp|P08238|HS90B_HUMAN (557)-sp|Q58FF7|H90B3_HUMAN (437)/sp|P08238|HS90B_HUMAN (557)-sp|P07900|HS90A_HUMAN (572)	KMEESKAK(6)-FENLCK(5)	C-K	2.82613e-06
823	sp|P07814|SYEP_HUMAN (744)-sp|P07814|SYEP_HUMAN (92)	ERPTPSLNNNCTTSEDSLVLYNR(11)-LSSCDSFTSTINELNHCLSLR(4)	C-C	6.57782e-06
824	sp|Q9H0K6|PUS7L_HUMAN (142)-sp|Q9H0K6|PUS7L_HUMAN (182)	THELLNNFACDVR(10)-QKFPFLVTVGK(2)	C-K	9.19519e-08
825	sp|Q9Y3A3|PHOCN_HUMAN (134)-sp|Q9Y3A3|PHOCN_HUMAN (155)	HTLDGAACLLNSNK(8)-ESSVAKLGSVCR(6)	C-K	1.3215e-09
826	sp|Q9BSJ6|PIMRE_HUMAN (47)-sp|Q9BSJ6|PIMRE_HUMAN (104)	ELQPVVSHQETSVGALGSLCR(20)-IQESCQSGTK(5)	C-C	2.0976e-07
827	sp|P83731|RL24_HUMAN (6)-sp|P83731|RL24_HUMAN (36)	MKVELCSFSGYK(6)-CESAFLSK(1)	C-C	9.2832e-13
828	sp|Q99661|KIF2C_HUMAN (245)-sp|Q99661|KIF2C_HUMAN (287)	ATLECHPLTMTDPIEEHR(5)-CLLLVHEPK(1)	C-C	1.60159e-07
829	sp|Q86SX6|GLRX5_HUMAN (67)-sp|Q99714|HCD2_HUMAN (214)	GTPEQPQCGFSNAVVQILR(8)-VCNFLASQVPFPSR(2)	C-C	0.0531954
830	sp|P49327|FAS_HUMAN (1992)-sp|P49327|FAS_HUMAN (1448)	DGLLENQTPEFFQDVCKPK(16)-AINCATSGVVGLVNCLR(4)	C-C	8.58186e-10
831	sp|Q14839|CHD4_HUMAN (1594)-sp|Q14839|CHD4_HUMAN (1827)	STAPETAIECTQAPAPASEDEK(10)-FAEVECLAESHQHLSK(6)	C-C	5.16281e-08
832	sp|P15735|PHKG2_HUMAN (294)-sp|P15735|PHKG2_HUMAN (353)	CEGSQPWNLTPR(1)-HLIDNCAFR(6)	C-C	7.40157e-05
833	sp|P21333|FLNA_HUMAN (2543)-sp|P21333|FLNA_HUMAN (2199)	ATCAPQHGAPGPGPADASK(3)-THEAEIVEGENHTYCIR(15)	C-C	1.64396e-06
834	sp|P14866|HNRPL_HUMAN (581)-sp|P14866|HNRPL_HUMAN (452)/sp|P14866|HNRPL_HUMAN (581)-sp|Q8WVV9|HNRLL_HUMAN (405)	LCFSTAQHAS(2)-LNVCVSK(4)	C-C	0.00554367
835	sp|P14866|HNRPL_HUMAN (472)-sp|P14866|HNRPL_HUMAN (581)	QPAIMPGQSYGLEDGSCSYK(17)-LCFSTAQHAS(2)	C-C	0.000157823
836	sp|Q8TEQ6|GEMI5_HUMAN (441)-sp|Q8TEQ6|GEMI5_HUMAN (433)	EGCLAFGTDDGK(3)-VTALCWHPTK(5)	C-C	0.000275081
837	sp|P27361|MK03_HUMAN (178)-sp|Q9UBE8|NLK_HUMAN (281)/sp|P27361|MK03_HUMAN (178)-sp|P17948|VGFR1_HUMAN (1039)/sp|P27361|MK03_HUMAN (178)-sp|P09619|PGFRB_HUMAN (843)/sp|P27361|MK03_HUMAN (178)-sp|P10721|KIT_HUMAN (809)/sp|P27361|MK03_HUMAN (178)-sp|P16234|PGFRA_HUMAN (835)/sp|P27361|MK03_HUMAN (178)-sp|P36888|FLT3_HUMAN (828)/sp|P27361|MK03_HUMAN (178)-sp|P27361|MK03_HUMAN (183)/sp|P27361|MK03_HUMA…	PSNLLINTTCDLK(10)-ICDFGLAR(2)	C-C	0.00899545
838	sp|Q9UHI6|DDX20_HUMAN (524)-sp|Q9UHI6|DDX20_HUMAN (538)	SHSECGIIEK(5)-ELGCDR(4)	C-C	0.221667
839	sp|Q7Z2T5|TRM1L_HUMAN (320)-sp|Q7Z2T5|TRM1L_HUMAN (239)	VTINDLNENSVTLIQENCHLNK(18)-EADTDVQVCPNYSIPQK(9)	C-C	0.0168777
840	sp|Q5H9R7|PP6R3_HUMAN (844)-sp|Q5H9R7|PP6R3_HUMAN (830)	CAAPRPPSSSPEQR(1)-LSTSQDAACK(9)	C-C	0.000406821
841	sp|Q08211|DHX9_HUMAN (438)-sp|Q08211|DHX9_HUMAN (497)	AAECNIVVTQPR(4)-KLEAGIR(1)	C-K	0.00702891
842	sp|P52597|HNRPF_HUMAN (290)-sp|P52597|HNRPF_HUMAN (267)	YGDSEFTVQSTTGHCVHMR(15)-DLSYCLSGMYDHR(5)	C-C	0.000194217
843	sp|Q15233|NONO_HUMAN (208)-sp|Q15233|NONO_HUMAN (145)	CSEGSFLLTTFPRPVTVEPMDQLDDEEGLPEK(1)-FACHSASLTVR(3)	C-C	1.52777e-06
844	sp|O15355|PPM1G_HUMAN (13)-sp|O15355|PPM1G_HUMAN (164)	CSGDGVGAPR(1)-YGQNCHK(5)	C-C	5.39841e-06
845	sp|Q7Z6M1|RABEK_HUMAN (29)-sp|Q7Z6M1|RABEK_HUMAN (80)	ATWYTLTVPGDSPCAR(14)-HQWDLDTCK(8)	C-C	0.00132363
846	sp|P13639|EF2_HUMAN (812)-sp|P13639|EF2_HUMAN (567)	SNTGGQAFPQCVFDHWQILPGDPFDNSSRPSQVVAETR(11)-DLEEDHACIPIK(8)	C-C	0.000719093
847	sp|Q7L2E3|DHX30_HUMAN (346)-sp|Q7L2E3|DHX30_HUMAN (1183)	RPCTIQVPEPILR(3)-GPCGSFDVRK(3)	C-C	0.000605083
848	sp|Q8NFW8|NEUA_HUMAN (364)-sp|Q8NFW8|NEUA_HUMAN (432)	EMGLCWK(5)-VNNSCQK(5)	C-C	0.00485369
849	sp|Q9GZN8|CT027_HUMAN (156)-sp|Q9GZN8|CT027_HUMAN (59)	CVGAELEYDSEHSDWHGFD(1)-VGFLKILHR(5)	C-K	1.16943e-05
850	sp|P11216|PYGB_HUMAN (326)-sp|P11216|PYGB_HUMAN (319)/sp|P11216|PYGB_HUMAN (326)-sp|P11217|PYGM_HUMAN (319)	TCFETFPDK(2)-FGCRDPVR(3)	C-C	8.05808e-05
851	sp|Q15233|NONO_HUMAN (145)-sp|Q15233|NONO_HUMAN (64)	FACHSASLTVR(3)-KPGEKTFTQR(1)	C-K	7.51201e-06
852	sp|Q8IWA0|WDR75_HUMAN (49)-sp|Q8IWA0|WDR75_HUMAN (12)	VYSTVTEECVHILHGHR(9)-CGGSELNFR(1)	C-C	0.00661986
853	sp|Q9BQ90|KLDC3_HUMAN (229)-sp|Q9BQ90|KLDC3_HUMAN (213)	TEAWLDCPPTPVLPEGR(7)-FGPFHSNNEIYCNR(12)	C-C	3.6495e-05
854	sp|P31943|HNRH1_HUMAN (267)-sp|Q15233|NONO_HUMAN (145)/sp|P55795|HNRH2_HUMAN (267)-sp|Q15233|NONO_HUMAN (145)	DLNYCFSGMSDHR(5)-FACHSASLTVR(3)	C-C	1.05857e-05
855	sp|Q13885|TBB2A_HUMAN (12)-sp|Q13885|TBB2A_HUMAN (303)/sp|Q13885|TBB2A_HUMAN (12)-sp|A6NNZ2|TBB8B_HUMAN (303)/sp|Q13885|TBB2A_HUMAN (12)-sp|P04350|TBB4A_HUMAN (303)/sp|Q13885|TBB2A_HUMAN (12)-sp|P07437|TBB5_HUMAN (303)/sp|Q13885|TBB2A_HUMAN (12)-sp|Q9BVA1|TBB2B_HUMAN (303)/sp|Q13885|TBB2A_HUMAN (12)-sp|Q9BUF5|TBB6_HUMAN (303)/sp|Q13885|TBB2A_HUMAN (12)-sp|Q13509|TBB3_HUMAN (303)/sp|Q13885|TBB2A_H…	EIVHIQAGQCGNQIGAK(10)-NMMAACDPR(6)	C-C	0.00438003
856	sp|P48643|TCPE_HUMAN (253)-sp|P78371|TCPB_HUMAN (535)	IAILTCPFEPPKPK(6)-VPDHHPC(7)	C-C	0.056731
857	sp|P38606|VATA_HUMAN (165)-sp|P38606|VATA_HUMAN (138)	HKIMLPPR(2)-WDFTPCK(6)	C-K	4.14451e-05
858	sp|Q9Y6A5|TACC3_HUMAN (242)-sp|Q9Y6A5|TACC3_HUMAN (224)	HGGVCAPAAVATSPPGAIPK(5)-AETPHGAEEECK(11)	C-C	0.000836055
859	sp|Q5H9R7|PP6R3_HUMAN (844)-sp|Q5H9R7|PP6R3_HUMAN (836)	CAAPRPPSSSPEQR(1)-DAEECPETAEAK(5)	C-C	0.000225867
860	sp|Q14690|RRP5_HUMAN (361)-sp|Q14690|RRP5_HUMAN (387)	LSCQNLGAVLDDVPVQGFFK(3)-LKDGVLAYAR(2)	C-K	0.000160593
861	sp|P35520|CBS_HUMAN (15)-sp|P35520|CBS_HUMAN (52)/sp|P35520|CBS_HUMAN (15)-sp|P0DN79|CBSL_HUMAN (52)/sp|P0DN79|CBSL_HUMAN (15)-sp|P35520|CBS_HUMAN (52)/sp|P0DN79|CBSL_HUMAN (15)-sp|P0DN79|CBSL_HUMAN (52)	PSETPQAEVGPTGCPHR(14)-CTWQLGR(1)	C-C	5.57279e-07
862	sp|P48643|TCPE_HUMAN (253)-sp|P48643|TCPE_HUMAN (181)	IAILTCPFEPPKPK(6)-VVNSCHR(5)	C-C	0.0472257
863	sp|Q12874|SF3A3_HUMAN (437)-sp|Q12874|SF3A3_HUMAN (274)	CLGIPNTAHFANVTQIEDAVSLWAK(1)-CGGTLEER(1)	C-C	0.00593934
864	sp|P21333|FLNA_HUMAN (1157)-sp|P21333|FLNA_HUMAN (1165)	AHVVPCFDASK(6)-CSGPGLER(1)	C-C	1.97231e-05
865	sp|P51610|HCFC1_HUMAN (1139)-sp|P51610|HCFC1_HUMAN (1166)	RACAAGTPAVIR(3)-SQCQTR(3)	C-C	0.00108902
866	sp|Q9BQA1|MEP50_HUMAN (26)-sp|Q9BQA1|MEP50_HUMAN (53)	EWNLPPNAPACMER(11)-CWAGSLWLFK(1)	C-C	1.19363e-07
867	sp|Q8NFC6|BD1L1_HUMAN (2384)-sp|Q8NFC6|BD1L1_HUMAN (2386)	VPMPSLIAENNCR(12)-CPGPVR(1)	C-C	7.55067e-11
868	sp|Q9UIG0|BAZ1B_HUMAN (1420)-sp|Q9UIG0|BAZ1B_HUMAN (1428)	QVFTNAEVYNCR(11)-GSHVLSCMVK(7)	C-C	4.55029e-05
869	sp|Q9Y2X0|MED16_HUMAN (539)-sp|Q9Y2X0|MED16_HUMAN (545)	LSPCTVTR(4)-VCDYHTK(2)	C-C	0.000220891
870	sp|O43482|MS18B_HUMAN (21)-sp|O43482|MS18B_HUMAN (12)	GDFCGGTER(4)-CATPPR(1)	C-C	0.00283447
871	sp|O75717|WDHD1_HUMAN (1008)-sp|O75717|WDHD1_HUMAN (773)	NVLSETPAICPPQNTENQRPK(10)-MLALSCK(6)	C-C	0.00265882
872	sp|Q7L2J0|MEPCE_HUMAN (419)-sp|Q7L2J0|MEPCE_HUMAN (429)	FQYGNYCK(7)-NPSCEDGR(4)	C-C	0.00767502
873	sp|P12532|KCRU_HUMAN (62)-sp|P12532|KCRU_HUMAN (316)/sp|P12532|KCRU_HUMAN (62)-sp|P17540|KCRS_HUMAN (317)	HNNCMASHLTPAVYAR(4)-LGYILTCPSNLGTGLR(7)	C-C	5.64562e-08
874	sp|O75439|MPPB_HUMAN (265)-sp|O75439|MPPB_HUMAN (62)	FHFGDSLCTHK(8)-VTCLESGLR(3)	C-C	0.00155768
875	sp|Q9NUW8|TYDP1_HUMAN (135)-sp|Q9NUW8|TYDP1_HUMAN (48)	TENHGAPACHR(9)-YTCSEAQK(3)	C-C	0.000738648
876	sp|O14965|AURKA_HUMAN (33)-sp|O14965|AURKA_HUMAN (49)	RVLVTQQFPCQNPLPVNSGQAQR(10)-VLCPSNSSQR(3)	C-C	0.000851193
877	sp|Q9NZB2|F120A_HUMAN (531)-sp|Q9NX05|F120C_HUMAN (354)/sp|Q9NZB2|F120A_HUMAN (531)-sp|Q9NZB2|F120A_HUMAN (279)	GSQMGTVQPIPCLLSMPTR(12)-AHQLVLPPCDVVIK(9)	C-C	9.66877e-06
878	sp|Q9ULW0|TPX2_HUMAN (462)-sp|Q9ULW0|TPX2_HUMAN (536)	KTEDEHFEFHSRPCPTK(14)-TVEICPFSFDSR(5)	C-C	0.0524266
879	sp|Q9UHR4|BI2L1_HUMAN (229)-sp|Q9UHR4|BI2L1_HUMAN (194)	WQETCVDAIK(5)-FCFLVDK(2)	C-C	0.00058925
880	sp|Q92759|TF2H4_HUMAN (41)-sp|Q92759|TF2H4_HUMAN (16)	LYGHPATCLAVFR(8)-VHLQCR(5)	C-C	0.00563953
881	sp|Q15233|NONO_HUMAN (145)-sp|P23246|SFPQ_HUMAN (291)	FACHSASLTVR(3)-RPGEKTYTQR(5)	C-K	6.19309e-05
882	sp|Q8N9N5|BANP_HUMAN (108)-sp|Q8N9N5|BANP_HUMAN (113)	QHSPIQVPMVAGSPLGATQTCNK(21)-CVVPQTTVILNNDR(1)	C-C	0.000498061
883	sp|P83731|RL24_HUMAN (6)-sp|P83731|RL24_HUMAN (36)	VELCSFSGYK(4)-CESAFLSK(1)	C-C	0.00255639
884	sp|O75643|U520_HUMAN (1580)-sp|O75643|U520_HUMAN (1592)	LTAIDILTTCAADIQR(10)-FLHCTEK(4)	C-C	0.000193206
885	sp|P13639|EF2_HUMAN (41)-sp|P13639|EF2_HUMAN (337)	STLTDSLVCK(9)-PLLKAVMR(4)	C-K	3.25375e-06
886	sp|Q96N67|DOCK7_HUMAN (1964)-sp|Q96N67|DOCK7_HUMAN (1944)	RKTILTTSHAFPYIK(2)-FMYCTPFTLDGR(4)	C-K	0.000284259
887	sp|Q9BSD7|NTPCR_HUMAN (101)-sp|Q9BSD7|NTPCR_HUMAN (110)	NADCSSGPGQR(4)-VCVIDEIGK(2)	C-C	0.000235732
888	sp|P29372|3MG_HUMAN (56)-sp|P29372|3MG_HUMAN (61)	AGQPHSSSDAAQAPAEQPHSSSDAAQAPCPR(29)-CLGPPTTPGPYR(1)	C-C	8.6203e-05
889	sp|Q9NVN8|GNL3L_HUMAN (213)-sp|Q9NVN8|GNL3L_HUMAN (322)	CSVPVDQASESLLK(1)-NCVHVQK(2)	C-C	0.00220085
890	sp|Q92901|RL3L_HUMAN (253)-sp|P39023|RL3_HUMAN (336)/sp|P39023|RL3_HUMAN (253)-sp|P39023|RL3_HUMAN (336)	VACIGAWHPAR(3)-GCVVGTK(2)	C-C	3.40026e-10
891	sp|Q9BVP2|GNL3_HUMAN (158)-sp|Q9BVP2|GNL3_HUMAN (113)	CPQVEEAIVQSGQK(1)-EFGLCK(5)	C-C	0.204487
892	sp|P42166|LAP2A_HUMAN (341)-sp|P42166|LAP2A_HUMAN (330)	SGIQPLCPER(7)-DIVENICGR(7)	C-C	0.0129127
893	sp|A6NHQ4|EPOP_HUMAN (140)-sp|A6NHQ4|EPOP_HUMAN (134)	CPAPPHPR(1)-SCAPPGR(2)	C-C	0.0199073
894	sp|P48643|TCPE_HUMAN (440)-sp|P48643|TCPE_HUMAN (181)	CPTLEQYAMR(1)-VVNSCHR(5)	C-C	8.08332e-06
895	sp|Q5T200|ZC3HD_HUMAN (1666)-sp|Q5T200|ZC3HD_HUMAN (1643)	LSQSSIQQELCVS(11)-TTCHAPGHEK(3)	C-C	5.21612e-05
896	sp|P12532|KCRU_HUMAN (89)-sp|P12532|KCRU_HUMAN (62)	TTPTGWTLDQCIQTGVDNPGHPFIK(11)-HNNCMASHLTPAVYAR(4)	C-C	0.000280238
897	sp|Q92945|FUBP2_HUMAN (436)-sp|Q92945|FUBP2_HUMAN (379)	CGLVIGR(1)-CEHAAR(1)	C-C	2.98055e-06
898	sp|Q96N67|DOCK7_HUMAN (1964)-sp|Q96N67|DOCK7_HUMAN (1944)	KTILTTSHAFPYIK(1)-FMYCTPFTLDGR(4)	C-K	1.45282e-06
899	sp|Q8TCG1|CIP2A_HUMAN (615)-sp|Q8TCG1|CIP2A_HUMAN (583)	DQICDVR(4)-CLTPHLK(1)	C-C	0.000133235
900	sp|P12955|PEPD_HUMAN (158)-sp|P12955|PEPD_HUMAN (58)	GVNTDSGSVCR(10)-YCTDTGVLFR(2)	C-C	0.000438852
901	sp|P35520|CBS_HUMAN (15)-sp|P35520|CBS_HUMAN (25)/sp|P35520|CBS_HUMAN (15)-sp|P0DN79|CBSL_HUMAN (25)/sp|P0DN79|CBSL_HUMAN (15)-sp|P35520|CBS_HUMAN (25)/sp|P0DN79|CBSL_HUMAN (15)-sp|P0DN79|CBSL_HUMAN (25)	PSETPQAEVGPTGCPHR(14)-SGPHSAKGSLEK(7)	C-K	8.5846e-05
902	sp|Q6NSZ9|ZSC25_HUMAN (144)-sp|Q6NSZ9|ZSC25_HUMAN (132)	QGEQEETALCR(10)-AVPCHR(4)	C-C	0.047949
903	sp|Q15233|NONO_HUMAN (145)-sp|Q15233|NONO_HUMAN (109)	FACHSASLTVR(3)-DKGFGFIR(2)	C-K	1.43287e-08
904	sp|Q6UB35|C1TM_HUMAN (61)-sp|Q6UB35|C1TM_HUMAN (302)	SSCSPGGR(3)-VGCGSPR(3)	C-C	5.31835e-05
905	sp|P62829|RL23_HUMAN (28)-sp|P62829|RL23_HUMAN (125)	ISLGLPVGAVINCADNTGAK(13)-ECADLWPR(2)	C-C	0.000198628
906	sp|Q15233|NONO_HUMAN (145)-sp|Q15233|NONO_HUMAN (243)	FACHSASLTVR(3)-LVIKNQQFHK(4)	C-K	1.50007e-05
907	sp|Q13569|TDG_HUMAN (233)-sp|Q13569|TDG_HUMAN (276)	CIYEIFSK(1)-CAQFPR(1)	C-C	4.69738e-06
908	sp|Q8WWM7|ATX2L_HUMAN (140)-sp|Q3MHD2|LSM12_HUMAN (20)	VKNGTTYEGIFK(2)-TCQEQR(2)	C-K	0.646472
909	sp|Q9C0C2|TB182_HUMAN (1443)-sp|Q9C0C2|TB182_HUMAN (1373)	CPARPPPSGSQGLLEEMLAASSSK(1)-EHGVGGVSQCPEPGLR(10)	C-C	0.0286067
910	sp|O00116|ADAS_HUMAN (226)-sp|O00116|ADAS_HUMAN (349)	IVNLACK(6)-SCQGPR(2)	C-C	0.00283213
911	sp|Q14690|RRP5_HUMAN (361)-sp|Q14690|RRP5_HUMAN (89)	LSCQNLGAVLDDVPVQGFFK(3)-ILGCVK(4)	C-C	0.00198964
912	sp|Q92598|HS105_HUMAN (658)-sp|Q92598|HS105_HUMAN (650)	FICEQDHQNFLR(3)-LCGPYEK(2)	C-C	2.27346e-05
913	sp|P04350|TBB4A_HUMAN (12)-sp|Q13885|TBB2A_HUMAN (354)/sp|P04350|TBB4A_HUMAN (12)-sp|A6NNZ2|TBB8B_HUMAN (354)/sp|P04350|TBB4A_HUMAN (12)-sp|P04350|TBB4A_HUMAN (354)/sp|P04350|TBB4A_HUMAN (12)-sp|P07437|TBB5_HUMAN (354)/sp|P04350|TBB4A_HUMAN (12)-sp|Q9BVA1|TBB2B_HUMAN (354)/sp|P04350|TBB4A_HUMAN (12)-sp|Q3ZCM7|TBB8_HUMAN (354)/sp|P04350|TBB4A_HUMAN (12)-sp|P68371|TBB4B_HUMAN (354)/sp|P68371|TBB4B_…	EIVHLQAGQCGNQIGAK(10)-TAVCDIPPR(4)	C-C	0.00979228
914	sp|Q00610|CLH1_HUMAN (870)-sp|P53675|CLH2_HUMAN (736)/sp|Q00610|CLH1_HUMAN (870)-sp|Q00610|CLH1_HUMAN (736)	IHEGCEEPATHNALAK(5)-YIQAACK(6)	C-C	0.00444376
915	sp|Q9C0C2|TB182_HUMAN (232)-sp|Q9C0C2|TB182_HUMAN (136)	SPAECREEHSK(5)-CAAPGGVR(1)	C-C	0.00472148
916	sp|Q15365|PCBP1_HUMAN (201)-sp|Q15366|PCBP2_HUMAN (54)/sp|Q15365|PCBP1_HUMAN (201)-sp|Q15365|PCBP1_HUMAN (54)/sp|Q15365|PCBP1_HUMAN (201)-sp|P57721|PCBP3_HUMAN (86)	CSDAAGYPHATHDLEGPPLDAYSIQGQHTISPLDLAK(1)-INISEGNCPER(8)	C-C	0.00518612
917	sp|Q14980|NUMA1_HUMAN (1937)-sp|Q14980|NUMA1_HUMAN (1930)	TCYPLESRPSLSLGTITDEEMK(2)-VCPPHLK(2)	C-C	0.00059027
918	sp|Q14676|MDC1_HUMAN (62)-sp|Q14676|MDC1_HUMAN (26)	MPDCSVALPFPSISK(4)-CNVEPVGR(1)	C-C	0.000238828
919	sp|P42575|CASP2_HUMAN (30)-sp|P42575|CASP2_HUMAN (173)	ILGVCGMHPHHQETLK(5)-DGPVCLQVK(5)	C-C	0.109475
920	sp|Q15459|SF3A1_HUMAN (244)-sp|Q15459|SF3A1_HUMAN (251)	EAENPREVLDQVCYR(13)-VEWAKFQER(5)	C-K	0.0343725
921	sp|P53396|ACLY_HUMAN (845)-sp|P53396|ACLY_HUMAN (978)	KPASFMTSICDER(10)-VKSINNPDMR(2)	C-K	0.00521514
922	sp|O95248|MTMR5_HUMAN (601)-sp|O95248|MTMR5_HUMAN (553)	CLAQELHLHVQQNR(1)-CSGLHVNSAR(1)	C-C	4.98758e-10
923	sp|Q14684|RRP1B_HUMAN (628)-sp|Q14684|RRP1B_HUMAN (583)	VMSNLVEHNGVLESEAGQPQALGSSGTCSSLK(28)-AGPGSLELCGLPSQK(9)	C-C	1.39782e-05
924	sp|P39023|RL3_HUMAN (114)-sp|Q92901|RL3L_HUMAN (253)/sp|P39023|RL3_HUMAN (114)-sp|P39023|RL3_HUMAN (253)	TVFAEHISDECK(11)-VACIGAWHPAR(3)	C-C	3.32294e-10
925	sp|Q5VTL8|PR38B_HUMAN (196)-sp|Q5VTL8|PR38B_HUMAN (113)	AGGGCVMTIGEMLR(5)-TAGQTGMCGGVR(8)	C-C	7.57159e-06
926	sp|Q6PCB5|RSBNL_HUMAN (280)-sp|Q5VWQ0|RSBN1_HUMAN (282)	SIQTICSGLLTDVEDQAAK(6)-EVQTVCAGLTR(6)	C-C	0.149654
927	sp|Q9NR09|BIRC6_HUMAN (2892)-sp|Q9NR09|BIRC6_HUMAN (2910)	ACFGGLFANLIRPGDAK(2)-AVCGEMTR(3)	C-C	1.34635e-07
928	sp|Q9C0D5|TANC1_HUMAN (1611)-sp|Q9C0D5|TANC1_HUMAN (1594)	LQCGENGPAHPLPSK(3)-AGCGHFGDR(3)	C-C	1.65916e-06
929	sp|Q99873|ANM1_HUMAN (272)-sp|Q99873|ANM1_HUMAN (250)	VEDLTFTSPFCLQVK(11)-QLVTNACLIK(7)	C-C	0.0280308
930	sp|P78371|TCPB_HUMAN (395)-sp|P78371|TCPB_HUMAN (535)	SLHDALCVLAQTVK(7)-RVPDHHPC(8)	C-C	4.04704e-05
931	sp|Q08211|DHX9_HUMAN (857)-sp|Q08211|DHX9_HUMAN (497)	ILAKLPIEPR(4)-KLEAGIR(1)	K-K	0.0319231
932	sp|P22681|CBL_HUMAN (353)-sp|P22681|CBL_HUMAN (508)	NQNPDLTGLCEPTPQDHIK(10)-VCVPSSASALGTASK(2)	C-C	6.90252e-05
933	sp|O00443|P3C2A_HUMAN (669)-sp|O00443|P3C2A_HUMAN (317)	SPTDCAQSSK(5)-STANCHLER(5)	C-C	0.0119694
934	sp|P50914|RL14_HUMAN (42)-sp|P50914|RL14_HUMAN (54)	ALVDGPCTQVR(7)-CMQLTDFILK(1)	C-C	4.49147e-05
935	sp|O60841|IF2P_HUMAN (853)-sp|O60841|IF2P_HUMAN (749)	RLAHCEELR(5)-CPFIVALNK(1)	C-C	5.92218e-06
936	sp|P33981|TTK_HUMAN (295)-sp|P33981|TTK_HUMAN (269)	TDDSVVPCFMK(8)-QSCPFGR(3)	C-C	0.298331
937	sp|Q7L2J0|MEPCE_HUMAN (54)-sp|Q7L2J0|MEPCE_HUMAN (153)	CAPSAGSPAAAVGR(1)-NSCNVGGGGGGFK(3)	C-C	4.19212e-06
938	sp|Q9BQG0|MBB1A_HUMAN (942)-sp|Q9BQG0|MBB1A_HUMAN (884)	GNTAEGCVHETQEK(7)-IFTHHLCR(7)	C-C	2.384e-08
939	sp|P49458|SRP09_HUMAN (2)-sp|P49458|SRP09_HUMAN (48)	PQYQTWEEFSR(1)-VTDDLVCLVYK(7)	C-P	4.46963e-06
940	sp|Q14247|SRC8_HUMAN (246)-sp|Q14247|SRC8_HUMAN (112)	CALGWDHQEK(1)-HCSQVDSVR(2)	C-C	4.93373e-07
941	sp|Q96T51|RUFY1_HUMAN (81)-sp|Q96T51|RUFY1_HUMAN (107)	RATGNLSASCGSALR(10)-CQMMEER(1)	C-C	0.000996226
942	sp|Q6IQ49|SDE2_HUMAN (406)-sp|Q6IQ49|SDE2_HUMAN (415)	CELMALGLK(1)-CGGTLQER(1)	C-C	5.83221e-07
943	sp|P85037|FOXK1_HUMAN (439)-sp|P85037|FOXK1_HUMAN (404)	SGGLQTPECLSR(9)-GVSCFR(4)	C-C	0.00502781
944	sp|P78371|TCPB_HUMAN (535)-sp|P50991|TCPD_HUMAN (2)	RVPDHHPC(8)-PENVAPR(1)	C-P	8.89244e-06
945	sp|P36578|RL4_HUMAN (125)-sp|P36578|RL4_HUMAN (96)	YAICSALAASALPALVMSK(4)-SGQGAFGNMCR(10)	C-C	0.000470464
946	sp|P23246|SFPQ_HUMAN (413)-sp|Q15233|NONO_HUMAN (145)	STGKGIVEFASK(4)-FACHSASLTVR(3)	C-K	0.00020394
947	sp|P55884|EIF3B_HUMAN (384)-sp|P55884|EIF3B_HUMAN (420)	FSHQGVQLIDFSPCER(14)-GFHCESSAHWPIFK(4)	C-C	0.00264969
948	sp|Q9UHB7|AFF4_HUMAN (315)-sp|Q9UHB7|AFF4_HUMAN (338)	IPSQPLDASASGDVSCVDEILK(16)-EMTHSWPPPLTAIHTPCK(17)	C-C	0.00204737
949	sp|P17987|TCPA_HUMAN (499)-sp|P17987|TCPA_HUMAN (147)	DNKQAGVFEPTIVK(3)-DCLINAAK(2)	C-K	8.71375e-06
950	sp|O15027|SC16A_HUMAN (46)-sp|O15027|SC16A_HUMAN (107)	ANNNAAVAPTTCPLQPVTDPFAFSR(12)-DSSQGPCEPLPGPLTQPR(7)	C-C	1.4411e-06
951	sp|Q8TEQ6|GEMI5_HUMAN (240)-sp|Q8TEQ6|GEMI5_HUMAN (256)	GCYLATGSK(2)-IWSCSR(4)	C-C	0.00203251
952	sp|P12268|IMDH2_HUMAN (208)-sp|P12268|IMDH2_HUMAN (140)	GKLPIVNEDDELVAIIAR(2)-HGFCGIPITDTGR(4)	C-K	0.00123527
953	sp|P49411|EFTU_HUMAN (127)-sp|P49411|EFTU_HUMAN (290)	HYAHTDCPGHADYVK(7)-KGDECELLGHSK(5)	C-C	3.38242e-05
954	sp|Q9BXP5|SRRT_HUMAN (490)-sp|Q9BXP5|SRRT_HUMAN (479)	LRECELSPGVNR(4)-EICWNLQNIR(3)	C-C	0.000806524
955	sp|Q8TD19|NEK9_HUMAN (626)-sp|Q8TD19|NEK9_HUMAN (623)	CGQLGVGNYK(1)-LLTFGCNK(6)	C-C	3.44558e-05
956	sp|Q9UHH9|IP6K2_HUMAN (31)-sp|Q9UHH9|IP6K2_HUMAN (183)	GVLLEPFVHQVGGHSCVLR(16)-CHQQQLQR(1)	C-C	0.00320102
957	sp|P09913|IFIT2_HUMAN (54)-sp|P09913|IFIT2_HUMAN (73)	ATMCNLLAYLK(4)-GQNEAALECLR(9)	C-C	0.00668282
958	sp|O60343|TBCD4_HUMAN (316)-sp|O60343|TBCD4_HUMAN (295)	CSSVTGVQR(1)-VCFPER(2)	C-C	0.000473162
959	sp|P27708|PYR1_HUMAN (1374)-sp|P27708|PYR1_HUMAN (758)	VTAVDWHFEEAVDGECPPQR(16)-IGSCMK(4)	C-C	0.0232322
960	sp|Q9NWK9|BCD1_HUMAN (181)-sp|Q9NWK9|BCD1_HUMAN (171)	EELMHGECVK(8)-FVGQCIK(5)	C-C	0.0202104
961	sp|P52701|MSH6_HUMAN (615)-sp|P52701|MSH6_HUMAN (606)	SSLSCSLQEGLIPGSQFWDASK(5)-ETKTILK(3)	C-K	0.0448781
962	sp|O75874|IDHC_HUMAN (269)-sp|O75874|IDHC_HUMAN (114)	SEGGFIWACK(9)-EAIICK(5)	C-C	0.0215374
963	sp|Q8NFU7|TET1_HUMAN (1881)-sp|Q8NFU7|TET1_HUMAN (1870)	SSTPHCTMPSGR(6)-NDATASCGFSER(7)	C-C	0.000878847
964	sp|Q9NVS9|PNPO_HUMAN (156)-sp|Q9NVS9|PNPO_HUMAN (100)	KLPEEEAECYFHSRPK(9)-MLLLKGFGK(5)	C-K	0.0106779
965	sp|P14866|HNRPL_HUMAN (472)-sp|Q00839|HNRPU_HUMAN (594)	QPAIMPGQSYGLEDGSCSYK(17)-MCLFAGFQR(2)	C-C	0.00413135
966	sp|O43353|RIPK2_HUMAN (414)-sp|O43353|RIPK2_HUMAN (380)	TTPCSSAIINPLSTAGNSER(4)-AQDCYFMK(4)	C-C	0.059032
967	sp|O60343|TBCD4_HUMAN (74)-sp|O60343|TBCD4_HUMAN (45)	SQKPEAGGCGAPAAR(9)-LWYVGGSCLDHR(8)	C-C	7.88295e-06
968	sp|Q06830|PRDX1_HUMAN (185)-sp|Q13162|PRDX4_HUMAN (245)/sp|Q06830|PRDX1_HUMAN (185)-sp|Q06830|PRDX1_HUMAN (173)	PGSDTIKPDVQK(7)-HGEVCPAGWK(5)	C-K	0.0274048
969	sp|P53350|PLK1_HUMAN (67)-sp|P53350|PLK1_HUMAN (82)	CFEISDADTK(1)-EVFAGKIVPK(6)	C-K	5.07439e-06
970	sp|Q06330|SUH_HUMAN (319)-sp|Q06330|SUH_HUMAN (313)	EPNKEMINDGASWTIISTDK(4)-IIQFQATPCPK(9)	C-K	6.03723e-05
971	sp|O15067|PUR4_HUMAN (270)-sp|O15067|PUR4_HUMAN (336)	FCDNSSAIQGK(2)-IRDVQCTGR(6)	C-C	0.000100616
972	sp|P49411|EFTU_HUMAN (222)-sp|P49411|EFTU_HUMAN (127)	GEETPVIVGSALCALEGRDPELGLK(13)-HYAHTDCPGHADYVK(7)	C-C	2.31536e-09
973	sp|O75044|SRGP2_HUMAN (357)-sp|O75044|SRGP2_HUMAN (486)/sp|P0DJJ0|SRG2C_HUMAN (357)-sp|O75044|SRGP2_HUMAN (486)	FEFQPHMGDMASQLCAQQPVQSELVQR(15)-TDCSLAR(3)	C-C	0.0547858
974	sp|Q06587|RING1_HUMAN (398)-sp|Q06587|RING1_HUMAN (279)	VSRPLELCYAPTK(8)-GEYCQTR(4)	C-C	0.0144551
975	sp|P31943|HNRH1_HUMAN (267)-sp|P31943|HNRH1_HUMAN (267)/sp|P31943|HNRH1_HUMAN (267)-sp|P55795|HNRH2_HUMAN (267)/sp|P55795|HNRH2_HUMAN (267)-sp|P31943|HNRH1_HUMAN (267)/sp|P55795|HNRH2_HUMAN (267)-sp|P55795|HNRH2_HUMAN (267)	DLNYCFSGMSDHR(5)-DLNYCFSGMSDHR(5)	C-C	0.470255
976	sp|Q00839|HNRPU_HUMAN (594)-sp|Q00839|HNRPU_HUMAN (607)	MCLFAGFQR(2)-AVVVCPK(5)	C-C	3.77722e-05
977	sp|P14866|HNRPL_HUMAN (581)-sp|P14866|HNRPL_HUMAN (538)	LCFSTAQHAS(2)-VFSGKSER(5)	C-K	0.000313521
978	sp|Q9Y4C1|KDM3A_HUMAN (814)-sp|Q9Y4C1|KDM3A_HUMAN (852)	PACPASTSPLNWLADLTSGNVNK(3)-CLPPLPPLSK(1)	C-C	3.10339e-05
979	sp|Q9Y2L9|LRCH1_HUMAN (292)-sp|Q9Y2L9|LRCH1_HUMAN (251)	YLSIQACQIK(7)-VLVIPICFR(7)	C-C	0.216478
980	sp|Q16630|CPSF6_HUMAN (159)-sp|Q16630|CPSF6_HUMAN (79)	RELHGQNPVVTPCNK(13)-GAAPNVVYTYTGKR(13)	C-K	0.017334
981	sp|P04350|TBB4A_HUMAN (12)-sp|Q13885|TBB2A_HUMAN (303)/sp|P04350|TBB4A_HUMAN (12)-sp|A6NNZ2|TBB8B_HUMAN (303)/sp|P04350|TBB4A_HUMAN (12)-sp|P04350|TBB4A_HUMAN (303)/sp|P04350|TBB4A_HUMAN (12)-sp|P07437|TBB5_HUMAN (303)/sp|P04350|TBB4A_HUMAN (12)-sp|Q9BVA1|TBB2B_HUMAN (303)/sp|P04350|TBB4A_HUMAN (12)-sp|Q9BUF5|TBB6_HUMAN (303)/sp|P04350|TBB4A_HUMAN (12)-sp|Q13509|TBB3_HUMAN (303)/sp|P04350|TBB4A_H…	MREIVHLQAGQCGNQIGAK(12)-NMMAACDPR(6)	C-C	0.363616
982	sp|P27708|PYR1_HUMAN (1889)-sp|P27708|PYR1_HUMAN (2092)	VAEPELMGTPDGTCYPPPPVPR(14)-TVHSLACLLTQYR(7)	C-C	5.67618e-05
983	sp|Q9UQR0|SCML2_HUMAN (324)-sp|Q9UQR0|SCML2_HUMAN (350)	EKPLPVICSTSAASLK(8)-DVASGPCK(7)	C-C	0.0134552
984	sp|Q92667|AKAP1_HUMAN (376)-sp|Q92667|AKAP1_HUMAN (389)	VCQASQLQGQK(2)-EESCVPVHQK(4)	C-C	0.00599873
985	sp|P52948|NUP98_HUMAN (1068)-sp|P52948|NUP98_HUMAN (1027)	FTSGAFLSPSVSVQECR(16)-ADTSQEICSPR(8)	C-C	0.0760076
986	sp|P22061|PIMT_HUMAN (95)-sp|P22061|PIMT_HUMAN (102)	ALDVGSGSGILTACFAR(14)-MVGCTGK(4)	C-C	0.00635657
987	sp|Q12986|NFX1_HUMAN (54)-sp|Q12986|NFX1_HUMAN (32)	NYSSPPPCHLSR(8)-NSGLNCGTQR(6)	C-C	0.0189134
988	sp|Q7L2J0|MEPCE_HUMAN (522)-sp|Q7L2J0|MEPCE_HUMAN (429)	SCFPASLTASR(2)-NPSCEDGR(4)	C-C	0.00147776
989	sp|P21333|FLNA_HUMAN (2543)-sp|P21333|FLNA_HUMAN (2582)	ATCAPQHGAPGPGPADASK(3)-SSFTVDCSK(7)	C-C	0.0776767
990	sp|Q15365|PCBP1_HUMAN (194)-sp|Q15366|PCBP2_HUMAN (54)/sp|Q15365|PCBP1_HUMAN (194)-sp|Q15365|PCBP1_HUMAN (54)/sp|Q15365|PCBP1_HUMAN (194)-sp|P57721|PCBP3_HUMAN (86)	VMTIPYQPMPASSPVICAGGQDR(17)-INISEGNCPER(8)	C-C	0.0116524
991	sp|Q92618|ZN516_HUMAN (875)-sp|Q92618|ZN516_HUMAN (891)	ESHSGGPCALWAPGPDGYR(8)-PCHGQEPHGAATQGPLAK(2)	C-C	0.0370177
992	sp|Q9Y4W2|LAS1L_HUMAN (456)-sp|Q9Y4W2|LAS1L_HUMAN (316)	LFNCSASLDWPR(4)-GVTCENR(4)	C-C	0.012101
993	sp|O43353|RIPK2_HUMAN (414)-sp|O43353|RIPK2_HUMAN (407)	TTPCSSAIINPLSTAGNSER(4)-AAFCDHK(4)	C-C	0.0096438
994	sp|Q9GZP4|PITH1_HUMAN (187)-sp|Q9GZP4|PITH1_HUMAN (14)	HEVTICNYEASANPADHR(6)-CAAEREEPPEQR(1)	C-C	0.000146931
995	sp|O43353|RIPK2_HUMAN (388)-sp|O43353|RIPK2_HUMAN (324)	LHHCPGNHSWDSTISGSQR(4)-LQSVSSAIHLCDK(11)	C-C	0.0425082
996	sp|Q7L2E3|DHX30_HUMAN (346)-sp|Q7L2E3|DHX30_HUMAN (1183)	ELGETQRRPCTIQVPEPILR(10)-GPCGSFDVR(3)	C-C	0.0060099
997	sp|Q8NBF2|NHLC2_HUMAN (716)-sp|Q8NBF2|NHLC2_HUMAN (609)	AILFSQPLQITDTQQGCIAPVELR(17)-LSPVTACAGQTLQFK(7)	C-C	0.001692
998	sp|Q14008|CKAP5_HUMAN (1795)-sp|Q14008|CKAP5_HUMAN (1768)	NESELEAHLCR(10)-TLLHTLCK(7)	C-C	0.00115198
999	sp|Q9GZR1|SENP6_HUMAN (211)-sp|Q9GZR1|SENP6_HUMAN (227)	RHCSTYQPTPPLSPASK(3)-CLTHLEDLQR(1)	C-C	0.0704629
1000	sp|Q9BVP2|GNL3_HUMAN (158)-sp|Q9BVP2|GNL3_HUMAN (131)	CPQVEEAIVQSGQK(1)-LYCQELKK(3)	C-C	2.89388e-05
1001	sp|Q9ULV3|CIZ1_HUMAN (631)-sp|Q9ULV3|CIZ1_HUMAN (848)	LGEIQHMSQACLLSLLPVPR(11)-CAINAR(1)	C-C	0.00219416
1002	sp|Q8IZH2|XRN1_HUMAN (1304)-sp|Q8IZH2|XRN1_HUMAN (1297)	AECWSQK(3)-FKEECK(5)	C-C	0.000427145
1003	sp|P43243|MATR3_HUMAN (230)-sp|Q15233|NONO_HUMAN (145)	CRDDSFFGETSHNYHK(1)-FACHSASLTVR(3)	C-C	0.000123212
1004	sp|O14497|ARI1A_HUMAN (1874)-sp|O14497|ARI1A_HUMAN (2043)	TELLPSRPHAPCPPAPR(12)-EEEQDQGVSCNK(10)	C-C	0.00179005
1005	sp|Q9ULA0|DNPEP_HUMAN (337)-sp|Q9ULA0|DNPEP_HUMAN (337)	RISASCQHPTAFEEAIPK(6)-ISASCQHPTAFEEAIPK(5)	C-C	0.000622889
1006	sp|P19447|ERCC3_HUMAN (180)-sp|P19447|ERCC3_HUMAN (167)	YFVESCHPDVIQHLLQDPVIR(6)-VKLVLK(2)	C-K	0.293819
1007	sp|Q8N5D0|WDTC1_HUMAN (312)-sp|Q8N5D0|WDTC1_HUMAN (431)	CHSSGEVQNGK(1)-AISLNPCHLK(7)	C-C	0.0166683
1008	sp|Q9UKF6|CPSF3_HUMAN (498)-sp|Q92797|SYMPK_HUMAN (578)	NFNYHILSPCDLSNYTDLAMSTVK(10)-AVACSGAAQVR(4)	C-C	0.346655
1009	sp|O75534|CSDE1_HUMAN (697)-sp|O75534|CSDE1_HUMAN (680)	KLFFHVK(1)-ATVECVK(5)	C-K	1.06249e-05
1010	sp|P61289|PSME3_HUMAN (92)-sp|P61289|PSME3_HUMAN (92)	RLDECEEAFQGTK(5)-RLDECEEAFQGTK(5)	C-C	0.489139
1011	sp|P49915|GUAA_HUMAN (489)-sp|P49915|GUAA_HUMAN (554)	ACTTEEDQEK(2)-MCHNVNR(2)	C-C	0.000309201
1012	sp|Q92878|RAD50_HUMAN (133)-sp|Q92878|RAD50_HUMAN (102)	CAEIDREMISSLGVSK(1)-SMVCTQK(4)	C-C	0.0077233
1013	sp|Q9H0W8|SMG9_HUMAN (380)-sp|Q8ND04|SMG8_HUMAN (359)	EDFCPR(4)-SHCTVK(3)	C-C	0.391456
1014	sp|O95544|NADK_HUMAN (79)-sp|O95544|NADK_HUMAN (69)	ACVLQNPQTIMHIQDPASQR(2)-SLHGPCPVTTFGPK(6)	C-C	0.0102033
1015	sp|Q71UM5|RS27L_HUMAN (77)-sp|Q13049|TRI32_HUMAN (61)/sp|P42677|RS27_HUMAN (77)-sp|Q13049|TRI32_HUMAN (61)	LTEGCSFR(5)-CPFCSK(1)	C-C	0.0624772
1016	sp|O43353|RIPK2_HUMAN (388)-sp|O43353|RIPK2_HUMAN (380)	LHHCPGNHSWDSTISGSQR(4)-AQDCYFMK(4)	C-C	0.00776719
1017	sp|P13639|EF2_HUMAN (812)-sp|P13639|EF2_HUMAN (567)	SNTGGQAFPQCVFDHWQILPGDPFDNSSRPSQVVAETR(11)-DLEEDHACIPIKK(8)	C-C	0.00200249
1018	sp|Q92945|FUBP2_HUMAN (473)-sp|Q92945|FUBP2_HUMAN (436)	QLPPNGDPNFKLFIIR(11)-CGLVIGR(1)	C-K	0.00122492
1019	sp|Q14839|CHD4_HUMAN (1468)-sp|Q14839|CHD4_HUMAN (1827)/sp|Q8TDI0|CHD5_HUMAN (1476)-sp|Q14839|CHD4_HUMAN (1827)	HLCEPGADGAETFADGVPR(3)-FAEVECLAESHQHLSK(6)	C-C	9.01041e-08
1020	sp|Q15233|NONO_HUMAN (145)-sp|Q9UKX7|NUP50_HUMAN (151)	FACHSASLTVR(3)-ACVGNAYHK(2)	C-C	0.00037628
1021	sp|P49411|EFTU_HUMAN (147)-sp|P49411|EFTU_HUMAN (127)	NMITGTAPLDGCILVVAANDGPMPQTR(12)-HYAHTDCPGHADYVK(7)	C-C	0.000502772
1022	sp|P35609|ACTN2_HUMAN (339)-sp|P12814|ACTN1_HUMAN (682)/sp|O43707|ACTN4_HUMAN (351)-sp|P12814|ACTN1_HUMAN (682)/sp|P12814|ACTN1_HUMAN (332)-sp|P12814|ACTN1_HUMAN (682)/sp|Q08043|ACTN3_HUMAN (346)-sp|P12814|ACTN1_HUMAN (682)	CQLEINFNTLQTK(1)-SIVNYKPK(6)	C-K	6.96783e-06
1023	sp|P48643|TCPE_HUMAN (302)-sp|P48643|TCPE_HUMAN (253)	ETGANLAICQWGFDDEANHLLLQNNLPAVR(9)-IAILTCPFEPPKPK(6)	C-C	0.00261566
1024	sp|Q9UGP4|LIMD1_HUMAN (305)-sp|Q9UGP4|LIMD1_HUMAN (374)	TPSVSAPLALSCPR(12)-PGCTDLGTGPK(3)	C-C	0.000571251
1025	sp|Q14137|BOP1_HUMAN (532)-sp|Q14137|BOP1_HUMAN (108)	ICHGKPVTQVTWHGR(2)-TTEEQVQASTPCPR(12)	C-C	1.59809e-05
1026	sp|Q9BQG0|MBB1A_HUMAN (942)-sp|Q9BQG0|MBB1A_HUMAN (890)	GNTAEGCVHETQEK(7)-YCHDLGER(2)	C-C	0.00413679
1027	sp|P21266|GSTM3_HUMAN (91)-sp|P21266|GSTM3_HUMAN (91)	KHNMCGETEEEK(5)-HNMCGETEEEK(4)	C-C	0.00021879
1028	sp|O15067|PUR4_HUMAN (318)-sp|O15067|PUR4_HUMAN (270)	HVVFTAETHNFPTGVCPFSGATTGTGGR(16)-FCDNSSAIQGK(2)	C-C	0.00185808
1029	sp|O60264|SMCA5_HUMAN (165)-sp|O60264|SMCA5_HUMAN (624)	ATNVCTR(5)-AEMKLR(4)	C-K	0.0084271
1030	sp|Q8TEQ6|GEMI5_HUMAN (806)-sp|Q8TEQ6|GEMI5_HUMAN (973)	EPVICTPVSSGFEK(5)-QLCFQDQYVK(3)	C-C	0.00751687
1031	sp|P27635|RL10_HUMAN (195)-sp|P27635|RL10_HUMAN (105)/sp|P27635|RL10_HUMAN (195)-sp|Q96L21|RL10L_HUMAN (105)	RLIPDGCGVK(7)-MLSCAGADR(4)	C-C	0.00106424
1032	sp|Q9Y2K2|SIK3_HUMAN (383)-sp|Q9Y2K2|SIK3_HUMAN (121)	SDAYDHYSAIYSLLCDR(15)-MLCHPHIIR(3)	C-C	1.74679e-08
1033	sp|Q9HCJ3|RAVR2_HUMAN (362)-sp|Q9HCJ3|RAVR2_HUMAN (82)	SLNNPAMLQVLLQPQLCGR(17)-NLPQDSNCQEVHDLLK(8)	C-C	0.0289244
1034	sp|O00429|DNM1L_HUMAN (361)-sp|O00429|DNM1L_HUMAN (367)	YIETSELCGGAR(8)-ICYIFHETFGR(2)	C-C	9.98467e-10
1035	sp|Q9BTE3|MCMBP_HUMAN (325)-sp|Q9BTE3|MCMBP_HUMAN (249)	LQHINPLLPACLNK(11)-VYEDWDCFK(7)	C-C	8.02744e-09
1036	sp|P62280|RS11_HUMAN (116)-sp|P62280|RS11_HUMAN (60)	NMSVHLSPCFR(9)-CPFTGNVSIR(1)	C-C	4.15987e-05
1037	sp|O14965|AURKA_HUMAN (33)-sp|O14965|AURKA_HUMAN (49)	VLVTQQFPCQNPLPVNSGQAQR(9)-VLCPSNSSQR(3)	C-C	0.000265904
1038	sp|Q9BY42|RTF2_HUMAN (305)-sp|Q9BY42|RTF2_HUMAN (262)	EESAHWVTHTSYCF(13)-AGKPPCGATK(6)	C-C	0.0189256
1039	sp|P61289|PSME3_HUMAN (92)-sp|P61289|PSME3_HUMAN (92)	RRLDECEEAFQGTK(6)-RLDECEEAFQGTK(5)	C-C	0.0563879
1040	sp|P10398|ARAF_HUMAN (192)-sp|P10398|ARAF_HUMAN (597)	TQHCDPEHFPFPAPANAPLQR(4)-TQADELPACLLSAAR(9)	C-C	1.3238e-06
1041	sp|Q9HCJ3|RAVR2_HUMAN (595)-sp|Q9HCJ3|RAVR2_HUMAN (631)	NPYLNLASVLPSVCLSSPASK(14)-CIAYSPPFGDYAQVSSLR(1)	C-C	0.000879911
1042	sp|P17028|ZNF24_HUMAN (189)-sp|P17028|ZNF24_HUMAN (233)	HCDDDGRTENGALAPK(2)-YGETCFPK(5)	C-C	0.00608231
1043	sp|Q9C0I1|MTMRC_HUMAN (67)-sp|Q9C0I1|MTMRC_HUMAN (152)	YVQEDSCQHGVYGR(7)-VFQFCLR(5)	C-C	0.0117719
1044	sp|Q8TC07|TBC15_HUMAN (184)-sp|Q8TC07|TBC15_HUMAN (197)	YVVLCESPQDK(5)-RTLLVNCQNK(7)	C-C	3.93923e-05
1045	sp|Q96RG2|PASK_HUMAN (128)-sp|Q96RG2|PASK_HUMAN (89)	GLSSGWSSPLLPAPVCNPNK(16)-LHCPAAPEHTDPSEPR(3)	C-C	0.00466213
1046	sp|O60502|OGA_HUMAN (596)-sp|O60502|OGA_HUMAN (663)	ANSSVVSVNCK(10)-SFVQWLGCR(8)	C-C	5.76904e-06
1047	sp|P13639|EF2_HUMAN (812)-sp|P13639|EF2_HUMAN (567)	SNTGGQAFPQCVFDHWQILPGDPFDNSSRPSQVVAETRK(11)-DLEEDHACIPIKK(8)	C-C	0.00410388
1048	sp|P49790|NU153_HUMAN (1129)-sp|P49790|NU153_HUMAN (1065)	CQPVFSFGNSEQTK(1)-SASVAPFTCK(9)	C-C	0.000503391
1049	sp|P46776|RL27A_HUMAN (70)-sp|P46776|RL27A_HUMAN (144)	RNQSFCPTVNLDK(6)-SVGGACVLVA(6)	C-C	0.00389042
1050	sp|Q9UKN8|TF3C4_HUMAN (257)-sp|Q9UKN8|TF3C4_HUMAN (268)	MEWSGICTTQQVK(7)-HNNECR(5)	C-C	0.000112505
1051	sp|Q92997|DVL3_HUMAN (336)-sp|Q92997|DVL3_HUMAN (344)	CWDPSPR(1)-GCFTLPR(2)	C-C	0.00294144
1052	sp|Q13885|TBB2A_HUMAN (12)-sp|Q13885|TBB2A_HUMAN (354)/sp|Q13885|TBB2A_HUMAN (12)-sp|A6NNZ2|TBB8B_HUMAN (354)/sp|Q13885|TBB2A_HUMAN (12)-sp|P04350|TBB4A_HUMAN (354)/sp|Q13885|TBB2A_HUMAN (12)-sp|P07437|TBB5_HUMAN (354)/sp|Q13885|TBB2A_HUMAN (12)-sp|Q9BVA1|TBB2B_HUMAN (354)/sp|Q13885|TBB2A_HUMAN (12)-sp|Q3ZCM7|TBB8_HUMAN (354)/sp|Q13885|TBB2A_HUMAN (12)-sp|P68371|TBB4B_HUMAN (354)/sp|P07437|TBB5_H…	EIVHIQAGQCGNQIGAK(10)-TAVCDIPPR(4)	C-C	0.0017915
1053	sp|Q9ULW0|TPX2_HUMAN (594)-sp|Q9ULW0|TPX2_HUMAN (536)	NVTQIEPFCLETDRR(9)-TVEICPFSFDSR(5)	C-C	0.0228906
1054	sp|P46013|KI67_HUMAN (3241)-sp|P46013|KI67_HUMAN (3229)	KAEDNVCVK(7)-RCAENPK(2)	C-C	3.04072e-05
1055	sp|O43719|HTSF1_HUMAN (480)-sp|O43719|HTSF1_HUMAN (471)	RGFEGSCSQK(7)-ESEEGCPK(6)	C-C	0.0396586
1056	sp|Q92576|PHF3_HUMAN (1616)-sp|Q92576|PHF3_HUMAN (1631)	RQLQEDQENNLQDNQTSNSSPCR(22)-GNIDGNVSCSENLVANTAR(9)	C-C	0.000382183
1057	sp|P17987|TCPA_HUMAN (76)-sp|P17987|TCPA_HUMAN (397)	VLCELADLQDK(3)-SLHDALCVVK(7)	C-C	4.14584e-06
1058	sp|Q15233|NONO_HUMAN (208)-sp|Q15233|NONO_HUMAN (145)	CSEGSFLLTTFPR(1)-FACHSASLTVR(3)	C-C	3.86668e-07
1059	sp|Q9BWH6|RPAP1_HUMAN (185)-sp|Q9BWH6|RPAP1_HUMAN (195)	GPSVGEVVPNVGPPEGAVTCETPTPR(20)-NQGCQLPGSSHSFQGPNLVTGK(4)	C-C	0.0110841
1060	sp|Q9UGP4|LIMD1_HUMAN (401)-sp|Q9UGP4|LIMD1_HUMAN (305)	LSPTSLVHPVMSTLPELSCK(19)-TPSVSAPLALSCPR(12)	C-C	0.000127984
1061	sp|Q96N67|DOCK7_HUMAN (1944)-sp|Q96N67|DOCK7_HUMAN (1962)	FMYCTPFTLDGR(4)-AHGELHEQFKR(10)	C-K	2.41573e-05
1062	sp|Q9Y6J0|CABIN_HUMAN (717)-sp|Q9Y6J0|CABIN_HUMAN (690)	AVVHLLRPTLCTSGFDR(11)-CQSLEEIQR(1)	C-C	0.0574751
1063	sp|Q8N5C6|SRBD1_HUMAN (165)-sp|Q8N5C6|SRBD1_HUMAN (120)	ASNLEGESNSSETPSTSTVWGGTCK(24)-CAAQPHTVR(1)	C-C	0.00124443
1064	sp|O95671|ASML_HUMAN (274)-sp|O95671|ASML_HUMAN (441)	AEAGEAGQATAEAECHR(15)-LTACQVATAFNLSR(4)	C-C	0.000451145
1065	sp|Q9NQW6|ANLN_HUMAN (353)-sp|Q9NQW6|ANLN_HUMAN (381)	EICLQSQSK(3)-CQEHSK(1)	C-C	0.00405941
1066	sp|P55265|DSRAD_HUMAN (499)-sp|P55265|DSRAD_HUMAN (490)	LTECQLK(4)-CSPYKK(1)	C-C	0.00224037
1067	sp|O75663|TIPRL_HUMAN (87)-sp|O75663|TIPRL_HUMAN (75)	VACAEEWQESR(3)-CVNNYQGMLK(1)	C-C	0.00019703
1068	sp|Q9UQ88|CD11A_HUMAN (428)-sp|Q9UQ88|CD11A_HUMAN (420)/sp|Q9UQ88|CD11A_HUMAN (428)-sp|P21127|CD11B_HUMAN (432)/sp|P21127|CD11B_HUMAN (440)-sp|Q9UQ88|CD11A_HUMAN (420)/sp|P21127|CD11B_HUMAN (440)-sp|P21127|CD11B_HUMAN (432)	SVEEFQCLNR(7)-YLPALQGCR(8)	C-C	0.00876061
1069	sp|P14866|HNRPL_HUMAN (493)-sp|P14866|HNRPL_HUMAN (581)	FSTPEQAAKNR(9)-LCFSTAQHAS(2)	C-K	1.84284e-06
1070	sp|Q3SY69|AL1L2_HUMAN (897)-sp|Q3SY69|AL1L2_HUMAN (728)/sp|Q3SY69|AL1L2_HUMAN (897)-sp|O75891|AL1L1_HUMAN (707)	TDVAAPFGGVKQSGFGK(11)-GENCIAAGR(4)	C-K	0.0023693
1071	sp|P50613|CDK7_HUMAN (305)-sp|P50613|CDK7_HUMAN (312)	YFSNRPGPTPGCQLPR(12)-PNCPVETLK(3)	C-C	0.070514
1072	sp|Q13155|AIMP2_HUMAN (143)-sp|Q13155|AIMP2_HUMAN (168)	LLCEHFR(3)-CFGEQNK(1)	C-C	3.64621e-05
1073	sp|Q674X7|KAZRN_HUMAN (348)-sp|Q674X7|KAZRN_HUMAN (312)	THSLCNGDSPGPVQK(5)-VSPCHSR(4)	C-C	0.38708
1074	sp|Q7L2E3|DHX30_HUMAN (346)-sp|Q7L2E3|DHX30_HUMAN (1183)	RPCTIQVPEPILR(3)-GPCGSFDVR(3)	C-C	8.14725e-08
1075	sp|P19793|RXRA_HUMAN (432)-sp|P10828|THB_HUMAN (434)/sp|P48443|RXRG_HUMAN (433)-sp|P10828|THB_HUMAN (434)/sp|P28702|RXRB_HUMAN (503)-sp|P10828|THB_HUMAN (434)	CLEHLFFFK(1)-MIGACHASR(5)	C-C	0.00057981
1076	sp|Q8NFF5|FAD1_HUMAN (561)-sp|Q8NFF5|FAD1_HUMAN (236)	CLSPGGHPTYRPAYLLENEEEER(1)-LHYGTDPCTGQPFR(8)	C-C	1.34704e-06
1077	sp|Q86VQ6|TRXR3_HUMAN (133)-sp|Q86VQ6|TRXR3_HUMAN (76)	VHVGGCDQTFQAYQSGLLQK(6)-SYCPHSTR(3)	C-C	0.000215017
1078	sp|P48643|TCPE_HUMAN (253)-sp|P48643|TCPE_HUMAN (284)	IAILTCPFEPPKPK(6)-EKFEEMIQQIK(2)	C-K	2.39001e-07
1079	sp|Q92616|GCN1_HUMAN (1275)-sp|Q92616|GCN1_HUMAN (1235)	CMLDAALATLNTHGK(1)-CGLALALNK(1)	C-C	3.07523e-08
1080	sp|Q8WY36|BBX_HUMAN (430)-sp|Q8WY36|BBX_HUMAN (403)	DHMCHPHGIMIIEDPAALNKPEK(4)-CSHFPDFSYSASSK(1)	C-C	3.53457e-05
1081	sp|P55735|SEC13_HUMAN (234)-sp|P55735|SEC13_HUMAN (245)	DVAWAPSIGLPTSTIASCSQDGR(18)-VFIWTCDDASSNTWSPK(6)	C-C	0.00010877
1082	sp|Q9UGP4|LIMD1_HUMAN (305)-sp|Q9UGP4|LIMD1_HUMAN (222)	TPSVSAPLALSCPR(12)-PCGDHPLNHR(2)	C-C	2.0976e-07
1083	sp|P68366|TBA4A_HUMAN (347)-sp|Q13885|TBB2A_HUMAN (303)/sp|P68366|TBA4A_HUMAN (347)-sp|A6NNZ2|TBB8B_HUMAN (303)/sp|P68366|TBA4A_HUMAN (347)-sp|P04350|TBB4A_HUMAN (303)/sp|P68366|TBA4A_HUMAN (347)-sp|P07437|TBB5_HUMAN (303)/sp|P68366|TBA4A_HUMAN (347)-sp|Q9BVA1|TBB2B_HUMAN (303)/sp|P68366|TBA4A_HUMAN (347)-sp|Q9BUF5|TBB6_HUMAN (303)/sp|P68366|TBA4A_HUMAN (347)-sp|Q13509|TBB3_HUMAN (303)/sp|P68366|…	SIQFVDWCPTGFK(8)-NMMAACDPR(6)	C-C	0.27358
1084	sp|Q10570|CPSF1_HUMAN (1044)-sp|Q10570|CPSF1_HUMAN (1020)	VYAVATSTNTPCAR(12)-CTAHYVAYHVESK(1)	C-C	0.000117062
1085	sp|Q92598|HS105_HUMAN (290)-sp|Q92598|HS105_HUMAN (245)	LMSSNSTDLPLNIECFMNDK(15)-LVEHFCAEFK(6)	C-C	0.0282035
1086	sp|P14866|HNRPL_HUMAN (418)-sp|P14866|HNRPL_HUMAN (452)/sp|P14866|HNRPL_HUMAN (418)-sp|Q8WVV9|HNRLL_HUMAN (405)	SKPGAAMVEMADGYAVDR(2)-LNVCVSK(4)	C-K	0.00120418
1087	sp|Q08J23|NSUN2_HUMAN (502)-sp|Q08J23|NSUN2_HUMAN (221)	DGVCGPPPSK(4)-CYLLVHQAK(1)	C-C	0.0011563
1088	sp|Q8TBZ6|TM10A_HUMAN (78)-sp|Q8TBZ6|TM10A_HUMAN (285)	QCQMEPNSDGHDR(2)-ACESASHDNQSVR(2)	C-C	2.51506e-07
1089	sp|Q99575|POP1_HUMAN (481)-sp|Q99575|POP1_HUMAN (530)	KPDSVSLHCR(9)-CQDNEK(1)	C-C	1.14156e-07
1090	sp|Q7Z2T5|TRM1L_HUMAN (656)-sp|Q7Z2T5|TRM1L_HUMAN (730)	FLCYLSQAGFR(3)-AEASGCR(6)	C-C	0.000436223
1091	sp|Q92538|GBF1_HUMAN (661)-sp|Q92538|GBF1_HUMAN (685)	SGCSDLEEAVDSGADKK(3)-FSCLLPDPR(3)	C-C	0.0244457
1092	sp|O00411|RPOM_HUMAN (119)-sp|O00411|RPOM_HUMAN (398)	DATPVPCGR(7)-TLQCLFEK(4)	C-C	0.0498766
1093	sp|O14497|ARI1A_HUMAN (1874)-sp|O14497|ARI1A_HUMAN (1827)	TELLPSRPHAPCPPAPR(12)-NDPFVVDCSDK(8)	C-C	0.00363281
1094	sp|P17987|TCPA_HUMAN (385)-sp|P17987|TCPA_HUMAN (357)	GANDFMCDEMER(7)-ICDDELILIK(2)	C-C	2.71746e-05
1095	sp|Q96S59|RANB9_HUMAN (513)-sp|Q96S59|RANB9_HUMAN (527)	GSTAHFSGFESCSNGVISNK(12)-AHQSYCHSNK(6)	C-C	0.000813639
1096	sp|Q9UGP4|LIMD1_HUMAN (222)-sp|Q9UGP4|LIMD1_HUMAN (148)	PCGDHPLNHR(2)-HGSQDCGSR(6)	C-C	4.56126e-05
1097	sp|Q9ULW0|TPX2_HUMAN (364)-sp|Q9ULW0|TPX2_HUMAN (536)	ICRDPQTPVLQTK(2)-TVEICPFSFDSR(5)	C-C	0.0003756
1098	sp|Q9UPQ9|TNR6B_HUMAN (600)-sp|Q9UPQ9|TNR6B_HUMAN (557)	SYRPTHPDCQAVLQTLLSR(9)-GHPLPENQGNAQAPCWGR(15)	C-C	7.15187e-05
1099	sp|P12532|KCRU_HUMAN (89)-sp|P12532|KCRU_HUMAN (316)/sp|P12532|KCRU_HUMAN (89)-sp|P17540|KCRS_HUMAN (317)	TTPTGWTLDQCIQTGVDNPGHPFIK(11)-LGYILTCPSNLGTGLR(7)	C-C	0.000367089
1100	sp|Q8TC07|TBC15_HUMAN (184)-sp|Q8TC07|TBC15_HUMAN (197)	YVVLCESPQDKR(5)-TLLVNCQNK(6)	C-C	1.00997e-05
1101	sp|O15304|SIVA_HUMAN (6)-sp|O15304|SIVA_HUMAN (30)	SCPFADVAPLQLK(2)-GVCAER(3)	C-C	0.0305549
1102	sp|Q92901|RL3L_HUMAN (253)-sp|P83731|RL24_HUMAN (36)/sp|P39023|RL3_HUMAN (253)-sp|P83731|RL24_HUMAN (36)	VACIGAWHPAR(3)-CESAFLSK(1)	C-C	1.34193e-05
1103	sp|Q9H9A6|LRC40_HUMAN (23)-sp|Q9H9A6|LRC40_HUMAN (54)	DCGTSVPQGLLK(2)-NLSEVPQCVWR(8)	C-C	2.45445e-05
1104	sp|P15880|RS2_HUMAN (229)-sp|P15880|RS2_HUMAN (188)	GCTATLGNFAK(2)-CGSVLVR(1)	C-C	0.00198203
1105	sp|Q08211|DHX9_HUMAN (497)-sp|Q08211|DHX9_HUMAN (940)	KLEAGIR(1)-FCEHKR(2)	C-K	2.74202e-07
1106	sp|Q9UI26|IPO11_HUMAN (894)-sp|P17844|DDX5_HUMAN (234)	DCMLMSHLEEPK(2)-LIDFLECGK(7)	C-C	0.000370921
1107	sp|P23528|COF1_HUMAN (139)-sp|P63261|ACTG_HUMAN (328)/sp|P23528|COF1_HUMAN (139)-sp|P68032|ACTC_HUMAN (330)/sp|P23528|COF1_HUMAN (139)-sp|P68133|ACTS_HUMAN (330)/sp|P23528|COF1_HUMAN (139)-sp|P62736|ACTA_HUMAN (330)/sp|P23528|COF1_HUMAN (139)-sp|Q562R1|ACTBL_HUMAN (329)/sp|P23528|COF1_HUMAN (139)-sp|P63267|ACTH_HUMAN (329)/sp|P23528|COF1_HUMAN (139)-sp|P60709|ACTB_HUMAN (328)	HELQANCYEEVK(7)-IKIIAPPER(2)	C-K	0.0460866
1108	sp|Q9ULW0|TPX2_HUMAN (364)-sp|Q9ULW0|TPX2_HUMAN (301)	ICRDPQTPVLQTK(2)-GCTIVK(2)	C-C	0.00153538
1109	sp|Q9BWG4|SSBP4_HUMAN (81)-sp|O43679|LDB2_HUMAN (234)/sp|Q9BWG4|SSBP4_HUMAN (81)-sp|Q86U70|LDB1_HUMAN (273)	EACEHSGEAK(3)-TCLFQK(2)	C-C	0.252803
1110	sp|P0DPH7|TBA3C_HUMAN (376)-sp|P68366|TBA4A_HUMAN (347)/sp|P0DPH7|TBA3C_HUMAN (376)-sp|P68363|TBA1B_HUMAN (347)/sp|Q71U36|TBA1A_HUMAN (376)-sp|P68366|TBA4A_HUMAN (347)/sp|Q71U36|TBA1A_HUMAN (376)-sp|P68363|TBA1B_HUMAN (347)/sp|P68366|TBA4A_HUMAN (376)-sp|P68366|TBA4A_HUMAN (347)/sp|P68366|TBA4A_HUMAN (376)-sp|P68363|TBA1B_HUMAN (347)/sp|P0DPH8|TBA3D_HUMAN (376)-sp|P68366|TBA4A_HUMAN (347)/sp|P0DP…	AVCMLSNTTAIAEAWAR(3)-SIQFVDWCPTGFK(8)	C-C	3.16517e-13
1111	sp|Q9BU76|MMTA2_HUMAN (58)-sp|Q9BU76|MMTA2_HUMAN (103)	APCAGPSREEELAAVR(3)-EDFAEVCK(7)	C-C	0.000555426
1112	sp|P61247|RS3A_HUMAN (96)-sp|P61247|RS3A_HUMAN (111)	NCLTNFHGMDLTR(2)-MCSMVK(2)	C-C	0.000119998
1113	sp|Q9BXP5|SRRT_HUMAN (479)-sp|Q9BXP5|SRRT_HUMAN (412)	EICWNLQNIR(3)-DAAGLECK(7)	C-C	0.0129077
1114	sp|O60343|TBCD4_HUMAN (74)-sp|O60343|TBCD4_HUMAN (45)	RSQKPEAGGCGAPAAR(10)-LWYVGGSCLDHR(8)	C-C	0.00928166
1115	sp|P04637|P53_HUMAN (182)-sp|P04637|P53_HUMAN (176)	CSDSDGLAPPQHLIR(1)-CPHHER(1)	C-C	2.32171e-05
1116	sp|Q15233|NONO_HUMAN (126)-sp|Q15233|NONO_HUMAN (145)	TLAEIAKVELDNMPLR(7)-FACHSASLTVR(3)	C-K	2.23643e-08
1117	sp|Q13885|TBB2A_HUMAN (239)-sp|Q13885|TBB2A_HUMAN (354)/sp|Q13885|TBB2A_HUMAN (239)-sp|A6NNZ2|TBB8B_HUMAN (354)/sp|Q13885|TBB2A_HUMAN (239)-sp|P04350|TBB4A_HUMAN (354)/sp|Q13885|TBB2A_HUMAN (239)-sp|P07437|TBB5_HUMAN (354)/sp|Q13885|TBB2A_HUMAN (239)-sp|Q9BVA1|TBB2B_HUMAN (354)/sp|Q13885|TBB2A_HUMAN (239)-sp|Q3ZCM7|TBB8_HUMAN (354)/sp|Q13885|TBB2A_HUMAN (239)-sp|P68371|TBB4B_HUMAN (354)/sp|P04350…	LTTPTYGDLNHLVSATMSGVTTCLR(23)-TAVCDIPPR(4)	C-C	0.0011536
1118	sp|Q9P258|RCC2_HUMAN (209)-sp|Q9P258|RCC2_HUMAN (144)	LIEGLSHEVIVSAACGR(15)-YGCLAGVR(3)	C-C	0.000919684
1119	sp|Q9Y277|VDAC3_HUMAN (36)-sp|Q9Y277|VDAC3_HUMAN (65)	SCSGVEFSTSGHAYTDTGK(2)-VCNYGLTFTQK(2)	C-C	0.00023733
1120	sp|P20585|MSH3_HUMAN (822)-sp|P20585|MSH3_HUMAN (626)	FSEHYHSLCK(9)-GLCSIYHK(3)	C-C	1.41214e-06
1121	sp|P29597|TYK2_HUMAN (392)-sp|P29597|TYK2_HUMAN (278)	EHCVSIHR(3)-VPVCHLR(4)	C-C	0.00182016
1122	sp|Q96PE3|INP4A_HUMAN (845)-sp|Q96PE3|INP4A_HUMAN (854)	EVLPEDCLPR(7)-SQTCLPELLR(4)	C-C	0.0169292
1123	sp|Q9BVP2|GNL3_HUMAN (280)-sp|Q9BVP2|GNL3_HUMAN (234)	QEQMCNVGVSMGLTR(5)-SEVCFGK(4)	C-C	0.0377765
1124	sp|Q9HCK8|CHD8_HUMAN (1947)-sp|Q9HCK8|CHD8_HUMAN (1980)	HGVSQTDCNIMQDPDFSFLAAR(8)-CSTPLLHQQYTSR(1)	C-C	1.4823e-07
1125	sp|P22087|FBRL_HUMAN (99)-sp|P22087|FBRL_HUMAN (102)	NVMVEPHRHEGVFICR(15)-GKEDALVTK(2)	C-K	0.0176466
1126	sp|P42858|HD_HUMAN (1961)-sp|P42858|HD_HUMAN (1998)	CENLSTPTMLK(1)-LLCTPFR(3)	C-C	7.17859e-06
1127	sp|O60313|OPA1_HUMAN (801)-sp|O60313|OPA1_HUMAN (786)	CNEEHPAYLASDEITTVR(1)-TQEQCVHNETK(5)	C-C	2.35679e-05
1128	sp|P46782|RS5_HUMAN (172)-sp|P46782|RS5_HUMAN (66)	TIAECLADELINAAK(5)-AQCPIVER(3)	C-C	0.0965168
1129	sp|Q96I15|SCLY_HUMAN (388)-sp|Q96I15|SCLY_HUMAN (22)	VLMASVGAACHSDHGDQPSPVLLSYGVPFDVAR(10)-DAPAPAASQPSGCGK(13)	C-C	0.0208255
1130	sp|P56545|CTBP2_HUMAN (18)-sp|P56545|CTBP2_HUMAN (44)/sp|P56545|CTBP2_HUMAN (18)-sp|Q13363|CTBP1_HUMAN (38)	ICEGIRPQIMNGPLHPR(2)-DCTVEMPILK(2)	C-C	0.00231504
1131	sp|Q08211|DHX9_HUMAN (497)-sp|Q08211|DHX9_HUMAN (469)	KLEAGIR(1)-SCGYSVR(2)	C-K	3.68654e-05
1132	sp|Q9P2X3|IMPCT_HUMAN (195)-sp|Q9P2X3|IMPCT_HUMAN (226)	STFQAHLAPVVCPK(12)-IYCEDK(3)	C-C	0.00021837
1133	sp|P02545|LMNA_HUMAN (450)-sp|P02545|LMNA_HUMAN (522)	VAVEEVDEEGKFVR(11)-AQNTWGCGNSLR(7)	C-K	0.000968619
1134	sp|Q8N999|CL029_HUMAN (302)-sp|Q8N999|CL029_HUMAN (294)	CLFNHFLK(1)-CDSAFDIK(1)	C-C	0.000103808
1135	sp|P49368|TCPG_HUMAN (353)-sp|P49368|TCPG_HUMAN (213)	IVSRPEELREDDVGTGAGLLEIKK(23)-IPGGIIEDSCVLR(10)	C-K	0.131281
1136	sp|P07199|CENPB_HUMAN (135)-sp|P07199|CENPB_HUMAN (65)	HGVVSCSGVAR(6)-YGVASTCR(7)	C-C	0.000610056
1137	sp|Q13111|CAF1A_HUMAN (202)-sp|Q13111|CAF1A_HUMAN (207)	RGDSQECSPR(7)-SCPELTSGPR(2)	C-C	0.00178653
1138	sp|Q9UNY4|TTF2_HUMAN (204)-sp|Q9UNY4|TTF2_HUMAN (224)	KQEEGAEIQCEAETGGTHKR(10)-SQQCQGNELTRPSASSQEK(4)	C-C	4.28751e-06
1139	sp|Q96EK7|F120B_HUMAN (511)-sp|Q96EK7|F120B_HUMAN (499)	QEVPICTDPISK(6)-QEIMCTGHESK(5)	C-C	0.0346267
1140	sp|P55265|DSRAD_HUMAN (622)-sp|P55265|DSRAD_HUMAN (630)	SPVTTLLECMHK(9)-LGNSCEFR(5)	C-C	0.00110418
1141	sp|O60343|TBCD4_HUMAN (1277)-sp|O60343|TBCD4_HUMAN (1286)	LLPADALVNCDLLLR(10)-DLNCNPNNK(4)	C-C	0.00168819
1142	sp|P17509|HXB6_HUMAN (88)-sp|P17509|HXB6_HUMAN (72)	ESACALSGADEQPPFHPEPR(4)-AAPCDYGPAPAFYR(4)	C-C	3.73366e-05
1143	sp|O43353|RIPK2_HUMAN (324)-sp|O43353|RIPK2_HUMAN (380)	LQSVSSAIHLCDK(11)-AQDCYFMK(4)	C-C	0.0193785
1144	sp|Q13191|CBLB_HUMAN (523)-sp|Q13191|CBLB_HUMAN (535)	SPCGSPTGSPK(3)-SSPCMVR(4)	C-C	0.000993076
1145	sp|Q9Y2I9|TBC30_HUMAN (845)-sp|Q9Y2I9|TBC30_HUMAN (841)	HCPEPPSAPEENK(2)-VHPPCQR(5)	C-C	0.419839
1146	sp|Q9P258|RCC2_HUMAN (158)-sp|Q9P258|RCC2_HUMAN (144)	TVVSGSCAAHSLLITTEGK(7)-YGCLAGVR(3)	C-C	0.00048544
1147	sp|Q9NSV4|DIAP3_HUMAN (1125)-sp|Q9NSV4|DIAP3_HUMAN (1104)	SHYNINCNSTR(7)-VCNHENQK(2)	C-C	1.13634e-05
1148	sp|Q9NVN8|GNL3L_HUMAN (152)-sp|Q9BVP2|GNL3_HUMAN (156)/sp|Q9NVN8|GNL3L_HUMAN (152)-sp|Q9NVN8|GNL3L_HUMAN (150)	CFQMEEAVLR(1)-DPLGCR(5)	C-C	0.000462792
1149	sp|Q9H9A7|RMI1_HUMAN (406)-sp|Q9H9A7|RMI1_HUMAN (391)	SIFSVHCNVPLAHDFTNK(7)-SFGCPSVR(4)	C-C	0.0928073
1150	sp|P04075|ALDOA_HUMAN (2)-sp|P04075|ALDOA_HUMAN (2)	PYQYPALTPEQK(1)-PYQYPALTPEQK(1)	P-P	0.320913
1151	sp|Q9NZT2|OGFR_HUMAN (443)-sp|Q9NZT2|OGFR_HUMAN (417)	TGTQEVGGQDPGEAVQPCRQPLGAR(18)-IALNLEGCALSQGSLR(8)	C-C	7.78811e-05
1152	sp|Q15233|NONO_HUMAN (145)-sp|Q15233|NONO_HUMAN (68)	FACHSASLTVR(3)-KPGEKTFTQR(5)	C-K	6.59363e-06
1153	sp|P48643|TCPE_HUMAN (253)-sp|P48643|TCPE_HUMAN (377)	IAILTCPFEPPKPK(6)-MLVIEQCK(7)	C-C	0.125675
1154	sp|P12532|KCRU_HUMAN (316)-sp|P12532|KCRU_HUMAN (179)/sp|P12532|KCRU_HUMAN (316)-sp|P17540|KCRS_HUMAN (180)/sp|P17540|KCRS_HUMAN (317)-sp|P12532|KCRU_HUMAN (179)/sp|P17540|KCRS_HUMAN (317)-sp|P17540|KCRS_HUMAN (180)	LGYILTCPSNLGTGLR(7)-GLSLPPACTR(8)	C-C	0.0010754
1155	sp|Q9BVP2|GNL3_HUMAN (158)-sp|Q9BVP2|GNL3_HUMAN (156)/sp|Q9BVP2|GNL3_HUMAN (158)-sp|Q9NVN8|GNL3L_HUMAN (150)	CPQVEEAIVQSGQK(1)-DPLGCR(5)	C-C	0.0164709
1156	sp|Q96I24|FUBP3_HUMAN (460)-sp|Q96I24|FUBP3_HUMAN (366)	SSGCFPNMAAK(4)-CGLVIGK(1)	C-C	4.28912e-05
1157	sp|Q99575|POP1_HUMAN (845)-sp|Q99575|POP1_HUMAN (745)	EACLSILGHFPR(3)-RSEVPCAPMPK(6)	C-C	5.15927e-07
1158	sp|Q00839|HNRPU_HUMAN (594)-sp|Q00839|HNRPU_HUMAN (562)	MCLFAGFQR(2)-APQCLGK(4)	C-C	0.000207181
1159	sp|Q08211|DHX9_HUMAN (1029)-sp|Q08211|DHX9_HUMAN (497)	SSVNCPFSSQDMK(5)-KLEAGIR(1)	C-K	0.00456373
1160	sp|Q99575|POP1_HUMAN (777)-sp|Q99575|POP1_HUMAN (745)	EAEEVMDAGCQESAGPER(10)-RSEVPCAPMPK(6)	C-C	0.00164013
1161	sp|Q96T51|RUFY1_HUMAN (320)-sp|Q96T51|RUFY1_HUMAN (107)	HLSCTVGDLQTK(4)-CQMMEER(1)	C-C	0.000265436
1162	sp|Q9BVP2|GNL3_HUMAN (280)-sp|Q9BVP2|GNL3_HUMAN (113)	QEQMCNVGVSMGLTR(5)-EFGLCK(5)	C-C	0.0931513
1163	sp|Q9H6U6|BCAS3_HUMAN (479)-sp|Q9BSU1|PHAF1_HUMAN (222)	CSPVPGLSSSPSGSPLHGK(1)-LLAAGCGPGLLADAK(6)	C-C	0.0019809
1164	sp|P50851|LRBA_HUMAN (2655)-sp|P50851|LRBA_HUMAN (2675)	SESYIGGNCYILSGSR(9)-CSGIGDNPGSETAAPR(1)	C-C	3.90746e-05
1165	sp|Q68D42|TM215_HUMAN (82)-sp|Q13884|SNTB1_HUMAN (242)	KLPCFR(4)-KSIPLK(1)	C-K	0.535142
1166	sp|Q96F45|ZN503_HUMAN (120)-sp|Q96F45|ZN503_HUMAN (219)	SPLALLAQTCSQIGKPDPSPSSK(10)-VPSATCQPFTPR(6)	C-C	0.00274069
1167	sp|O95817|BAG3_HUMAN (179)-sp|O95817|BAG3_HUMAN (151)	SQSPAASDCSSSSSSASLPSSGR(9)-QCGQVAAAAAAQPPASHGPER(2)	C-C	1.0736e-05
1168	sp|Q02040|AK17A_HUMAN (563)-sp|Q02040|AK17A_HUMAN (579)	GIPACEQNVSR(5)-CNREPSK(1)	C-C	0.00101457
1169	sp|Q14980|NUMA1_HUMAN (80)-sp|Q14980|NUMA1_HUMAN (65)	KHPSSPECLVSAQK(8)-LDFVCSFLQK(5)	C-C	3.273e-06
1170	sp|O95453|PARN_HUMAN (543)-sp|O95453|PARN_HUMAN (317)	RLNPQCIPYTLQNHYYR(6)-EMTTCVFPR(5)	C-C	0.000305554
1171	sp|Q00610|CLH1_HUMAN (870)-sp|P53675|CLH2_HUMAN (918)/sp|Q00610|CLH1_HUMAN (870)-sp|Q00610|CLH1_HUMAN (918)	IHEGCEEPATHNALAK(5)-RDPHLACVAYER(7)	C-C	0.0702961
1172	sp|P04183|KITH_HUMAN (206)-sp|P04183|KITH_HUMAN (230)	ENCPVPGKPGEAVAAR(3)-LFAPQQILQCSPAN(10)	C-C	3.45455e-05
1173	sp|P51003|PAPOA_HUMAN (2)-sp|P51003|PAPOA_HUMAN (36)	PFPVTTQGSQQTQPPQK(1)-ETDCVLTQK(4)	C-P	0.0629274
1174	sp|P20810|ICAL_HUMAN (413)-sp|P20810|ICAL_HUMAN (408)	TSMCSIQSAPPEPATLK(4)-AAAPAPVSEAVCR(12)	C-C	0.0012483
1175	sp|Q13885|TBB2A_HUMAN (303)-sp|Q13885|TBB2A_HUMAN (354)/sp|Q13885|TBB2A_HUMAN (303)-sp|A6NNZ2|TBB8B_HUMAN (354)/sp|Q13885|TBB2A_HUMAN (303)-sp|P04350|TBB4A_HUMAN (354)/sp|Q13885|TBB2A_HUMAN (303)-sp|P07437|TBB5_HUMAN (354)/sp|Q13885|TBB2A_HUMAN (303)-sp|Q9BVA1|TBB2B_HUMAN (354)/sp|Q13885|TBB2A_HUMAN (303)-sp|Q3ZCM7|TBB8_HUMAN (354)/sp|Q13885|TBB2A_HUMAN (303)-sp|P68371|TBB4B_HUMAN (354)/sp|A6NNZ2…	NMMAACDPR(6)-TAVCDIPPR(4)	C-C	0.000895189
1176	sp|P17812|PYRG1_HUMAN (216)-sp|P17812|PYRG1_HUMAN (218)	GLGLSPDLVVCR(11)-CSNPLDTSVK(1)	C-C	0.00013484
1177	sp|Q9BVP2|GNL3_HUMAN (131)-sp|Q9BVP2|GNL3_HUMAN (113)	LYCQELKK(3)-EFGLCK(5)	C-C	0.000279131
1178	sp|Q9NSV4|DIAP3_HUMAN (1125)-sp|Q9NSV4|DIAP3_HUMAN (1158)	SHYNINCNSTR(7)-EACNVESNR(3)	C-C	0.00404093
1179	sp|P0DPH7|TBA3C_HUMAN (295)-sp|P68366|TBA4A_HUMAN (347)/sp|P0DPH7|TBA3C_HUMAN (295)-sp|P68363|TBA1B_HUMAN (347)/sp|Q71U36|TBA1A_HUMAN (295)-sp|P68366|TBA4A_HUMAN (347)/sp|Q71U36|TBA1A_HUMAN (295)-sp|P68363|TBA1B_HUMAN (347)/sp|P68366|TBA4A_HUMAN (295)-sp|P68366|TBA4A_HUMAN (347)/sp|P68366|TBA4A_HUMAN (295)-sp|P68363|TBA1B_HUMAN (347)/sp|P0DPH8|TBA3D_HUMAN (295)-sp|P68366|TBA4A_HUMAN (347)/sp|P0DP…	AYHEQLSVAEITNACFEPANQMVK(15)-SIQFVDWCPTGFK(8)	C-C	2.23402e-05
1180	sp|Q9NUA8|ZBT40_HUMAN (1096)-sp|Q9NUA8|ZBT40_HUMAN (749)	CQHSGSQPFR(1)-SFHFYCR(6)	C-C	0.0794722
1181	sp|P21333|FLNA_HUMAN (2543)-sp|P21333|FLNA_HUMAN (2601)	ATCAPQHGAPGPGPADASK(3)-TPCEEILVK(3)	C-C	3.65102e-06
1182	sp|P55212|CASP6_HUMAN (163)-sp|P55212|CASP6_HUMAN (264)	IFIIQACR(7)-RVDFCK(5)	C-C	0.0707622
1183	sp|Q8WWK9|CKAP2_HUMAN (562)-sp|Q8WWK9|CKAP2_HUMAN (588)	NLLFQDCEK(7)-TSCLIK(3)	C-C	0.0557039
1184	sp|Q99439|CNN2_HUMAN (164)-sp|Q99439|CNN2_HUMAN (175)	AGQCVIGLQMGTNK(4)-CASQSGMTAYGTR(1)	C-C	0.000423548
1185	sp|P22102|PUR2_HUMAN (134)-sp|P22102|PUR2_HUMAN (168)	AFTKPEEACSFILSADFPALVVK(9)-SKEEACK(6)	C-C	0.00506497
1186	sp|P11413|G6PD_HUMAN (446)-sp|P11413|G6PD_HUMAN (13)	LILDVFCGSQMHFVR(7)-TQVCGILR(4)	C-C	0.0119201
1187	sp|Q96JM7|LMBL3_HUMAN (682)-sp|Q9UHJ3|SMBT1_HUMAN (850)	SPIPCLPLR(5)-LCHHIER(2)	C-C	0.00448903
1188	sp|Q15233|NONO_HUMAN (198)-sp|Q15233|NONO_HUMAN (145)	GIVEFSGKPAAR(8)-FACHSASLTVR(3)	C-K	2.63228e-10
1189	sp|Q9ULW0|TPX2_HUMAN (145)-sp|Q9ULW0|TPX2_HUMAN (198)	CATPVIIDEILPSK(1)-HTVPCMPPAK(5)	C-C	1.60434e-05
1190	sp|P55795|HNRH2_HUMAN (290)-sp|P31943|HNRH1_HUMAN (267)/sp|P55795|HNRH2_HUMAN (290)-sp|P55795|HNRH2_HUMAN (267)	YGDGGSSFQSTTGHCVHMR(15)-DLNYCFSGMSDHR(5)	C-C	0.000302702
1191	sp|Q15233|NONO_HUMAN (190)-sp|Q15233|NONO_HUMAN (145)	GRPSGKGIVEFSGK(6)-FACHSASLTVR(3)	C-K	2.15667e-09
1192	sp|Q15067|ACOX1_HUMAN (199)-sp|Q9NUI1|DECR2_HUMAN (22)	CYGLHAFIVPIR(1)-HLFCPDLLR(4)	C-C	0.000197764
1193	sp|Q96F86|EDC3_HUMAN (91)-sp|Q96F86|EDC3_HUMAN (47)	ILEIPGPGDNQHFGDLHQTELGPSGAGCQVGINQNGTGK(28)-CLVPEVTFR(1)	C-C	0.0486718
1194	sp|P07199|CENPB_HUMAN (135)-sp|P07199|CENPB_HUMAN (65)	HGVVSCSGVAR(6)-KYGVASTCR(8)	C-C	0.0100493
1195	sp|O95071|UBR5_HUMAN (2314)-sp|O95071|UBR5_HUMAN (2267)	LPNLECIQNANK(6)-CATTPMAVHR(1)	C-C	0.00292638
1196	sp|P31943|HNRH1_HUMAN (290)-sp|P31943|HNRH1_HUMAN (267)/sp|P31943|HNRH1_HUMAN (290)-sp|P55795|HNRH2_HUMAN (267)	YGDGGSTFQSTTGHCVHMR(15)-DLNYCFSGMSDHR(5)	C-C	1.40933e-05
1197	sp|Q9UGU0|TCF20_HUMAN (1163)-sp|Q9UGU0|TCF20_HUMAN (1188)	CLMSSDGLPNK(1)-LQESCWDLSR(5)	C-C	0.000191485
1198	sp|Q15233|NONO_HUMAN (11)-sp|Q15233|NONO_HUMAN (145)	TFNLEKQNHTPR(6)-FACHSASLTVR(3)	C-K	3.07774e-05
1199	sp|O43175|SERA_HUMAN (281)-sp|O43175|SERA_HUMAN (369)	ALVDHENVISCPHLGASTK(11)-NAGNCLSPAVIVGLLK(5)	C-C	8.13596e-05
1200	sp|O75934|SPF27_HUMAN (106)-sp|O75934|SPF27_HUMAN (132)	NDITAWQECVNNSMAQLEHQAVR(9)-IENLELMSQHGCNAWK(12)	C-C	0.000180388
1201	sp|P23528|COF1_HUMAN (139)-sp|P23528|COF1_HUMAN (147)	HELQANCYEEVK(7)-CTLAEK(1)	C-C	0.0117618
1202	sp|P48643|TCPE_HUMAN (253)-sp|P78371|TCPB_HUMAN (535)	IAILTCPFEPPKPK(6)-RVPDHHPC(8)	C-C	0.000560702
1203	sp|Q9P258|RCC2_HUMAN (188)-sp|Q9P258|RCC2_HUMAN (144)	GQLGHGDTKR(9)-YGCLAGVR(3)	C-K	0.00034693
1204	sp|Q96JC1|VPS39_HUMAN (753)-sp|Q96JC1|VPS39_HUMAN (681)	MYLSPPSIHCLGPIK(10)-LICDFPFDGLLEER(3)	C-C	0.00148443
1205	sp|P14866|HNRPL_HUMAN (472)-sp|P14866|HNRPL_HUMAN (452)/sp|P14866|HNRPL_HUMAN (472)-sp|Q8WVV9|HNRLL_HUMAN (405)	QPAIMPGQSYGLEDGSCSYK(17)-LNVCVSK(4)	C-C	0.00677297
1206	sp|Q02543|RL18A_HUMAN (22)-sp|Q02543|RL18A_HUMAN (16)	CHTPPLYR(1)-CLPTPK(1)	C-C	2.05836e-06
1207	sp|Q96HS1|PGAM5_HUMAN (144)-sp|Q96HS1|PGAM5_HUMAN (168)	FNKIVHSSMTR(3)-HLPGVCK(6)	C-K	1.25925e-05
1208	sp|Q03701|CEBPZ_HUMAN (374)-sp|Q03701|CEBPZ_HUMAN (411)	ALTVAHELLCNKPEEEK(10)-ASHLLETLLCK(10)	C-C	3.69953e-06
1209	sp|P40818|UBP8_HUMAN (809)-sp|P40818|UBP8_HUMAN (748)	NCYQDDINR(2)-ENKPTCYPK(6)	C-C	0.0259493
1210	sp|Q9Y4E6|WDR7_HUMAN (74)-sp|Q9Y4E6|WDR7_HUMAN (336)	ACASSDK(2)-FFYGCR(5)	C-C	0.0121595
1211	sp|O95801|TTC4_HUMAN (174)-sp|O95801|TTC4_HUMAN (149)	HFAEAVNWCDEGLQIDAK(9)-LKPCHLK(4)	C-C	0.0158795
1212	sp|Q8IZ69|TRM2A_HUMAN (270)-sp|Q8IZ69|TRM2A_HUMAN (538)	GGTCAVAAPFDTVHIPEATK(4)-LLYVSCNPR(6)	C-C	0.000272598
1213	sp|Q9BVP2|GNL3_HUMAN (158)-sp|Q9BVP2|GNL3_HUMAN (131)	CPQVEEAIVQSGQK(1)-LYCQELK(3)	C-C	0.00842802
1214	sp|P04183|KITH_HUMAN (230)-sp|P04183|KITH_HUMAN (79)	LFAPQQILQCSPAN(10)-NTMEALPACLLR(9)	C-C	0.00116373
1215	sp|Q9UKX7|NUP50_HUMAN (165)-sp|Q9UKX7|NUP50_HUMAN (151)	QLAALNCSVR(7)-ACVGNAYHK(2)	C-C	2.66659e-05
1216	sp|P50990|TCPQ_HUMAN (244)-sp|P50990|TCPQ_HUMAN (36)	IAVYSCPFDGMITETK(6)-NIQACK(5)	C-C	0.0239347
1217	sp|P07199|CENPB_HUMAN (135)-sp|P07199|CENPB_HUMAN (65)	HGVVSCSGVAR(6)-YGVASTCRK(7)	C-C	0.00112597
1218	sp|Q9Y6A5|TACC3_HUMAN (242)-sp|Q9Y6A5|TACC3_HUMAN (236)	HGGVCAPAAVATSPPGAIPK(5)-AETPHGAEEECR(11)	C-C	0.17855
1219	sp|P04350|TBB4A_HUMAN (12)-sp|Q13885|TBB2A_HUMAN (303)/sp|P04350|TBB4A_HUMAN (12)-sp|A6NNZ2|TBB8B_HUMAN (303)/sp|P04350|TBB4A_HUMAN (12)-sp|P04350|TBB4A_HUMAN (303)/sp|P04350|TBB4A_HUMAN (12)-sp|P07437|TBB5_HUMAN (303)/sp|P04350|TBB4A_HUMAN (12)-sp|Q9BVA1|TBB2B_HUMAN (303)/sp|P04350|TBB4A_HUMAN (12)-sp|Q9BUF5|TBB6_HUMAN (303)/sp|P04350|TBB4A_HUMAN (12)-sp|Q13509|TBB3_HUMAN (303)/sp|P04350|TBB4A_H…	EIVHLQAGQCGNQIGAK(10)-NMMAACDPR(6)	C-C	0.00543995
1220	sp|Q5JTH9|RRP12_HUMAN (31)-sp|Q5JTH9|RRP12_HUMAN (261)	GHSSDSNPAICR(11)-AAQHGVCSVLK(7)	C-C	0.00135348
1221	sp|Q9UIG0|BAZ1B_HUMAN (953)-sp|Q9UIG0|BAZ1B_HUMAN (941)	DHTVSGDEDYCPR(11)-FNHHCK(5)	C-C	0.000232674
1222	sp|Q13425|SNTB2_HUMAN (374)-sp|Q13425|SNTB2_HUMAN (362)	DAWASPCHSYPLVATR(7)-DLLLYDCMPWTR(7)	C-C	2.76931e-05
1223	sp|Q15233|NONO_HUMAN (467)-sp|Q15233|NONO_HUMAN (145)	AAPGAEFAPNKR(11)-FACHSASLTVR(3)	C-K	6.89741e-05
1224	sp|P13639|EF2_HUMAN (252)-sp|P13639|EF2_HUMAN (259)	KVEDMMK(1)-KLWGDR(1)	K-K	4.03451e-05
1225	sp|P09622|DLDH_HUMAN (477)-sp|P09622|DLDH_HUMAN (484)	VLGAHILGPGAGEMVNEAALALEYGASCEDIAR(28)-VCHAHPTLSEAFR(2)	C-C	5.39462e-05
1226	sp|P60981|DEST_HUMAN (135)-sp|P60981|DEST_HUMAN (147)	HECQANGPEDLNR(3)-ACIAEK(2)	C-C	0.000436363
1227	sp|Q53H96|P5CR3_HUMAN (266)-sp|Q53H96|P5CR3_HUMAN (269)/sp|Q53H96|P5CR3_HUMAN (266)-sp|Q9P281|BAHC1_HUMAN (2457)	AATMSAVEAATCR(12)-AKELSR(2)	C-K	0.000563252
1228	sp|O15042|SR140_HUMAN (65)-sp|O15042|SR140_HUMAN (320)	ESLCDSPHQNLSRPLLENK(4)-NCGFVAFMNR(2)	C-C	0.376712
1229	sp|Q8N2G8|GHDC_HUMAN (502)-sp|Q8N2G8|GHDC_HUMAN (523)	AALAACPSSPFPPAMPR(6)-HLAQCLQER(5)	C-C	0.00496794
1230	sp|O95671|ASML_HUMAN (274)-sp|O95671|ASML_HUMAN (4)	AEAGEAGQATAEAECHR(15)-VLCPVIGK(3)	C-C	0.121705
1231	sp|P43243|MATR3_HUMAN (230)-sp|P43243|MATR3_HUMAN (230)	CRDDSFFGETSHNYHK(1)-CRDDSFFGETSHNYHK(1)	C-C	0.000157717
1232	sp|Q12874|SF3A3_HUMAN (264)-sp|Q12874|SF3A3_HUMAN (274)	LKSALLALGLK(2)-CGGTLEER(1)	C-K	9.30547e-05
1233	sp|Q16670|ZSC26_HUMAN (169)-sp|Q16670|ZSC26_HUMAN (196)	HECEVTKPEK(3)-LIVVTDSCGR(8)	C-C	0.00111884
1234	sp|Q9BQG0|MBB1A_HUMAN (968)-sp|Q9BQG0|MBB1A_HUMAN (942)	AGTDPSHMPTGPQAASCLDLNLVTR(17)-GNTAEGCVHETQEK(7)	C-C	0.00350994
1235	sp|Q9Y243|AKT3_HUMAN (307)-sp|Q9Y243|AKT3_HUMAN (293)/sp|Q9Y243|AKT3_HUMAN (307)-sp|P31751|AKT2_HUMAN (297)/sp|Q9Y243|AKT3_HUMAN (307)-sp|P31749|AKT1_HUMAN (296)/sp|P31751|AKT2_HUMAN (311)-sp|Q9Y243|AKT3_HUMAN (293)/sp|P31751|AKT2_HUMAN (311)-sp|P31751|AKT2_HUMAN (297)/sp|P31751|AKT2_HUMAN (311)-sp|P31749|AKT1_HUMAN (296)/sp|P31749|AKT1_HUMAN (310)-sp|Q9Y243|AKT3_HUMAN (293)/sp|P31749|AKT1_HUMAN …	TFCGTPEYLAPEVLEDNDYGR(3)-ITDFGLCK(7)	C-C	0.0621954
1236	sp|Q9NU22|MDN1_HUMAN (521)-sp|Q9NU22|MDN1_HUMAN (449)	HHSWSDSSVGCEQAPEEVSEAR(11)-LLSCGGNWYRPLNSHATLLDK(4)	C-C	0.00252975
1237	sp|Q99873|ANM1_HUMAN (119)-sp|Q99873|ANM1_HUMAN (145)/sp|Q99873|ANM1_HUMAN (119)-sp|Q9NR22|ANM8_HUMAN (168)	VIGIECSSISDYAVK(6)-GKVEEVELPVEK(2)	C-K	1.47154e-06
1238	sp|Q00839|HNRPU_HUMAN (562)-sp|Q00839|HNRPU_HUMAN (607)	APQCLGK(4)-AVVVCPK(5)	C-C	0.000496317
1239	sp|O14981|BTAF1_HUMAN (908)-sp|O14981|BTAF1_HUMAN (914)	LLQQCTTR(5)-TPCPNSK(3)	C-C	0.00228699
1240	sp|Q92598|HS105_HUMAN (53)-sp|Q92598|HS105_HUMAN (34)	TIGVAAKNQQITHANNTVSNFK(7)-CTPSVISFGSK(1)	C-K	1.48958e-07
1241	sp|Q14151|SAFB2_HUMAN (361)-sp|Q14151|SAFB2_HUMAN (224)/sp|Q14151|SAFB2_HUMAN (361)-sp|Q15424|SAFB1_HUMAN (225)/sp|Q15424|SAFB1_HUMAN (362)-sp|Q14151|SAFB2_HUMAN (224)/sp|Q15424|SAFB1_HUMAN (362)-sp|Q15424|SAFB1_HUMAN (225)	KFDFDACNEVPPAPK(7)-ILDILGETCK(9)	C-C	0.00412026
1242	sp|Q13111|CAF1A_HUMAN (181)-sp|Q13111|CAF1A_HUMAN (190)	LAFPGETLSDIPCK(13)-TEEEGVGCGGAGR(8)	C-C	0.00596543
1243	sp|O75323|NIPS2_HUMAN (108)-sp|O75323|NIPS2_HUMAN (93)	HYPCTLVGTWNTWYGEQDQAVHLWR(4)-ICQEVLPK(2)	C-C	0.00158043
1244	sp|Q93009|UBP7_HUMAN (240)-sp|Q93009|UBP7_HUMAN (315)	KAVYMMPTEGDDSSK(1)-GTCVEGTIPK(3)	C-K	0.0138158
1245	sp|Q9NXV2|KCTD5_HUMAN (28)-sp|Q9NXV2|KCTD5_HUMAN (25)	CSAGLGALAQRPGSVSK(1)-GGIGAGLGGGLCR(12)	C-C	8.98347e-05
1246	sp|Q8N720|ZN655_HUMAN (284)-sp|Q8N720|ZN655_HUMAN (270)	SCSPSSGIIQHK(2)-CEASDK(1)	C-C	0.0642161
1247	sp|P23526|SAHH_HUMAN (421)-sp|P23526|SAHH_HUMAN (408)	QAQYLGMSCDGPFKPDHYRY(9)-LTKLTEK(3)	C-K	0.000807395
1248	sp|P23526|SAHH_HUMAN (421)-sp|P23526|SAHH_HUMAN (408)	QAQYLGMSCDGPFKPDHYR(9)-LTKLTEK(3)	C-K	0.0653118
1249	sp|Q15398|DLGP5_HUMAN (696)-sp|Q15398|DLGP5_HUMAN (718)	SSIEDAQCPGLPDLIEENHVVNK(8)-VDCLSSER(3)	C-C	0.0477158
1250	sp|P12268|IMDH2_HUMAN (140)-sp|P12268|IMDH2_HUMAN (140)	ARHGFCGIPITDTGR(6)-HGFCGIPITDTGR(4)	C-C	9.93304e-05
1251	sp|Q8IVM0|CCD50_HUMAN (18)-sp|Q8IVM0|CCD50_HUMAN (85)	EVCRDFAVLEDHTLAHSLQEQEIEHHLASNVQR(3)-DLEQQDCEIAQEIQEK(7)	C-C	5.97333e-06
1252	sp|O43353|RIPK2_HUMAN (414)-sp|O43353|RIPK2_HUMAN (388)	TTPCSSAIINPLSTAGNSER(4)-LHHCPGNHSWDSTISGSQR(4)	C-C	4.28061e-07
1253	sp|Q9UG56|PISD_HUMAN (300)-sp|Q9UG56|PISD_HUMAN (203)	ELFCHNER(4)-NCEVEQVK(2)	C-C	0.000326668
1254	sp|O75400|PR40A_HUMAN (804)-sp|O75400|PR40A_HUMAN (751)	DFMHVLEHECQHHHSK(10)-ESAFKSMLK(5)	C-K	0.00597475
1255	sp|O75152|ZC11A_HUMAN (588)-sp|O75152|ZC11A_HUMAN (559)	GDVASCNTQVAEK(6)-RCETMR(2)	C-C	0.294552
1256	sp|Q06210|GFPT1_HUMAN (2)-sp|Q06210|GFPT1_HUMAN (55)	CGIFAYLNYHVPR(1)-DWEANACK(7)	C-C	2.26009e-05
1257	sp|P0DPH7|TBA3C_HUMAN (376)-sp|P68366|TBA4A_HUMAN (347)/sp|P0DPH7|TBA3C_HUMAN (376)-sp|P68363|TBA1B_HUMAN (347)/sp|Q71U36|TBA1A_HUMAN (376)-sp|P68366|TBA4A_HUMAN (347)/sp|Q71U36|TBA1A_HUMAN (376)-sp|P68363|TBA1B_HUMAN (347)/sp|P68366|TBA4A_HUMAN (376)-sp|P68366|TBA4A_HUMAN (347)/sp|P68366|TBA4A_HUMAN (376)-sp|P68363|TBA1B_HUMAN (347)/sp|P0DPH8|TBA3D_HUMAN (376)-sp|P68366|TBA4A_HUMAN (347)/sp|P0DP…	AVCMLSNTTAIAEAWAR(3)-RSIQFVDWCPTGFK(9)	C-C	5.70649e-06
1258	sp|Q9BQE3|TBA1C_HUMAN (376)-sp|P0DPH7|TBA3C_HUMAN (347)/sp|Q9BQE3|TBA1C_HUMAN (376)-sp|Q71U36|TBA1A_HUMAN (347)/sp|Q9BQE3|TBA1C_HUMAN (376)-sp|Q9BQE3|TBA1C_HUMAN (347)/sp|Q9BQE3|TBA1C_HUMAN (376)-sp|P0DPH8|TBA3D_HUMAN (347)/sp|Q9BQE3|TBA1C_HUMAN (376)-sp|Q6PEY2|TBA3E_HUMAN (347)/sp|Q9BQE3|TBA1C_HUMAN (376)-sp|Q9NY65|TBA8_HUMAN (347)	AVCMLSNTTAVAEAWAR(3)-TIQFVDWCPTGFK(8)	C-C	0.000370873
1259	sp|Q8N726|ARF_HUMAN (100)-sp|Q8N726|ARF_HUMAN (123)	CPGGLPGHAGGAAPGR(1)-CLGPSAR(1)	C-C	6.48752e-08
1260	sp|P13639|EF2_HUMAN (41)-sp|P13639|EF2_HUMAN (2)	STLTDSLVCK(9)-VNFTVDQIR(1)	C-V	0.000355692
1261	sp|Q15459|SF3A1_HUMAN (251)-sp|Q15459|SF3A1_HUMAN (244)	VEWAKFQER(5)-EVLDQVCYR(7)	C-K	5.63501e-05
1262	sp|Q14669|TRIPC_HUMAN (1959)-sp|A0A1B0GUS4|UB2L5_HUMAN (86)/sp|Q14669|TRIPC_HUMAN (1959)-sp|P68036|UB2L3_HUMAN (86)	TFESTENPDDFLPSVMTCVNYLK(18)-GQVCLPVISAENWKPATK(4)	C-C	0.241761
1263	sp|O15226|NKRF_HUMAN (453)-sp|O15226|NKRF_HUMAN (424)	DLVVYENSSNPVCTLNDTAQFNR(13)-SSQCHTGSSPR(4)	C-C	0.000147121
1264	sp|Q6KC79|NIPBL_HUMAN (304)-sp|Q6KC79|NIPBL_HUMAN (279)	GSRPPLILQSQSLPCSSPR(15)-SPQPVCSPAGSEGTPK(6)	C-C	9.87323e-05
1265	sp|Q8WY54|PPM1E_HUMAN (534)-sp|Q8WY54|PPM1E_HUMAN (525)	RPWPQHQCSAPADLGYDGR(8)-ENHGECK(6)	C-C	0.238669
1266	sp|O15344|TRI18_HUMAN (578)-sp|O15344|TRI18_HUMAN (580)	NSASWALCR(8)-CNNNWVVR(1)	C-C	1.65006e-05
1267	sp|Q5PSV4|BRM1L_HUMAN (282)-sp|Q5PSV4|BRM1L_HUMAN (275)	DECPTSAVITTINHDEVWFK(3)-GQTICIDKK(5)	C-C	0.00116255
1268	sp|Q5JTH9|RRP12_HUMAN (317)-sp|Q5JTH9|RRP12_HUMAN (261)	DLLPCFPEGLVK(5)-AAQHGVCSVLK(7)	C-C	0.00312812
1269	sp|P51610|HCFC1_HUMAN (1139)-sp|P51610|HCFC1_HUMAN (1166)	ACAAGTPAVIR(2)-SQCQTR(3)	C-C	0.00645901
1270	sp|O43353|RIPK2_HUMAN (388)-sp|O43353|RIPK2_HUMAN (407)	LHHCPGNHSWDSTISGSQR(4)-AAFCDHK(4)	C-C	0.00535492
1271	sp|Q13615|MTMR3_HUMAN (826)-sp|Q13615|MTMR3_HUMAN (867)	VGYGTSQSCSLLPSQVPFETR(9)-SCLVNSGK(2)	C-C	0.00750845
1272	sp|Q6IA86|ELP2_HUMAN (746)-sp|Q6IA86|ELP2_HUMAN (750)	YVVAVGLECGK(9)-ICLYTWK(2)	C-C	8.64265e-05
1273	sp|P42695|CNDD3_HUMAN (572)-sp|P42695|CNDD3_HUMAN (541)	HCDVSGMK(2)-CVMAMLR(1)	C-C	0.000162923
1274	sp|Q8IU81|I2BP1_HUMAN (363)-sp|Q8IU81|I2BP1_HUMAN (207)	SFREPAPAEALPQQYPEPAPAALCGPPPR(24)-NADCLAELNEAMR(4)	C-C	0.023605
1275	sp|Q9Y597|KCTD3_HUMAN (606)-sp|Q9Y597|KCTD3_HUMAN (599)	CATPNISPATSVVQHSHLR(1)-LLDQCDLSTSR(5)	C-C	2.12353e-08
1276	sp|Q13162|PRDX4_HUMAN (245)-sp|Q13162|PRDX4_HUMAN (51)	HGEVCPAGWKPGSETIIPDPAGK(5)-TREEECHFYAGGQVYPGEASR(6)	C-C	0.000291014
1277	sp|P12532|KCRU_HUMAN (316)-sp|P12532|KCRU_HUMAN (331)/sp|P17540|KCRS_HUMAN (317)-sp|P12532|KCRU_HUMAN (331)	LGYILTCPSNLGTGLR(7)-AGVHIKLPLLSK(6)	C-K	0.00382662
