# Supplementary material for: Mapping protein direct interactome of oxidoreductases with small molecular chemical cross-linkers in live cells
Source: Redox Biol. 2023 Feb 24;61:102642. doi: 10.1016/j.redox.2023.102642 (PMC9986639; doi:10.1016/j.redox.2023.102642)
Supplement: Multimedia component 7 [file mmc7.xlsx]

## Sheet: Sheet1
Table S7. Cross-linked peptides of BVSB cross-linked TRP14 complexes
No.	Cross-linked proteins	Cross-linked peptides	Cross-linked amino acids	Spectra counts of replicate 1	Spectra counts of replicate 2	Spectra counts of replicate 3	Best e-value
1	sp|Q9BRA2|TXD17_HUMAN (43)-sp|Q14141|SEPT6_HUMAN (432)	SWCPDCVQAEPVVR(3)-NNPWLCTE(6)	C-C	3	2	1	0.00319853
2	sp|Q96C19|EFHD2_HUMAN (172)-sp|Q96C19|EFHD2_HUMAN (191)	AAAGELQEDSGLCVLAR(13)-GAKSFFEAK(3)	C-K	1	1	3	0.00136423
3	sp|Q15459|SF3A1_HUMAN (80)-sp|Q15459|SF3A1_HUMAN (55)	IRQNEINNPKFNFLNPNDPYHAYYR(10)-NIVDKTASFVAR(5)	K-K	2	1	1	0.0014024
4	sp|P30041|PRDX6_HUMAN (91)-sp|P30041|PRDX6_HUMAN (209)	DINAYNCEEPTEK(7)-GVFTKELPSGKK(5)	C-K	1	1	2	0.000590707
5	sp|P38646|GRP75_HUMAN (608)-sp|P38646|GRP75_HUMAN (654)	DQLPADECNK(8)-KMASER(1)	C-K	10	3	4	0.000239964
6	sp|Q9BRA2|TXD17_HUMAN (43)-sp|Q9BXJ9|NAA15_HUMAN (238)	SWCPDCVQAEPVVR(3)-GELLLQLCR(8)	C-C	2	3	2	0.000613314
7	sp|Q92598|HS105_HUMAN (658)-sp|Q92598|HS105_HUMAN (650)	FICEQDHQNFLR(3)-LCGPYEK(2)	C-C	3	3	5	1.60594e-06
8	sp|Q13885|TBB2A_HUMAN (12)-sp|Q13885|TBB2A_HUMAN (354)/sp|Q13885|TBB2A_HUMAN (12)-sp|A6NNZ2|TBB8B_HUMAN (354)/sp|Q13885|TBB2A_HUMAN (12)-sp|P04350|TBB4A_HUMAN (354)/sp|Q13885|TBB2A_HUMAN (12)-sp|P07437|TBB5_HUMAN (354)/sp|Q13885|TBB2A_HUMAN (12)-sp|Q9BVA1|TBB2B_HUMAN (354)/sp|Q13885|TBB2A_HUMAN (12)-sp|Q3ZCM7|TBB8_HUMAN (354)/sp|Q13885|TBB2A_HUMAN (12)-sp|P68371|TBB4B_HUMAN (354)/sp|P07437|TBB5_H…	MREIVHIQAGQCGNQIGAK(12)-TAVCDIPPR(4)	C-C	5	3	1	0.0207626
9	sp|Q9BRA2|TXD17_HUMAN (43)-sp|Q96C86|DCPS_HUMAN (37)	SWCPDCVQAEPVVR(3)-EAGVGNGTCAPVR(9)	C-C	3	1	2	0.058452
10	sp|O43719|HTSF1_HUMAN (480)-sp|O43719|HTSF1_HUMAN (512)	RGFEGSCSQK(7)-NDCEENGLAK(3)	C-C	2	6	5	0.00167177
11	sp|Q9ULP9|TBC24_HUMAN (29)-sp|Q9ULP9|TBC24_HUMAN (53)	ELSCTELQELK(4)-GKVYQR(2)	C-K	4	3	6	8.96659e-05
12	sp|P50991|TCPD_HUMAN (252)-sp|P78371|TCPB_HUMAN (535)	IGLIQFCLSAPK(7)-VPDHHPC(7)	C-C	2	3	1	0.123312
13	sp|Q9BRA2|TXD17_HUMAN (43)-sp|Q9H3K6|BOLA2_HUMAN (31)	SWCPDCVQAEPVVR(3)-CSCSFR(1)	C-C	5	5	1	0.0140563
14	sp|Q15233|NONO_HUMAN (145)-sp|P62633|CNBP_HUMAN (97)	FACHSASLTVR(3)-EQCCYNCGK(3)	C-C	4	2	1	0.0201966
15	sp|Q8TBC4|UBA3_HUMAN (28)-sp|Q8TBC4|UBA3_HUMAN (42)	MAVDGGCGDTGDWEGR(7)-WNHVKK(5)	C-K	8	2	2	0.00368677
16	sp|P62888|RL30_HUMAN (85)-sp|P62888|RL30_HUMAN (52)	TGVHHYSGNNIELGTACGK(17)-LVILANNCPALR(8)	C-C	6	5	3	0.00190157
17	sp|O95671|ASML_HUMAN (274)-sp|O95671|ASML_HUMAN (441)	AEAGEAGQATAEAECHR(15)-LTACQVATAFNLSR(4)	C-C	9	12	8	4.23764e-06
18	sp|P48444|COPD_HUMAN (322)-sp|P48444|COPD_HUMAN (479)	LHVENEDKK(8)-NYCNIQVTK(3)	C-K	1	3	1	0.0188317
19	sp|P78527|PRKDC_HUMAN (232)-sp|P78527|PRKDC_HUMAN (223)	GLSSLLCNFTK(7)-LPVLAGCLK(7)	C-C	1	3	2	1.1378e-07
20	sp|Q13613|MTMR1_HUMAN (315)-sp|Q13613|MTMR1_HUMAN (317)/sp|Q13613|MTMR1_HUMAN (315)-sp|Q96QG7|MTMR9_HUMAN (214)	CSQPLVGPNDKR(11)-CKEDEK(1)	C-K	3	4	5	2.50854e-05
21	sp|P17987|TCPA_HUMAN (532)-sp|P50991|TCPD_HUMAN (2)	IDDLIKLHPESK(6)-PENVAPR(1)	K-P	1	4	1	0.192077
22	sp|Q9UPN3|MACF1_HUMAN (669)-sp|Q9UPN3|MACF1_HUMAN (666)	LKETSSFR(2)-LETQYCK(6)	C-K	2	1	2	0.00164418
23	sp|Q53EL6|PDCD4_HUMAN (245)-sp|Q53EL6|PDCD4_HUMAN (288)	LLKDLPELALDTPR(3)-GTVDCVQAR(5)	C-K	2	1	5	6.4058e-06
24	sp|P12277|KCRB_HUMAN (2)-sp|P12277|KCRB_HUMAN (2)	PFSNSHNALK(1)-PFSNSHNALK(1)	P-P	3	3	6	0.256147
25	sp|Q00839|HNRPU_HUMAN (391)-sp|Q00839|HNRPU_HUMAN (543)	TCNCETEDYGEK(4)-MMVAGFKK(7)	C-K	7	4	4	0.000284504
26	sp|P36551|HEM6_HUMAN (198)-sp|Q9BRA2|TXD17_HUMAN (43)	KEGGGGISCVLQDGCVFEK(15)-SWCPDCVQAEPVVR(3)	C-C	4	1	1	0.00101826
27	sp|P04350|TBB4A_HUMAN (12)-sp|Q13885|TBB2A_HUMAN (354)/sp|P04350|TBB4A_HUMAN (12)-sp|A6NNZ2|TBB8B_HUMAN (354)/sp|P04350|TBB4A_HUMAN (12)-sp|P04350|TBB4A_HUMAN (354)/sp|P04350|TBB4A_HUMAN (12)-sp|P07437|TBB5_HUMAN (354)/sp|P04350|TBB4A_HUMAN (12)-sp|Q9BVA1|TBB2B_HUMAN (354)/sp|P04350|TBB4A_HUMAN (12)-sp|Q3ZCM7|TBB8_HUMAN (354)/sp|P04350|TBB4A_HUMAN (12)-sp|P68371|TBB4B_HUMAN (354)/sp|P68371|TBB4B_…	EIVHLQAGQCGNQIGAK(10)-TAVCDIPPR(4)	C-C	26	26	19	0.00143915
28	sp|P30876|RPB2_HUMAN (1093)-sp|P30876|RPB2_HUMAN (1155)	DCQIAHGAAQFLR(2)-MPYACK(5)	C-C	4	6	2	0.0019019
29	sp|Q9BSH4|TACO1_HUMAN (234)-sp|Q9BSH4|TACO1_HUMAN (160)	FICDASSLHQVR(3)-CQADIR(1)	C-C	3	1	1	0.000643117
30	sp|Q15750|TAB1_HUMAN (235)-sp|Q15750|TAB1_HUMAN (247)	QVGIICGQESTR(6)-RIGDYKVK(6)	C-K	4	1	1	0.00359049
31	sp|P54819|KAD2_HUMAN (93)-sp|P54819|KAD2_HUMAN (40)	NLETPLCKNGFLLDGFPR(8)-LAENFCVCHLATGDMLR(6)	C-K	6	4	9	0.00178921
32	sp|P60981|DEST_HUMAN (135)-sp|P60981|DEST_HUMAN (23)	HECQANGPEDLNR(3)-CSTPEEIK(1)	C-C	7	3	6	1.80364e-05
33	sp|Q9BRA2|TXD17_HUMAN (43)-sp|Q14676|MDC1_HUMAN (26)	SWCPDCVQAEPVVR(3)-CNVEPVGR(1)	C-C	1	1	5	0.00396033
34	sp|P21333|FLNA_HUMAN (649)-sp|P21333|FLNA_HUMAN (574)	YWPQEAGEYAVHVLCNSEDIR(15)-VGTECGNQK(5)	C-C	1	3	4	0.012833
35	sp|P43487|RANG_HUMAN (99)-sp|P43487|RANG_HUMAN (158)	ICANHYITPMMELKPNAGSDR(2)-FEECRK(4)	C-C	1	1	3	0.0575299
36	sp|Q96FZ2|HMCES_HUMAN (18)-sp|Q96FZ2|HMCES_HUMAN (7)	ACAYQDR(2)-TSCHLPR(3)	C-C	3	2	1	0.000303408
37	sp|Q8NBU5|ATAD1_HUMAN (137)-sp|Q8NBU5|ATAD1_HUMAN (310)	GVLLYGPPGCGK(10)-DAALLCVR(6)	C-C	1	1	1	0.00313752
38	sp|P48735|IDHP_HUMAN (251)-sp|P48735|IDHP_HUMAN (308)	KWPLYMSTKNTILK(9)-SSGGFVWACK(9)	C-K	5	5	4	0.000396052
39	sp|Q6NXE6|ARMC6_HUMAN (471)-sp|Q6NXE6|ARMC6_HUMAN (484)	SAHRDCEDVAK(6)-DLGCHVELR(4)	C-C	1	3	1	0.00242923
40	sp|Q9UHR4|BI2L1_HUMAN (238)-sp|Q9UHR4|BI2L1_HUMAN (182)	VPEKIMNMIEEIK(4)-FIADGCK(6)	C-K	2	1	2	0.000739209
41	sp|Q15054|DPOD3_HUMAN (137)-sp|Q15054|DPOD3_HUMAN (129)	FSAIQCAAAVPR(6)-SNLQNCSK(6)	C-C	7	3	2	1.32473e-05
42	sp|O14776|TCRG1_HUMAN (1062)-sp|O14776|TCRG1_HUMAN (1011)	YLVLDCVPEER(6)-DKYITAK(2)	C-K	9	4	9	1.95914e-05
43	sp|Q5JRX3|PREP_HUMAN (556)-sp|Q5JRX3|PREP_HUMAN (119)	PQDASCLPALK(6)-YPCRDPFFK(3)	C-C	7	10	1	7.96855e-06
44	sp|O95453|PARN_HUMAN (543)-sp|O95453|PARN_HUMAN (317)	RLNPQCIPYTLQNHYYR(6)-EMTTCVFPR(5)	C-C	3	4	3	0.00457797
45	sp|P07900|HS90A_HUMAN (631)-sp|P07900|HS90A_HUMAN (585)	DNSTMGYMAAKK(11)-KVEKVVVSNR(4)	K-K	1	1	1	0.147035
46	sp|P0DPH7|TBA3C_HUMAN (347)-sp|P0DPH7|TBA3C_HUMAN (336)/sp|P0DPH7|TBA3C_HUMAN (347)-sp|Q71U36|TBA1A_HUMAN (336)/sp|P0DPH7|TBA3C_HUMAN (347)-sp|Q9BQE3|TBA1C_HUMAN (336)/sp|P0DPH7|TBA3C_HUMAN (347)-sp|P0DPH8|TBA3D_HUMAN (336)/sp|P0DPH7|TBA3C_HUMAN (347)-sp|Q6PEY2|TBA3E_HUMAN (336)/sp|P0DPH7|TBA3C_HUMAN (347)-sp|P68363|TBA1B_HUMAN (336)/sp|Q71U36|TBA1A_HUMAN (347)-sp|P0DPH7|TBA3C_HUMAN (336)/sp|Q71U…	TIQFVDWCPTGFK(8)-DVNAAIATIKTK(10)	C-K	9	5	5	3.41675e-05
47	sp|P49327|FAS_HUMAN (2202)-sp|P49327|FAS_HUMAN (212)	ADEASELACPTPK(9)-LGMLSPEGTCK(10)	C-C	2	3	3	3.61388e-08
48	sp|Q00839|HNRPU_HUMAN (352)-sp|Q00839|HNRPU_HUMAN (562)	HLYTKDIDIHEVR(5)-APQCLGK(4)	C-K	3	3	6	0.00100702
49	sp|P07814|SYEP_HUMAN (660)-sp|P07814|SYEP_HUMAN (532)	HEELMLGDPCLK(10)-EVAKHPK(4)	C-K	5	4	4	4.75867e-05
50	sp|Q13885|TBB2A_HUMAN (303)-sp|Q13885|TBB2A_HUMAN (354)/sp|Q13885|TBB2A_HUMAN (303)-sp|A6NNZ2|TBB8B_HUMAN (354)/sp|Q13885|TBB2A_HUMAN (303)-sp|P04350|TBB4A_HUMAN (354)/sp|Q13885|TBB2A_HUMAN (303)-sp|P07437|TBB5_HUMAN (354)/sp|Q13885|TBB2A_HUMAN (303)-sp|Q9BVA1|TBB2B_HUMAN (354)/sp|Q13885|TBB2A_HUMAN (303)-sp|Q3ZCM7|TBB8_HUMAN (354)/sp|Q13885|TBB2A_HUMAN (303)-sp|P68371|TBB4B_HUMAN (354)/sp|A6NNZ2…	NMMAACDPR(6)-TAVCDIPPR(4)	C-C	58	54	47	7.43875e-06
51	sp|P11387|TOP1_HUMAN (484)-sp|P11387|TOP1_HUMAN (630)/sp|Q969P6|TOP1M_HUMAN (320)-sp|P11387|TOP1_HUMAN (630)	AVALYFIDKLALR(9)-AVAILCNHQR(6)	C-K	18	21	27	3.5615e-08
52	sp|Q9BRA2|TXD17_HUMAN (43)-sp|P46109|CRKL_HUMAN (249)	SWCPDCVQAEPVVR(3)-VPCAYDK(3)	C-C	2	1	2	0.0741549
53	sp|P50990|TCPQ_HUMAN (260)-sp|P50990|TCPQ_HUMAN (244)	GTVLIKTAEELMNFSK(6)-IAVYSCPFDGMITETK(6)	C-K	5	5	5	4.35579e-06
54	sp|Q15185|TEBP_HUMAN (40)-sp|Q15185|TEBP_HUMAN (1)	LTFSCLGGSDNFK(5)-MQPASAK(1)	C-M	3	2	2	4.93892e-05
55	sp|Q9NNW7|TRXR2_HUMAN (86)-sp|Q16881|TRXR1_HUMAN (647)/sp|Q16881|TRXR1_HUMAN (209)-sp|Q16881|TRXR1_HUMAN (647)	WGLGGTCVNVGCIPK(7)-SGASILQAGCUG(10)	C-C	2	2	4	0.000156907
56	sp|P12532|KCRU_HUMAN (62)-sp|P12532|KCRU_HUMAN (316)/sp|P12532|KCRU_HUMAN (62)-sp|P17540|KCRS_HUMAN (317)	HNNCMASHLTPAVYAR(4)-LGYILTCPSNLGTGLR(7)	C-C	7	6	3	0.000370428
57	sp|Q9C0C2|TB182_HUMAN (232)-sp|Q9C0C2|TB182_HUMAN (136)	SPAECREEHSK(5)-CAAPGGVR(1)	C-C	2	2	2	0.00489687
58	sp|Q9BRA2|TXD17_HUMAN (43)-sp|Q8N999|CL029_HUMAN (294)	SWCPDCVQAEPVVR(3)-CDSAFDIK(1)	C-C	9	3	6	0.00203797
59	sp|Q15370|ELOB_HUMAN (36)-sp|Q15369|ELOC_HUMAN (11)	IVEGILKRPPDEQR(7)-TYGGCEGPDAMYVK(5)	C-K	2	4	1	0.302549
60	sp|Q9H9A6|LRC40_HUMAN (264)-sp|Q9H9A6|LRC40_HUMAN (438)	FLPEFPSCSLLK(8)-NQLCEIPKR(4)	C-C	3	3	1	0.00016651
61	sp|P62258|1433E_HUMAN (97)-sp|P62258|1433E_HUMAN (125)	LICCDILDVLDK(3)-MKGDYHR(2)	C-K	2	3	10	4.07954e-05
62	sp|P41252|SYIC_HUMAN (185)-sp|P41252|SYIC_HUMAN (120)	VMPFSTACNTPLSNFESHQNYK(8)-MGITEYNNQCR(10)	C-C	3	4	10	5.49117e-05
63	sp|Q15233|NONO_HUMAN (198)-sp|Q15233|NONO_HUMAN (109)	GIVEFSGKPAAR(8)-DKGFGFIR(2)	K-K	2	3	5	0.000526986
64	sp|P26374|RAE2_HUMAN (366)-sp|P24386|RAE1_HUMAN (276)/sp|P26374|RAE2_HUMAN (366)-sp|P26374|RAE2_HUMAN (278)	NFLQCLGR(5)-VEQVPCSR(6)	C-C	3	1	2	0.00124585
65	sp|Q7Z6Z7|HUWE1_HUMAN (1892)-sp|Q7Z6Z7|HUWE1_HUMAN (1832)	NPDIFTEVANCCIR(12)-HIIEDPCTLR(7)	C-C	1	1	1	0.000251962
66	sp|P49589|SYCC_HUMAN (389)-sp|P49589|SYCC_HUMAN (280)	FPHHDNELAQSEAYFENDCWVR(19)-FASSEKHSYGK(6)	C-K	4	3	2	0.00434701
67	sp|P17987|TCPA_HUMAN (76)-sp|P49368|TCPG_HUMAN (529)	VLCELADLQDK(3)-KGDDQSR(1)	C-K	3	1	2	0.0154129
68	sp|Q9UPQ9|TNR6B_HUMAN (600)-sp|Q9UPQ9|TNR6B_HUMAN (557)	SYRPTHPDCQAVLQTLLSR(9)-GHPLPENQGNAQAPCWGR(15)	C-C	1	1	3	1.57792e-05
69	sp|P22234|PUR6_HUMAN (81)-sp|P22234|PUR6_HUMAN (228)	CGETAFIAPQCEMIPIEWVCR(1)-DKQSYR(2)	C-K	3	5	2	0.00131884
70	sp|P17987|TCPA_HUMAN (499)-sp|P17987|TCPA_HUMAN (147)	DNKQAGVFEPTIVK(3)-DCLINAAK(2)	C-K	52	34	35	1.12413e-06
71	sp|P51003|PAPOA_HUMAN (2)-sp|P51003|PAPOA_HUMAN (36)	PFPVTTQGSQQTQPPQK(1)-ETDCVLTQK(4)	C-P	5	3	7	0.000668591
72	sp|Q9UKV3|ACINU_HUMAN (733)-sp|Q9UKV3|ACINU_HUMAN (691)	CEAEEAEPPAATQPQTSETQTSHLPESER(1)-DPSSGQEVATPPVPQLQVCEPK(19)	C-C	1	2	2	0.000611411
73	sp|Q15233|NONO_HUMAN (208)-sp|Q15233|NONO_HUMAN (145)	CSEGSFLLTTFPR(1)-FACHSASLTVR(3)	C-C	11	15	10	1.93266e-07
74	sp|Q92667|AKAP1_HUMAN (376)-sp|Q92667|AKAP1_HUMAN (389)	VCQASQLQGQK(2)-EESCVPVHQK(4)	C-C	4	5	8	1.33137e-05
75	sp|P31947|1433S_HUMAN (11)-sp|P63104|1433Z_HUMAN (75)/sp|P31946|1433B_HUMAN (13)-sp|P63104|1433Z_HUMAN (75)/sp|P63104|1433Z_HUMAN (11)-sp|P63104|1433Z_HUMAN (75)/sp|P27348|1433T_HUMAN (11)-sp|P63104|1433Z_HUMAN (75)	AKLAEQAER(2)-KQQMAR(1)	K-K	2	2	2	0.00117761
76	sp|P25205|MCM3_HUMAN (360)-sp|P25205|MCM3_HUMAN (570)	YVLCTAPR(4)-KYIHVAK(1)	C-K	5	1	3	5.90798e-06
77	sp|P13639|EF2_HUMAN (567)-sp|P13639|EF2_HUMAN (572)	DLEEDHACIPIK(8)-KSDPVVSYR(1)	C-K	5	1	4	0.000141899
78	sp|Q9BRA2|TXD17_HUMAN (43)-sp|P27816|MAP4_HUMAN (635)	SWCPDCVQAEPVVR(3)-CSLPAEEDSVLEK(1)	C-C	1	7	3	3.31015e-05
79	sp|P50990|TCPQ_HUMAN (326)-sp|P50990|TCPQ_HUMAN (318)	LCKTVGATALPR(3)-LNSKWDLR(4)	K-K	3	3	1	0.00326915
80	sp|Q08211|DHX9_HUMAN (857)-sp|Q08211|DHX9_HUMAN (497)	ILAKLPIEPR(4)-KLEAGIR(1)	K-K	3	2	4	0.000178144
81	sp|Q9BXJ9|NAA15_HUMAN (269)-sp|Q9BXJ9|NAA15_HUMAN (238)	ALKPANMLER(3)-GELLLQLCR(8)	C-K	2	2	1	0.00809123
82	sp|P07814|SYEP_HUMAN (92)-sp|P07814|SYEP_HUMAN (1487)	LSSCDSFTSTINELNHCLSLR(4)-PLCELQPGAK(3)	C-C	1	1	1	0.000176481
83	sp|P17987|TCPA_HUMAN (385)-sp|P49368|TCPG_HUMAN (138)	GANDFMCDEMER(7)-ALDDMISTLKK(10)	C-K	4	2	2	0.00137151
84	sp|P49915|GUAA_HUMAN (489)-sp|P49915|GUAA_HUMAN (554)	ACTTEEDQEK(2)-MCHNVNR(2)	C-C	7	7	8	4.68467e-07
85	sp|Q9NVS9|PNPO_HUMAN (156)-sp|Q9NVS9|PNPO_HUMAN (100)	KLPEEEAECYFHSRPK(9)-MLLLKGFGK(5)	C-K	2	1	4	0.013451
86	sp|Q9BRA2|TXD17_HUMAN (43)-sp|O00151|PDLI1_HUMAN (73)	SWCPDCVQAEPVVR(3)-GCTDNLTLTVAR(2)	C-C	7	4	4	4.46237e-05
87	sp|Q9BRA2|TXD17_HUMAN (43)-sp|P85037|FOXK1_HUMAN (665)	SWCPDCVQAEPVVR(3)-VCEVGPK(2)	C-C	1	1	7	0.00937555
88	sp|P27707|DCK_HUMAN (45)-sp|P27707|DCK_HUMAN (9)	QLCEDWEVVPEPVAR(3)-SCPSFSASSEGTR(2)	C-C	1	3	1	0.000121802
89	sp|P57721|PCBP3_HUMAN (195)-sp|Q15366|PCBP2_HUMAN (54)/sp|P57721|PCBP3_HUMAN (195)-sp|Q15365|PCBP1_HUMAN (54)/sp|P57721|PCBP3_HUMAN (195)-sp|P57721|PCBP3_HUMAN (86)	QICVVMLESPPK(3)-INISEGNCPER(8)	C-C	2	4	2	0.0143024
90	sp|P52272|HNRPM_HUMAN (145)-sp|P52272|HNRPM_HUMAN (114)	VKEDPDGEHAR(2)-GCAVVEFK(2)	C-K	5	4	5	3.10995e-06
91	sp|Q92901|RL3L_HUMAN (253)-sp|P39023|RL3_HUMAN (336)/sp|P39023|RL3_HUMAN (253)-sp|P39023|RL3_HUMAN (336)	VACIGAWHPAR(3)-GCVVGTK(2)	C-C	4	6	7	0.000251007
92	sp|Q92901|RL3L_HUMAN (253)-sp|P18621|RL17_HUMAN (57)/sp|P39023|RL3_HUMAN (253)-sp|P18621|RL17_HUMAN (57)	VACIGAWHPAR(3)-QCVPFR(2)	C-C	2	1	3	0.273602
93	sp|O75475|PSIP1_HUMAN (204)-sp|Q9BRA2|TXD17_HUMAN (43)	QPCPSESDIITEEDK(3)-SWCPDCVQAEPVVR(3)	C-C	1	3	3	7.52404e-06
94	sp|O95825|QORL1_HUMAN (238)-sp|O95825|QORL1_HUMAN (177)	DDEPAVKLQLLPHK(7)-VISTACSLEDK(6)	C-K	3	3	2	1.88063e-05
95	sp|Q9NW64|RBM22_HUMAN (165)-sp|Q9NW64|RBM22_HUMAN (179)	NRPHICSFWVK(6)-RGEECPYR(5)	C-C	4	3	1	0.00265016
96	sp|Q13586|STIM1_HUMAN (49)-sp|Q13586|STIM1_HUMAN (56)	ATGTSSGANSEESTAAEFCR(19)-IDKPLCHSEDEK(6)	C-C	1	4	3	0.000529324
97	sp|P68366|TBA4A_HUMAN (347)-sp|P78371|TCPB_HUMAN (535)/sp|P68363|TBA1B_HUMAN (347)-sp|P78371|TCPB_HUMAN (535)	SIQFVDWCPTGFK(8)-RVPDHHPC(8)	C-C	3	3	3	0.131318
98	sp|P08238|HS90B_HUMAN (590)-sp|P08238|HS90B_HUMAN (538)/sp|P08238|HS90B_HUMAN (590)-sp|Q58FF7|H90B3_HUMAN (411)	LVSSPCCIVTSTYGWTANMER(7)-SLVSVTKEGLELPEDEEEK(7)	C-K	2	2	1	1.4137e-05
99	sp|Q9BRA2|TXD17_HUMAN (43)-sp|Q9P258|RCC2_HUMAN (144)	SWCPDCVQAEPVVR(3)-YGCLAGVR(3)	C-C	12	11	15	0.00603588
100	sp|Q9BRA2|TXD17_HUMAN (43)-sp|Q04446|GLGB_HUMAN (221)	SWCPDCVQAEPVVR(3)-HFTCNVLPR(4)	C-C	2	4	1	0.00236205
101	sp|Q14166|TTL12_HUMAN (361)-sp|Q14166|TTL12_HUMAN (370)	KLSQERPGVLLNQFPCENLLTVK(16)-DCLASIAR(2)	C-C	2	5	7	0.00108444
102	sp|Q16658|FSCN1_HUMAN (399)-sp|Q16658|FSCN1_HUMAN (397)	KVTGTLDANR(1)-GEHGFIGCR(8)	C-K	9	7	4	4.0111e-09
103	sp|P53350|PLK1_HUMAN (67)-sp|P53350|PLK1_HUMAN (82)	CFEISDADTK(1)-EVFAGKIVPK(6)	C-K	2	3	2	0.000139608
104	sp|Q7Z2T5|TRM1L_HUMAN (656)-sp|Q7Z2T5|TRM1L_HUMAN (730)	FLCYLSQAGFR(3)-AEASGCR(6)	C-C	2	2	1	0.015015
105	sp|O60942|MCE1_HUMAN (419)-sp|O60942|MCE1_HUMAN (565)	NKPFFDICTSR(8)-CTAASQGQK(1)	C-C	2	5	6	0.000296037
106	sp|Q9BXP5|SRRT_HUMAN (490)-sp|Q9BXP5|SRRT_HUMAN (479)	LRECELSPGVNR(4)-EICWNLQNIR(3)	C-C	5	10	4	7.12068e-06
107	sp|Q9NWZ5|UCKL1_HUMAN (317)-sp|Q9NWZ5|UCKL1_HUMAN (35)	AALASAHQCHPLPR(9)-SETACEDR(5)	C-C	3	1	1	0.00327434
108	sp|Q9UJA5|TRM6_HUMAN (35)-sp|Q9UJA5|TRM6_HUMAN (243)	REDVFKAVQVQR(6)-AATACFGFPK(5)	C-K	9	16	12	0.000214862
109	sp|P63104|1433Z_HUMAN (68)-sp|P63104|1433Z_HUMAN (75)	VVSSIEQKTEGAEK(8)-KQQMAR(1)	K-K	2	1	3	0.000173008
110	sp|Q02252|MMSA_HUMAN (364)-sp|Q02252|MMSA_HUMAN (368)	VNAGDQPGADLGPLITPQAKER(20)-VCNLIDSGTK(2)	C-K	5	9	5	0.00020872
111	sp|Q15366|PCBP2_HUMAN (185)-sp|Q15366|PCBP2_HUMAN (54)/sp|Q15366|PCBP2_HUMAN (185)-sp|Q15365|PCBP1_HUMAN (54)/sp|Q15366|PCBP2_HUMAN (185)-sp|P57721|PCBP3_HUMAN (86)	GVTIPYRPKPSSSPVIFAGGQDR(9)-INISEGNCPER(8)	C-K	5	3	8	4.89985e-06
112	sp|Q9BRA2|TXD17_HUMAN (43)-sp|Q06210|GFPT1_HUMAN (55)	SWCPDCVQAEPVVR(3)-DWEANACK(7)	C-C	6	3	4	0.00102461
113	sp|P46776|RL27A_HUMAN (70)-sp|P23396|RS3_HUMAN (97)	NQSFCPTVNLDK(5)-GLCAIAQAESLR(3)	C-C	1	3	1	0.011741
114	sp|Q14008|CKAP5_HUMAN (1113)-sp|Q9BRA2|TXD17_HUMAN (43)	FQPASAPAEDCISSSTEPKPDPK(11)-SWCPDCVQAEPVVR(3)	C-C	1	3	3	0.258801
115	sp|P17098|ZNF8_HUMAN (94)-sp|P17098|ZNF8_HUMAN (143)	GTTQGCHPAWEPR(6)-DRECQSQSLALK(4)	C-C	2	3	1	0.00207408
116	sp|Q9BRA2|TXD17_HUMAN (43)-sp|Q9H9A6|LRC40_HUMAN (438)	SWCPDCVQAEPVVR(3)-NQLCEIPK(4)	C-C	4	1	1	0.0559743
117	sp|Q15652|JHD2C_HUMAN (684)-sp|Q15652|JHD2C_HUMAN (990)	CSFHPIPTR(1)-DCHLHR(2)	C-C	3	2	1	0.0019796
118	sp|P21333|FLNA_HUMAN (1410)-sp|P21333|FLNA_HUMAN (1402)	DGSCSVEYIPYEAGTYSLNVTYGGHQVPGSPFK(4)-MSCMDNK(3)	C-C	1	1	2	0.168773
119	sp|Q13126|MTAP_HUMAN (131)-sp|Q13126|MTAP_HUMAN (136)	TTMRPQSFYDGSHSCAR(15)-GVCHIPMAEPFCPK(3)	C-C	4	6	2	0.00155936
120	sp|Q96C36|P5CR2_HUMAN (232)-sp|Q96C36|P5CR2_HUMAN (225)	DNVCSPGGATIHALHFLESGGFR(4)-MLLDSEQHPCQLK(10)	C-C	13	14	18	0.00026952
121	sp|P23588|IF4B_HUMAN (457)-sp|Q9BRA2|TXD17_HUMAN (43)	SLENETLNKEEDCHSPTSKPPKPDQPLK(13)-SWCPDCVQAEPVVR(3)	C-C	2	4	5	0.0280406
122	sp|O00148|DX39A_HUMAN (164)-sp|Q13838|DX39B_HUMAN (162)/sp|O00148|DX39A_HUMAN (164)-sp|O00148|DX39A_HUMAN (161)	NCPHVVVGTPGR(2)-KDEEVLKK(7)	C-K	6	7	2	0.000508839
123	sp|Q5VIR6|VPS53_HUMAN (365)-sp|Q5VIR6|VPS53_HUMAN (311)	FSGCTLTDGTLK(4)-EWCMAER(3)	C-C	4	3	3	5.67681e-05
124	sp|Q9BRA2|TXD17_HUMAN (43)-sp|O75153|CLU_HUMAN (1196)	SWCPDCVQAEPVVR(3)-CLTQQAVALQR(1)	C-C	2	1	1	0.238624
125	sp|P49411|EFTU_HUMAN (222)-sp|P49411|EFTU_HUMAN (127)	GEETPVIVGSALCALEGRDPELGLK(13)-HYAHTDCPGHADYVK(7)	C-C	2	1	3	1.22924e-07
126	sp|P05388|RLA0_HUMAN (119)-sp|P05388|RLA0_HUMAN (106)/sp|P05388|RLA0_HUMAN (119)-sp|Q8NHW5|RLA0L_HUMAN (106)/sp|Q8NHW5|RLA0L_HUMAN (119)-sp|P05388|RLA0_HUMAN (106)/sp|Q8NHW5|RLA0L_HUMAN (119)-sp|Q8NHW5|RLA0L_HUMAN (106)	AGAIAPCEVTVPAQNTGLGPEK(7)-EDLTEIRDMLLANKVPAAAR(14)	C-K	3	6	4	0.000179774
127	sp|P17509|HXB6_HUMAN (88)-sp|P17509|HXB6_HUMAN (72)	ESACALSGADEQPPFHPEPR(4)-AAPCDYGPAPAFYR(4)	C-C	3	5	3	0.000269911
128	sp|P04350|TBB4A_HUMAN (12)-sp|Q13885|TBB2A_HUMAN (303)/sp|P04350|TBB4A_HUMAN (12)-sp|A6NNZ2|TBB8B_HUMAN (303)/sp|P04350|TBB4A_HUMAN (12)-sp|P04350|TBB4A_HUMAN (303)/sp|P04350|TBB4A_HUMAN (12)-sp|P07437|TBB5_HUMAN (303)/sp|P04350|TBB4A_HUMAN (12)-sp|Q9BVA1|TBB2B_HUMAN (303)/sp|P04350|TBB4A_HUMAN (12)-sp|Q9BUF5|TBB6_HUMAN (303)/sp|P04350|TBB4A_HUMAN (12)-sp|Q13509|TBB3_HUMAN (303)/sp|P04350|TBB4A_H…	MREIVHLQAGQCGNQIGAK(12)-NMMAACDPR(6)	C-C	5	6	4	0.0255975
129	sp|P54136|SYRC_HUMAN (369)-sp|P14868|SYDC_HUMAN (2)	IVFVPGCSIPLTIVK(7)-PSASASR(1)	C-P	1	3	3	0.188015
130	sp|P49756|RBM25_HUMAN (83)-sp|P49756|RBM25_HUMAN (75)	ENDENCGPTTTVFVGNISEK(6)-DHPGLKAK(6)	C-K	2	3	5	0.00929887
131	sp|Q9BRA2|TXD17_HUMAN (43)-sp|Q9BRA2|TXD17_HUMAN (89)	SWCPDCVQAEPVVR(3)-NLKVTAVPTLLK(3)	C-K	9	8	8	4.93018e-05
132	sp|Q9Y6Y0|NS1BP_HUMAN (143)-sp|Q9Y6Y0|NS1BP_HUMAN (110)	NFASCMGDSR(5)-DVYSAAKK(7)	C-K	1	2	2	5.35988e-05
133	sp|Q96T76|MMS19_HUMAN (554)-sp|Q96T76|MMS19_HUMAN (549)	HLCCLQALSAVSTHPSIVK(3)-VGESNLTNGDEPTQCSR(15)	C-C	3	2	3	3.17309e-06
134	sp|Q13485|SMAD4_HUMAN (123)-sp|Q13485|SMAD4_HUMAN (115)	CDSVCVNPYHYER(1)-YCQYAFDLK(2)	C-C	9	8	7	3.45693e-08
135	sp|P48643|TCPE_HUMAN (377)-sp|P48643|TCPE_HUMAN (242)	MLVIEQCK(7)-KVEDAK(1)	C-K	1	1	1	8.82512e-06
136	sp|Q9BRA2|TXD17_HUMAN (43)-sp|Q9UNE7|CHIP_HUMAN (199)	SWCPDCVQAEPVVR(3)-AQQACIEAK(5)	C-C	2	4	4	0.000286997
137	sp|P49643|PRI2_HUMAN (397)-sp|P49643|PRI2_HUMAN (293)	QKLQSYK(2)-QLHKALR(4)	K-K	3	1	1	0.0133414
138	sp|Q8NFC6|BD1L1_HUMAN (2384)-sp|Q8NFC6|BD1L1_HUMAN (2386)	VPMPSLIAENNCR(12)-CPGPVR(1)	C-C	5	9	5	9.53564e-11
139	sp|Q12931|TRAP1_HUMAN (501)-sp|Q12931|TRAP1_HUMAN (573)	NIYYLCAPNR(6)-SPAAECLSEK(6)	C-C	5	3	3	2.00172e-05
140	sp|P60981|DEST_HUMAN (135)-sp|P60981|DEST_HUMAN (147)	HECQANGPEDLNR(3)-ACIAEK(2)	C-C	13	17	11	9.88087e-06
141	sp|P13010|XRCC5_HUMAN (339)-sp|P13010|XRCC5_HUMAN (249)	CFSVLGFCK(1)-HSIHWPCR(7)	C-C	20	28	21	8.37797e-13
142	sp|P50991|TCPD_HUMAN (252)-sp|P78371|TCPB_HUMAN (250)	IGLIQFCLSAPK(7)-IKIFGSR(2)	C-K	1	2	1	0.028372
143	sp|P55201|BRPF1_HUMAN (515)-sp|P55201|BRPF1_HUMAN (570)	AAAPVVSVPCIPPHR(10)-NCDQVGR(2)	C-C	7	10	17	0.00113505
144	sp|P04183|KITH_HUMAN (79)-sp|P04183|KITH_HUMAN (57)	NTMEALPACLLR(9)-YAKDTR(3)	C-K	1	1	1	0.0285215
145	sp|Q92598|HS105_HUMAN (516)-sp|Q9BRA2|TXD17_HUMAN (43)	VPTEENEMSSEADMECLNQRPPENPDTDK(16)-SWCPDCVQAEPVVR(3)	C-C	1	1	2	0.0213714
146	sp|P55072|TERA_HUMAN (512)-sp|P55072|TERA_HUMAN (535)	FGMTPSKGVLFYGPPGCGK(7)-AIANECQANFISIK(6)	C-K	8	10	12	3.18004e-05
147	sp|O43353|RIPK2_HUMAN (414)-sp|O43353|RIPK2_HUMAN (380)	TTPCSSAIINPLSTAGNSER(4)-AQDCYFMK(4)	C-C	2	3	1	0.000184429
148	sp|Q9BRA2|TXD17_HUMAN (43)-sp|P27348|1433T_HUMAN (134)	SWCPDCVQAEPVVR(3)-YLAEVACGDDR(7)	C-C	1	1	3	2.52515e-05
149	sp|P08238|HS90B_HUMAN (589)-sp|P08238|HS90B_HUMAN (607)/sp|P08238|HS90B_HUMAN (589)-sp|Q58FG1|HS904_HUMAN (303)/sp|P08238|HS90B_HUMAN (589)-sp|P07900|HS90A_HUMAN (615)	LVSSPCCIVTSTYGWTANMER(6)-IMKAQALR(3)	C-K	1	5	3	0.00338689
150	sp|P16591|FER_HUMAN (613)-sp|P16591|FER_HUMAN (627)	ILKQYDHPNIVK(3)-LIGVCTQR(5)	C-K	1	1	3	0.06229
151	sp|Q86U38|NOP9_HUMAN (141)-sp|Q86U38|NOP9_HUMAN (138)	CGVHVLQSALLQLPR(1)-TVACHR(4)	C-C	1	1	1	0.176001
152	sp|P78527|PRKDC_HUMAN (3239)-sp|P78527|PRKDC_HUMAN (3187)	FSMKMK(4)-CFFLSK(1)	C-K	3	3	1	3.91066e-06
153	sp|Q9BRA2|TXD17_HUMAN (43)-sp|O43175|SERA_HUMAN (18)	SWCPDCVQAEPVVR(3)-VLISDSLDPCCR(10)	C-C	9	5	5	0.0101899
154	sp|P17174|AATC_HUMAN (396)-sp|P17174|AATC_HUMAN (46)	INVSGLTTKNLDYVATSIHEAVTK(9)-TDDCHPWVLPVVK(4)	C-K	5	5	6	6.29592e-05
155	sp|O15355|PPM1G_HUMAN (13)-sp|O15355|PPM1G_HUMAN (164)	CSGDGVGAPR(1)-YGQNCHK(5)	C-C	1	2	3	7.31409e-06
156	sp|O75223|GGCT_HUMAN (118)-sp|O75223|GGCT_HUMAN (42)	VATQEGKEITCR(7)-NPSAAFFCVAR(8)	C-K	2	5	5	9.49053e-07
157	sp|O60885|BRD4_HUMAN (608)-sp|O60885|BRD4_HUMAN (356)	CKPMSYEEK(2)-CCSGILK(1)	C-K	1	1	1	0.0155097
158	sp|P49589|SYCC_HUMAN (27)-sp|P49589|SYCC_HUMAN (503)	VQPQWSPPAGTQPCR(14)-TAIHKALCDNVDTR(5)	C-K	3	4	3	0.0264099
159	sp|Q8IY18|SMC5_HUMAN (911)-sp|Q8IY18|SMC5_HUMAN (229)	KVELDQYR(1)-QLETSCK(6)	C-K	4	1	1	6.4282e-07
160	sp|Q96PK6|RBM14_HUMAN (90)-sp|Q96PK6|RBM14_HUMAN (108)	IFVGNVSAACTSQELR(10)-VIECDVVK(4)	C-C	4	10	6	4.88836e-05
161	sp|P13639|EF2_HUMAN (272)-sp|P13639|EF2_HUMAN (259)	YFDPANGKFSK(8)-KLWGDR(1)	K-K	2	6	4	0.00182833
162	sp|Q13885|TBB2A_HUMAN (12)-sp|Q13885|TBB2A_HUMAN (354)/sp|Q13885|TBB2A_HUMAN (12)-sp|A6NNZ2|TBB8B_HUMAN (354)/sp|Q13885|TBB2A_HUMAN (12)-sp|P04350|TBB4A_HUMAN (354)/sp|Q13885|TBB2A_HUMAN (12)-sp|P07437|TBB5_HUMAN (354)/sp|Q13885|TBB2A_HUMAN (12)-sp|Q9BVA1|TBB2B_HUMAN (354)/sp|Q13885|TBB2A_HUMAN (12)-sp|Q3ZCM7|TBB8_HUMAN (354)/sp|Q13885|TBB2A_HUMAN (12)-sp|P68371|TBB4B_HUMAN (354)/sp|P07437|TBB5_H…	EIVHIQAGQCGNQIGAK(10)-TAVCDIPPR(4)	C-C	29	25	30	0.000514274
163	sp|P15880|RS2_HUMAN (182)-sp|P15880|RS2_HUMAN (188)	PHTVPCK(6)-CGSVLVR(1)	C-C	1	1	5	0.000654241
164	sp|A0AVT1|UBA6_HUMAN (347)-sp|Q9BRA2|TXD17_HUMAN (43)	KPNVGCQQDSEELLK(6)-SWCPDCVQAEPVVR(3)	C-C	11	7	5	0.0105442
165	sp|O75643|U520_HUMAN (453)-sp|O75643|U520_HUMAN (487)	PKPFGSEEQLLPVEK(2)-IQSKLYR(4)	K-K	1	2	4	0.00248434
166	sp|Q9NWK9|BCD1_HUMAN (181)-sp|Q9NWK9|BCD1_HUMAN (171)	EELMHGECVK(8)-FVGQCIK(5)	C-C	3	1	2	0.00178603
167	sp|Q9BRA2|TXD17_HUMAN (43)-sp|Q5TFE4|NT5D1_HUMAN (179)	SWCPDCVQAEPVVR(3)-ENCGIYFPEIK(3)	C-C	10	3	3	0.00221753
168	sp|Q9ULE6|PALD_HUMAN (65)-sp|Q9ULE6|PALD_HUMAN (750)	VAPVVITYNCK(10)-EIIICTYR(5)	C-C	3	2	1	4.49956e-05
169	sp|Q06587|RING1_HUMAN (398)-sp|Q06587|RING1_HUMAN (279)	VSRPLELCYAPTK(8)-GEYCQTR(4)	C-C	1	1	2	0.00144711
170	sp|Q6P2Q9|PRP8_HUMAN (1344)-sp|O43290|SNUT1_HUMAN (674)	WSKQTDVGITHFR(3)-SLPSAVYCIEDK(8)	C-K	2	2	1	0.0208868
171	sp|Q15149|PLEC_HUMAN (3295)-sp|Q15149|PLEC_HUMAN (3299)	SHRVPLDVACAR(10)-GCLDEETSR(2)	C-C	2	1	1	0.0122079
172	sp|Q9BRA2|TXD17_HUMAN (43)-sp|P49368|TCPG_HUMAN (213)	SWCPDCVQAEPVVR(3)-IPGGIIEDSCVLR(10)	C-C	3	2	1	0.00981383
173	sp|Q8TC07|TBC15_HUMAN (184)-sp|Q8TC07|TBC15_HUMAN (197)	YVVLCESPQDK(5)-TLLVNCQNK(6)	C-C	6	4	1	0.00054971
174	sp|Q9C0B1|FTO_HUMAN (326)-sp|Q9C0B1|FTO_HUMAN (104)	VAECSTGTLDYILQR(4)-ILIGNPGCTYK(8)	C-C	18	9	9	6.42563e-07
175	sp|Q9BWF3|RBM4_HUMAN (162)-sp|Q9BWF3|RBM4_HUMAN (175)/sp|Q9BQ04|RBM4B_HUMAN (162)-sp|Q9BWF3|RBM4_HUMAN (175)	TAPGMGDQSGCYR(11)-ECPIDR(2)	C-C	1	2	3	0.00227633
176	sp|Q92945|FUBP2_HUMAN (176)-sp|Q92945|FUBP2_HUMAN (379)	IQQDSGCK(7)-CEHAAR(1)	C-C	1	1	1	7.69852e-05
177	sp|P52789|HXK2_HUMAN (158)-sp|P52789|HXK2_HUMAN (176)	KLPLGFTFSFPCHQTK(12)-GFKSSGVEGR(3)	C-K	7	5	1	3.34304e-08
178	sp|P21675|TAF1_HUMAN (1364)-sp|P21675|TAF1_HUMAN (1619)/sp|P21675|TAF1_HUMAN (1364)-sp|Q8IZX4|TAF1L_HUMAN (1638)	VGTTVHCDYLNRPHK(7)-DICTAK(3)	C-C	2	3	1	0.015634
179	sp|P08670|VIME_HUMAN (223)-sp|P08670|VIME_HUMAN (328)	KVESLQEEIAFLK(1)-QVQSLTCEVDALK(7)	C-K	6	8	6	2.49453e-05
180	sp|P28702|RXRB_HUMAN (19)-sp|P28702|RXRB_HUMAN (30)	HAAGQCGPVGVR(6)-EMHCGVASR(4)	C-C	2	3	3	0.00553942
181	sp|Q9BRA2|TXD17_HUMAN (43)-sp|P60981|DEST_HUMAN (147)	SWCPDCVQAEPVVR(3)-ACIAEK(2)	C-C	5	4	8	0.101752
182	sp|P62258|1433E_HUMAN (98)-sp|P62258|1433E_HUMAN (125)	LICCDILDVLDK(4)-MKGDYHR(2)	C-K	11	17	12	8.04041e-08
183	sp|Q6P4I2|WDR73_HUMAN (259)-sp|Q6P4I2|WDR73_HUMAN (251)	DLCHPVSSVQCPVSVPSPDPELLR(3)-LCLLDPR(2)	C-C	5	2	3	0.00757566
184	sp|Q9HCK8|CHD8_HUMAN (1947)-sp|Q9HCK8|CHD8_HUMAN (1980)	HGVSQTDCNIMQDPDFSFLAAR(8)-CSTPLLHQQYTSR(1)	C-C	5	6	4	2.03314e-08
185	sp|Q9BXP5|SRRT_HUMAN (490)-sp|Q9BXP5|SRRT_HUMAN (640)	LRECELSPGVNR(4)-CGIIHVR(1)	C-C	2	1	2	4.55452e-05
186	sp|Q9UGP4|LIMD1_HUMAN (374)-sp|Q9UGP4|LIMD1_HUMAN (222)	PGCTDLGTGPK(3)-PCGDHPLNHR(2)	C-C	5	4	4	0.0025067
187	sp|Q9NVS9|PNPO_HUMAN (156)-sp|Q9BRA2|TXD17_HUMAN (43)	KLPEEEAECYFHSR(9)-SWCPDCVQAEPVVR(3)	C-C	1	5	1	0.0270886
188	sp|Q9BRA2|TXD17_HUMAN (43)-sp|O43390|HNRPR_HUMAN (99)/sp|Q9BRA2|TXD17_HUMAN (43)-sp|O60506|HNRPQ_HUMAN (96)	SWCPDCVQAEPVVR(3)-SAFLCGVMK(5)	C-C	4	2	1	0.110656
189	sp|Q15365|PCBP1_HUMAN (194)-sp|Q15365|PCBP1_HUMAN (109)	VMTIPYQPMPASSPVICAGGQDR(17)-LVVPATQCGSLIGK(8)	C-C	8	8	5	0.0396369
190	sp|Q8IX18|DHX40_HUMAN (42)-sp|Q8IX18|DHX40_HUMAN (33)	GCTSQEGGTTPTFPIQK(2)-LSAVCIADREEK(5)	C-C	7	5	5	0.000114652
191	sp|P04075|ALDOA_HUMAN (2)-sp|P04075|ALDOA_HUMAN (2)	PYQYPALTPEQK(1)-PYQYPALTPEQK(1)	P-P	3	5	4	0.278633
192	sp|Q9BRA2|TXD17_HUMAN (43)-sp|Q9Y5X3|SNX5_HUMAN (347)	SWCPDCVQAEPVVR(3)-LAEAHQQECCQK(10)	C-C	2	1	1	0.0172723
193	sp|Q10713|MPPA_HUMAN (466)-sp|O75439|MPPB_HUMAN (148)	LPHELCTLIR(6)-AFSKDLPR(4)	C-K	2	6	8	0.172623
194	sp|P55072|TERA_HUMAN (529)-sp|P55072|TERA_HUMAN (522)	TLLAKAIANECQANFISIK(5)-GVLFYGPPGCGK(10)	C-K	12	5	9	7.44247e-06
195	sp|P17987|TCPA_HUMAN (111)-sp|P50991|TCPD_HUMAN (2)	QKIHPTSVISGYR(2)-PENVAPR(1)	K-P	1	3	1	0.264311
196	sp|O15355|PPM1G_HUMAN (241)-sp|Q9BRA2|TXD17_HUMAN (43)	GTEAGQVGEPGIPTGEAGPSCSSASDKLPR(21)-SWCPDCVQAEPVVR(3)	C-C	1	1	1	0.139729
197	sp|Q9BRA2|TXD17_HUMAN (43)-sp|Q9BXJ9|NAA15_HUMAN (721)	SWCPDCVQAEPVVR(3)-LFNTAVCESK(7)	C-C	4	6	11	0.00024996
198	sp|Q99832|TCPH_HUMAN (310)-sp|Q99832|TCPH_HUMAN (218)	LPIGDVATQYFADRDMFCAGR(18)-KTFSYAGFEMQPK(1)	C-K	1	2	2	0.00484149
199	sp|O43353|RIPK2_HUMAN (414)-sp|O43353|RIPK2_HUMAN (388)	TTPCSSAIINPLSTAGNSER(4)-LHHCPGNHSWDSTISGSQR(4)	C-C	1	9	7	0.00136473
200	sp|Q92879|CELF1_HUMAN (177)-sp|Q92879|CELF1_HUMAN (150)	AMHQAQTMEGCSSPMVVK(11)-GCAFVTFTTR(2)	C-C	2	1	2	0.000244872
201	sp|Q9BRA2|TXD17_HUMAN (43)-sp|P05161|ISG15_HUMAN (78)	SWCPDCVQAEPVVR(3)-CDEPLSILVR(1)	C-C	3	3	4	0.00175509
202	sp|P56385|ATP5I_HUMAN (55)-sp|Q86VP6|CAND1_HUMAN (1153)/sp|O75155|CAND2_HUMAN (1178)-sp|Q86VP6|CAND1_HUMAN (1153)/sp|Q86VP6|CAND1_HUMAN (1173)-sp|Q86VP6|CAND1_HUMAN (1153)	QDELKR(5)-ATCTTK(3)	C-K	2	1	2	0.00746038
203	sp|P23396|RS3_HUMAN (97)-sp|P62273|RS29_HUMAN (48)	GLCAIAQAESLR(3)-QYAKDIGFIK(4)	C-K	2	1	4	0.0402907
204	sp|Q9H3R5|CENPH_HUMAN (35)-sp|Q9BRA2|TXD17_HUMAN (43)	AGGPPQVAGAQAACSEDR(14)-SWCPDCVQAEPVVR(3)	C-C	1	1	1	0.00874014
205	sp|P35520|CBS_HUMAN (15)-sp|P35520|CBS_HUMAN (52)/sp|P35520|CBS_HUMAN (15)-sp|P0DN79|CBSL_HUMAN (52)/sp|P0DN79|CBSL_HUMAN (15)-sp|P35520|CBS_HUMAN (52)/sp|P0DN79|CBSL_HUMAN (15)-sp|P0DN79|CBSL_HUMAN (52)	PSETPQAEVGPTGCPHR(14)-CTWQLGR(1)	C-C	3	5	3	0.000233588
206	sp|P27824|CALX_HUMAN (170)-sp|P27824|CALX_HUMAN (134)	LLSKTPELNLDQFHDK(4)-HHAISAKLNK(7)	K-K	1	1	1	2.53882e-05
207	sp|O95757|HS74L_HUMAN (740)-sp|O95757|HS74L_HUMAN (774)	CISDAMSWLNSK(1)-VSEIVAKSK(7)	C-K	2	3	5	0.000319658
208	sp|Q06830|PRDX1_HUMAN (83)-sp|Q06830|PRDX1_HUMAN (192)	LNCQVIGASVDSHFCHLAWVNTPK(15)-SKEYFSK(2)	C-K	6	11	8	0.000302115
209	sp|Q92945|FUBP2_HUMAN (436)-sp|Q92945|FUBP2_HUMAN (379)	CGLVIGR(1)-CEHAAR(1)	C-C	7	7	8	2.36663e-09
210	sp|O95817|BAG3_HUMAN (151)-sp|Q9BRA2|TXD17_HUMAN (43)	QCGQVAAAAAAQPPASHGPER(2)-SWCPDCVQAEPVVR(3)	C-C	5	3	2	0.0233083
211	sp|P15311|EZRI_HUMAN (64)-sp|P35241|RADI_HUMAN (2)/sp|P15311|EZRI_HUMAN (64)-sp|P15311|EZRI_HUMAN (2)	KVSAQEVR(1)-PKPINVR(1)	K-P	3	3	2	0.000280914
212	sp|P13639|EF2_HUMAN (41)-sp|P13639|EF2_HUMAN (337)	STLTDSLVCK(9)-PLLKAVMR(4)	C-K	5	7	6	4.14947e-08
213	sp|P78371|TCPB_HUMAN (535)-sp|P50991|TCPD_HUMAN (2)	VPDHHPC(7)-PENVAPR(1)	C-P	8	6	6	0.000187214
214	sp|P27708|PYR1_HUMAN (1455)-sp|P27708|PYR1_HUMAN (1296)	VHVDCMTSQK(5)-CEAYLK(1)	C-C	2	2	4	0.00128676
215	sp|P63208|SKP1_HUMAN (160)-sp|Q8NEZ5|FBX22_HUMAN (47)	KENQWCEEK(6)-VACVCR(3)	C-C	2	2	1	0.0859877
216	sp|Q9BVP2|GNL3_HUMAN (280)-sp|Q9BVP2|GNL3_HUMAN (234)	QEQMCNVGVSMGLTR(5)-SEVCFGK(4)	C-C	1	4	2	0.0044822
217	sp|O43175|SERA_HUMAN (21)-sp|O43175|SERA_HUMAN (18)	KILQDGGLQVVEK(1)-VLISDSLDPCCR(10)	C-K	1	1	2	2.88261e-05
218	sp|Q9C0C9|UBE2O_HUMAN (314)-sp|Q9C0C9|UBE2O_HUMAN (341)	SFCPGGTDSVSPPPSVITQENLGR(3)-LGCFDHAQR(3)	C-C	10	7	8	0.000216828
219	sp|Q9BRA2|TXD17_HUMAN (43)-sp|Q9BSD7|NTPCR_HUMAN (101)	SWCPDCVQAEPVVR(3)-NADCSSGPGQR(4)	C-C	9	5	8	0.00122592
220	sp|Q7Z2Z2|EFL1_HUMAN (474)-sp|Q9BRA2|TXD17_HUMAN (43)	LAAAQGQAPLEPTQDGSAIETCPK(22)-SWCPDCVQAEPVVR(3)	C-C	5	4	7	0.000150756
221	sp|Q92945|FUBP2_HUMAN (473)-sp|Q92945|FUBP2_HUMAN (436)	QLPPNGDPNFKLFIIR(11)-CGLVIGR(1)	C-K	22	31	22	4.86548e-09
222	sp|P27348|1433T_HUMAN (25)-sp|P27348|1433T_HUMAN (9)	YDDMATCMK(7)-TELIQKAK(6)	C-K	8	5	5	6.58698e-07
223	sp|Q6ZN17|LN28B_HUMAN (201)-sp|Q6ZN17|LN28B_HUMAN (187)	EVGGGHGCTSPPFPQEAR(8)-QEAESQPCTSTLPR(8)	C-C	2	5	4	2.95647e-05
224	sp|Q96F63|CCD97_HUMAN (103)-sp|Q96F63|CCD97_HUMAN (78)	VAILAQLYHEKPLVFLER(11)-LPVCSQQQGEPDLTEHEK(4)	C-K	1	4	1	0.000145245
225	sp|Q99714|HCD2_HUMAN (214)-sp|Q99714|HCD2_HUMAN (105)	VCNFLASQVPFPSR(2)-KGQTHTLEDFQR(1)	C-K	8	4	4	0.00140562
226	sp|P50991|TCPD_HUMAN (379)-sp|P50991|TCPD_HUMAN (2)	ITGCASPGK(4)-PENVAPR(1)	C-P	1	3	3	0.00103464
227	sp|Q9BRA2|TXD17_HUMAN (43)-sp|Q7L2J0|MEPCE_HUMAN (54)	SWCPDCVQAEPVVR(3)-CAPSAGSPAAAVGR(1)	C-C	2	4	5	4.73085e-06
228	sp|Q8TC07|TBC15_HUMAN (184)-sp|Q8TC07|TBC15_HUMAN (197)	YVVLCESPQDK(5)-RTLLVNCQNK(7)	C-C	2	5	3	0.00375094
229	sp|Q9BXP5|SRRT_HUMAN (479)-sp|Q9BXP5|SRRT_HUMAN (490)	EICWNLQNIR(3)-ECELSPGVNR(2)	C-C	10	5	7	2.62085e-05
230	sp|P49458|SRP09_HUMAN (2)-sp|P49458|SRP09_HUMAN (48)	PQYQTWEEFSR(1)-VTDDLVCLVYK(7)	C-P	8	8	5	9.9244e-05
231	sp|O00411|RPOM_HUMAN (94)-sp|O00411|RPOM_HUMAN (119)	LPECGSGDGSLQPPRK(4)-DATPVPCGR(7)	C-C	1	1	3	0.000247046
232	sp|Q07866|KLC1_HUMAN (309)-sp|Q07866|KLC1_HUMAN (320)/sp|Q07866|KLC1_HUMAN (309)-sp|Q9H0B6|KLC2_HUMAN (305)/sp|Q9H0B6|KLC2_HUMAN (294)-sp|Q07866|KLC1_HUMAN (320)/sp|Q9H0B6|KLC2_HUMAN (294)-sp|Q9H0B6|KLC2_HUMAN (305)	DHPAVAATLNNLAVLYGKR(18)-EAEPLCK(6)	C-K	3	2	1	0.000626197
233	sp|Q9NZB2|F120A_HUMAN (12)-sp|Q9NX05|F120C_HUMAN (354)/sp|Q9NZB2|F120A_HUMAN (12)-sp|Q9NZB2|F120A_HUMAN (279)	GVQGFQDYIEKHCPSAVVPVELQK(11)-AHQLVLPPCDVVIK(9)	C-K	3	2	3	1.03387e-06
234	sp|P51003|PAPOA_HUMAN (2)-sp|P51003|PAPOA_HUMAN (293)	PFPVTTQGSQQTQPPQK(1)-QPEECNLNLPVWDPR(5)	C-P	4	6	5	4.50103e-06
235	sp|A0A024RBG1|NUD4B_HUMAN (132)-sp|Q9BRA2|TXD17_HUMAN (43)/sp|Q8NFP7|NUD10_HUMAN (131)-sp|Q9BRA2|TXD17_HUMAN (43)/sp|Q9NZJ9|NUDT4_HUMAN (131)-sp|Q9BRA2|TXD17_HUMAN (43)/sp|Q96G61|NUD11_HUMAN (131)-sp|Q9BRA2|TXD17_HUMAN (43)	VLQCHKPVHAEYLEK(4)-SWCPDCVQAEPVVR(3)	C-C	3	2	3	0.0248264
236	sp|P31943|HNRH1_HUMAN (267)-sp|Q15233|NONO_HUMAN (145)/sp|P55795|HNRH2_HUMAN (267)-sp|Q15233|NONO_HUMAN (145)	DLNYCFSGMSDHR(5)-FACHSASLTVR(3)	C-C	4	1	7	0.000225246
237	sp|Q13885|TBB2A_HUMAN (303)-sp|P78371|TCPB_HUMAN (535)/sp|A6NNZ2|TBB8B_HUMAN (303)-sp|P78371|TCPB_HUMAN (535)/sp|P04350|TBB4A_HUMAN (303)-sp|P78371|TCPB_HUMAN (535)/sp|P07437|TBB5_HUMAN (303)-sp|P78371|TCPB_HUMAN (535)/sp|Q9BVA1|TBB2B_HUMAN (303)-sp|P78371|TCPB_HUMAN (535)/sp|Q9BUF5|TBB6_HUMAN (303)-sp|P78371|TCPB_HUMAN (535)/sp|Q13509|TBB3_HUMAN (303)-sp|P78371|TCPB_HUMAN (535)/sp|Q3ZCM7|TBB8_HU…	NMMAACDPR(6)-RVPDHHPC(8)	C-C	4	1	1	0.314872
238	sp|Q9P2T1|GMPR2_HUMAN (222)-sp|Q9P2T1|GMPR2_HUMAN (186)	GHIISDGGCSCPGDVAK(9)-VGIGPGSVCTTR(9)	C-C	5	6	3	0.000133716
239	sp|P52732|KIF11_HUMAN (43)-sp|P52732|KIF11_HUMAN (25)	ASAHSIVECDPVRK(9)-CRPFNLAER(1)	C-C	2	2	1	0.0105855
240	sp|P41091|IF2G_HUMAN (105)-sp|P41091|IF2G_HUMAN (2)/sp|P41091|IF2G_HUMAN (105)-sp|Q2VIR3|IF2GL_HUMAN (2)	SCGSSTPDEFPTDIPGTK(2)-AGGEAGVTLGQPHLSR(1)	A-C	5	2	4	1.81333e-09
241	sp|Q9UJC3|HOOK1_HUMAN (432)-sp|Q9UJC3|HOOK1_HUMAN (432)	CSQVQQDHLNQTDASATK(1)-CSQVQQDHLNQTDASATK(1)	C-C	6	1	2	0.0209981
242	sp|Q9BRA2|TXD17_HUMAN (43)-sp|P49327|FAS_HUMAN (2202)	SWCPDCVQAEPVVR(3)-ADEASELACPTPK(9)	C-C	2	1	2	0.00409694
243	sp|Q9Y263|PLAP_HUMAN (622)-sp|Q9Y263|PLAP_HUMAN (584)	LSIKHPSVNENFCNEK(4)-ILSLICNSSSEK(6)	C-K	3	3	9	0.000108569
244	sp|P78371|TCPB_HUMAN (522)-sp|P50991|TCPD_HUMAN (2)	VDNIIKAAPR(6)-PENVAPR(1)	K-P	5	6	5	0.0358387
245	sp|Q6IBS0|TWF2_HUMAN (118)-sp|Q6IBS0|TWF2_HUMAN (141)	EFGGGHIKDELFGTVK(8)-HLSSCAAPAPLTSAER(5)	C-K	8	4	1	0.00116627
246	sp|Q9HBU6|EKI1_HUMAN (313)-sp|Q9HBU6|EKI1_HUMAN (222)	EILSNLGSPVVLCHNDLLCK(19)-HVCNPAIFR(3)	C-C	1	4	2	0.00587568
247	sp|Q15233|NONO_HUMAN (190)-sp|Q15233|NONO_HUMAN (145)	GRPSGKGIVEFSGK(6)-FACHSASLTVR(3)	C-K	7	5	3	4.81987e-05
248	sp|Q92989|CLP1_HUMAN (338)-sp|Q8WW01|SEN15_HUMAN (13)	VGAPTIPDSCLPLGMSQEDNQLK(10)-GDSEPTPGCSGLGPGGVR(9)	C-C	7	6	4	0.0122019
249	sp|O75529|TAF5L_HUMAN (291)-sp|Q9Y6J9|TAF6L_HUMAN (122)	LLAAGFDNSCIK(10)-GCAETAVR(2)	C-C	1	1	1	0.0304585
250	sp|A0A0B4J2A2|PAL4C_HUMAN (52)-sp|P23528|COF1_HUMAN (147)/sp|P62937|PPIA_HUMAN (52)-sp|P23528|COF1_HUMAN (147)/sp|F5H284|PAL4D_HUMAN (52)-sp|P23528|COF1_HUMAN (147)/sp|P0DN37|PAL4G_HUMAN (52)-sp|P23528|COF1_HUMAN (147)/sp|A0A075B767|PAL4H_HUMAN (52)-sp|P23528|COF1_HUMAN (147)/sp|Q9Y536|PAL4A_HUMAN (52)-sp|P23528|COF1_HUMAN (147)/sp|A0A075B759|PAL4E_HUMAN (52)-sp|P23528|COF1_HUMAN (147)/sp|P0DN26|…	GSCFHR(3)-CTLAEK(1)	C-C	1	2	1	0.162908
251	sp|Q15645|PCH2_HUMAN (334)-sp|Q15645|PCH2_HUMAN (341)	IYLSCLEELMK(5)-CQIIYPR(1)	C-C	2	1	2	0.000488916
252	sp|Q9BVP2|GNL3_HUMAN (251)-sp|Q9BVP2|GNL3_HUMAN (234)	LLGGFQETCSK(9)-SEVCFGK(4)	C-C	2	2	4	0.00344923
253	sp|Q9UKF6|CPSF3_HUMAN (527)-sp|Q9UKF6|CPSF3_HUMAN (595)	QTQAIPYTGPFNLLCYQLQK(15)-KGAVQK(1)	C-K	2	2	9	0.000447821
254	sp|Q9UGI8|TES_HUMAN (196)-sp|Q9UGI8|TES_HUMAN (230)	LPCEMDAQGPK(3)-SAEHKR(5)	C-K	1	3	1	0.0273925
255	sp|Q96FW1|OTUB1_HUMAN (23)-sp|Q9BRA2|TXD17_HUMAN (43)	QEPLGSDSEGVNCLAYDEAIMAQQDR(13)-SWCPDCVQAEPVVR(3)	C-C	1	2	2	0.000160721
256	sp|O00267|SPT5H_HUMAN (628)-sp|O00267|SPT5H_HUMAN (626)	KLVENGGMFVCK(1)-SFAFLHCK(7)	C-K	4	2	2	0.000355902
257	sp|O75874|IDHC_HUMAN (212)-sp|O75874|IDHC_HUMAN (269)	GWPLYLSTKNTILK(9)-SEGGFIWACK(9)	C-K	3	2	5	4.55883e-09
258	sp|P15927|RFA2_HUMAN (219)-sp|P27694|RFA1_HUMAN (503)	ACPRPEGLNFQDLK(2)-CDTEFPNFK(1)	C-C	1	1	1	0.0529753
259	sp|Q9BRA2|TXD17_HUMAN (43)-sp|Q9BRA2|TXD17_HUMAN (43)	SWCPDCVQAEPVVR(3)-SWCPDCVQAEPVVR(3)	C-C	258	219	226	0.00183047
260	sp|Q92888|ARHG1_HUMAN (911)-sp|Q92888|ARHG1_HUMAN (537)	LRPLLSQLGGNSVPQPGCT(18)-FCAFVQEAESRPR(2)	C-C	1	2	2	2.01075e-05
261	sp|Q9UQR0|SCML2_HUMAN (324)-sp|Q9UQR0|SCML2_HUMAN (350)	EKPLPVICSTSAASLK(8)-DVASGPCK(7)	C-C	1	1	1	0.0150268
262	sp|O60885|BRD4_HUMAN (391)-sp|P25440|BRD2_HUMAN (425)/sp|O60885|BRD4_HUMAN (391)-sp|O60885|BRD4_HUMAN (429)/sp|O60885|BRD4_HUMAN (391)-sp|Q15059|BRD3_HUMAN (387)	PVDVEALGLHDYCDIIK(13)-LMFSNCYK(6)	C-C	2	1	3	0.0231481
263	sp|Q8TC07|TBC15_HUMAN (184)-sp|Q8TC07|TBC15_HUMAN (197)	YVVLCESPQDKR(5)-TLLVNCQNK(6)	C-C	2	3	6	1.8506e-06
264	sp|Q96FZ2|HMCES_HUMAN (266)-sp|Q96FZ2|HMCES_HUMAN (39)	NNTPECLAPVDLVVK(6)-YCPSYNK(2)	C-C	3	4	2	9.22485e-06
265	sp|P21266|GSTM3_HUMAN (91)-sp|P21266|GSTM3_HUMAN (91)	HNMCGETEEEK(4)-HNMCGETEEEK(4)	C-C	1	2	3	0.287691
266	sp|O75170|PP6R2_HUMAN (511)-sp|O75170|PP6R2_HUMAN (451)	GLPADCR(6)-CCLVQR(2)	C-C	4	2	4	0.00045429
267	sp|O43353|RIPK2_HUMAN (388)-sp|O43353|RIPK2_HUMAN (407)	LHHCPGNHSWDSTISGSQR(4)-AAFCDHK(4)	C-C	10	6	2	0.0123113
268	sp|Q96T51|RUFY1_HUMAN (184)-sp|Q96T51|RUFY1_HUMAN (219)	LCPEASDIATSVR(2)-KLADYLK(1)	C-K	1	1	6	0.000334316
269	sp|P07900|HS90A_HUMAN (632)-sp|P08238|HS90B_HUMAN (607)/sp|P07900|HS90A_HUMAN (632)-sp|Q58FG1|HS904_HUMAN (303)/sp|P07900|HS90A_HUMAN (632)-sp|P07900|HS90A_HUMAN (615)	KHLEINPDHSIIETLR(1)-IMKAQALR(3)	K-K	1	2	2	2.08341e-05
270	sp|P55072|TERA_HUMAN (105)-sp|P55072|TERA_HUMAN (60)	LGDVISIQPCPDVK(10)-GDTVLLKGK(7)	C-K	1	2	2	0.00101179
271	sp|P17812|PYRG1_HUMAN (243)-sp|P17812|PYRG1_HUMAN (218)	ISMFCHVEPEQVICVHDVSSIYR(14)-CSNPLDTSVK(1)	C-C	2	3	4	7.59189e-08
272	sp|Q92598|HS105_HUMAN (34)-sp|Q92598|HS105_HUMAN (272)/sp|Q92598|HS105_HUMAN (34)-sp|O95757|HS74L_HUMAN (272)	CTPSVISFGSK(1)-LYQECEKLK(7)	C-K	3	3	7	1.10011e-06
273	sp|Q15233|NONO_HUMAN (145)-sp|P84103|SRSF3_HUMAN (6)	FACHSASLTVR(3)-DSCPLDCK(3)	C-C	5	1	1	0.0049235
274	sp|P21333|FLNA_HUMAN (2543)-sp|Q9BRA2|TXD17_HUMAN (43)	ATCAPQHGAPGPGPADASK(3)-SWCPDCVQAEPVVR(3)	C-C	5	9	2	0.0470447
275	sp|Q9BRA2|TXD17_HUMAN (40)-sp|Q9BRA2|TXD17_HUMAN (46)	DAGGKSWCPDCVQAEPVVR(5)-SWCPDCVQAEPVVR(6)	C-K	1	1	1	0.00772223
276	sp|O14617|AP3D1_HUMAN (1121)-sp|O14617|AP3D1_HUMAN (1103)	SIQGHHVCLLVKK(12)-VDSCASMYSR(4)	C-K	6	2	1	0.000133195
277	sp|P27348|1433T_HUMAN (134)-sp|P27348|1433T_HUMAN (80)	YLAEVACGDDR(7)-KLQLIKDYR(6)	C-K	1	4	5	0.000389187
278	sp|Q9UKN8|TF3C4_HUMAN (257)-sp|Q9UKN8|TF3C4_HUMAN (268)	MEWSGICTTQQVK(7)-HNNECR(5)	C-C	7	9	2	0.00947752
279	sp|P52888|THOP1_HUMAN (538)-sp|P52888|THOP1_HUMAN (350)	ELLEKLIESR(5)-YCVDQNLLK(2)	C-K	11	5	8	8.1645e-07
280	sp|O60832|DKC1_HUMAN (74)-sp|O60832|DKC1_HUMAN (379)	TTHYTPLACGSNPLK(9)-KWGLGPK(1)	C-K	5	2	5	0.00130738
281	sp|Q53H96|P5CR3_HUMAN (266)-sp|Q53H96|P5CR3_HUMAN (269)/sp|Q53H96|P5CR3_HUMAN (266)-sp|Q9P281|BAHC1_HUMAN (2457)	AATMSAVEAATCR(12)-AKELSR(2)	C-K	8	6	5	1.64133e-05
282	sp|Q5VYK3|ECM29_HUMAN (1257)-sp|Q5VYK3|ECM29_HUMAN (1239)	TIAALLPCLLDK(8)-MCDPAK(2)	C-C	2	2	2	0.00370899
283	sp|P27348|1433T_HUMAN (85)-sp|P27348|1433T_HUMAN (9)	EKVESELR(2)-TELIQKAK(6)	K-K	2	1	1	0.000221265
284	sp|Q04727|TLE4_HUMAN (491)-sp|Q04727|TLE4_HUMAN (721)/sp|Q04727|TLE4_HUMAN (491)-sp|Q04725|TLE2_HUMAN (691)/sp|Q04727|TLE4_HUMAN (491)-sp|Q04726|TLE3_HUMAN (720)/sp|Q04727|TLE4_HUMAN (491)-sp|Q04724|TLE1_HUMAN (718)/sp|Q04724|TLE1_HUMAN (488)-sp|Q04727|TLE4_HUMAN (721)/sp|Q04724|TLE1_HUMAN (488)-sp|Q04725|TLE2_HUMAN (691)/sp|Q04724|TLE1_HUMAN (488)-sp|Q04726|TLE3_HUMAN (720)/sp|Q04724|TLE1_HUMAN …	QINTLNHGEVVCAVTISNPTR(12)-WFVSTGKDNLLNAWR(7)	C-K	1	6	2	0.00367786
285	sp|P21333|FLNA_HUMAN (1157)-sp|P21333|FLNA_HUMAN (1165)	AHVVPCFDASK(6)-CSGPGLER(1)	C-C	4	4	3	0.00155689
286	sp|P78417|GSTO1_HUMAN (143)-sp|P78417|GSTO1_HUMAN (192)	EDYAGLKEEFRK(7)-LNECVDHTPK(4)	C-K	9	3	8	1.83383e-05
287	sp|Q7Z6Z7|HUWE1_HUMAN (4341)-sp|Q7Z6Z7|HUWE1_HUMAN (3658)	LPSAHTCFNQLDLPAYESFEK(7)-AQCETLSPDGLPEEQPQTTK(3)	C-C	1	1	1	5.95759e-05
288	sp|Q8TEX9|IPO4_HUMAN (708)-sp|P62241|RS8_HUMAN (37)	LLECPHLNVR(4)-PAANTKIGPR(6)	C-K	2	5	3	0.00422013
289	sp|P21333|FLNA_HUMAN (2543)-sp|P21333|FLNA_HUMAN (2601)	ATCAPQHGAPGPGPADASK(3)-TPCEEILVK(3)	C-C	4	2	4	0.000110223
290	sp|O15067|PUR4_HUMAN (270)-sp|O15067|PUR4_HUMAN (336)	FCDNSSAIQGK(2)-IRDVQCTGR(6)	C-C	1	3	4	0.000195759
291	sp|P23528|COF1_HUMAN (139)-sp|P63261|ACTG_HUMAN (328)/sp|P23528|COF1_HUMAN (139)-sp|P68032|ACTC_HUMAN (330)/sp|P23528|COF1_HUMAN (139)-sp|P68133|ACTS_HUMAN (330)/sp|P23528|COF1_HUMAN (139)-sp|P62736|ACTA_HUMAN (330)/sp|P23528|COF1_HUMAN (139)-sp|Q562R1|ACTBL_HUMAN (329)/sp|P23528|COF1_HUMAN (139)-sp|P63267|ACTH_HUMAN (329)/sp|P23528|COF1_HUMAN (139)-sp|P60709|ACTB_HUMAN (328)	HELQANCYEEVK(7)-IKIIAPPER(2)	C-K	12	11	17	0.00332376
292	sp|P25205|MCM3_HUMAN (207)-sp|P25205|MCM3_HUMAN (360)	DHQTITIQEMPEKAPAGQLPR(13)-YVLCTAPR(4)	C-K	3	2	3	0.00454329
293	sp|Q9BRX5|PSF3_HUMAN (188)-sp|Q14691|PSF1_HUMAN (182)/sp|Q9BRX5|PSF3_HUMAN (188)-sp|A6NE01|F186A_HUMAN (327)	GLNDFQCWEK(7)-CEQLIR(1)	C-C	5	5	5	0.0299767
294	sp|P17028|ZNF24_HUMAN (233)-sp|P17028|ZNF24_HUMAN (189)	YGETCFPK(5)-HCDDDGR(2)	C-C	2	2	2	9.95581e-05
295	sp|Q9BRA2|TXD17_HUMAN (43)-sp|Q99829|CPNE1_HUMAN (53)	SWCPDCVQAEPVVR(3)-NCSSPEFSK(2)	C-C	6	2	7	0.000436472
296	sp|Q9H9A6|LRC40_HUMAN (264)-sp|Q9H9A6|LRC40_HUMAN (438)	FLPEFPSCSLLK(8)-NQLCEIPK(4)	C-C	4	3	4	0.00118917
297	sp|O15355|PPM1G_HUMAN (241)-sp|Q9BRA2|TXD17_HUMAN (43)	GTEAGQVGEPGIPTGEAGPSCSSASDK(21)-SWCPDCVQAEPVVR(3)	C-C	11	9	7	6.23391e-06
298	sp|O00244|ATOX1_HUMAN (41)-sp|Q9BRA2|TXD17_HUMAN (43)	VCIESEHSMDTLLATLK(2)-SWCPDCVQAEPVVR(3)	C-C	8	8	4	0.00299641
299	sp|Q5VZ89|DEN4C_HUMAN (1105)-sp|Q5VZ89|DEN4C_HUMAN (1086)	THSFENVSCHLPDSR(9)-ILTAALTCPK(8)	C-C	2	1	1	0.000184514
300	sp|Q8NCA5|FA98A_HUMAN (292)-sp|Q8NCA5|FA98A_HUMAN (253)/sp|Q52LJ0|FA98B_HUMAN (295)-sp|Q8NCA5|FA98A_HUMAN (253)	TACAINK(3)-VYQPKR(5)	C-K	3	5	4	0.000267346
301	sp|Q12789|TF3C1_HUMAN (1704)-sp|Q12789|TF3C1_HUMAN (1999)	LRPAAAPLEELTMGTSCLPDTFTK(17)-VVDGHLNLPVCK(11)	C-C	1	2	1	0.00387044
302	sp|O75717|WDHD1_HUMAN (1008)-sp|O75717|WDHD1_HUMAN (773)	NVLSETPAICPPQNTENQRPK(10)-MLALSCK(6)	C-C	4	1	4	0.0389267
303	sp|P35579|MYH9_HUMAN (988)-sp|Q7Z406|MYH14_HUMAN (1019)/sp|P35579|MYH9_HUMAN (988)-sp|P35579|MYH9_HUMAN (995)	KLEEEQIILEDQNCK(14)-KLLEDR(1)	C-K	2	4	4	0.000420091
304	sp|Q9Y5M8|SRPRB_HUMAN (179)-sp|Q9Y5M8|SRPRB_HUMAN (246)	NTPSFLIACNK(9)-VEFLECSAK(6)	C-C	4	4	1	2.49553e-05
305	sp|P52701|MSH6_HUMAN (615)-sp|P52701|MSH6_HUMAN (606)	SSLSCSLQEGLIPGSQFWDASK(5)-ETKTILK(3)	C-K	3	1	1	0.0240953
306	sp|Q8TDX7|NEK7_HUMAN (253)-sp|Q8TDX7|NEK7_HUMAN (247)	KIEQCDYPPLPSDHYSEELR(5)-MNLYSLCK(7)	C-C	2	1	2	0.0095275
307	sp|A0A1B0GUS4|UB2L5_HUMAN (86)-sp|P22314|UBA1_HUMAN (632)/sp|P68036|UB2L3_HUMAN (86)-sp|P22314|UBA1_HUMAN (632)	GQVCLPVISAENWK(4)-SIPICTLK(5)	C-C	1	2	1	0.388964
308	sp|P31948|STIP1_HUMAN (78)-sp|P31948|STIP1_HUMAN (62)	KAAALEFLNR(1)-AYEDGCK(6)	C-K	6	3	4	0.00247694
309	sp|P50991|TCPD_HUMAN (252)-sp|P50991|TCPD_HUMAN (379)	IGLIQFCLSAPK(7)-ITGCASPGK(4)	C-C	1	1	1	0.0013778
310	sp|Q9BRA2|TXD17_HUMAN (43)-sp|P78527|PRKDC_HUMAN (25)	SWCPDCVQAEPVVR(3)-CGAALAGHQLIR(1)	C-C	2	1	1	0.00578825
311	sp|Q9BRA2|TXD17_HUMAN (43)-sp|P62826|RAN_HUMAN (112)	SWCPDCVQAEPVVR(3)-VCENIPIVLCGNK(2)	C-C	7	11	9	0.000167673
312	sp|P13010|XRCC5_HUMAN (265)-sp|P13010|XRCC5_HUMAN (249)	IAAYKSILQER(5)-HSIHWPCR(7)	C-K	8	3	4	0.0025515
313	sp|Q9BUQ8|DDX23_HUMAN (715)-sp|Q9BUQ8|DDX23_HUMAN (692)	AGAKDILVATDVAGR(4)-MGYNACTLHGGK(6)	C-K	3	6	4	1.39488e-06
314	sp|Q9NNW7|TRXR2_HUMAN (86)-sp|Q16881|TRXR1_HUMAN (647)/sp|Q16881|TRXR1_HUMAN (209)-sp|Q16881|TRXR1_HUMAN (647)	WGLGGTCVNVGCIPK(7)-RSGASILQAGCUG(11)	C-C	2	1	1	0.00298984
315	sp|Q9BRA2|TXD17_HUMAN (43)-sp|Q9H910|JUPI2_HUMAN (118)	SWCPDCVQAEPVVR(3)-DHVFLCEGEEPK(6)	C-C	3	2	8	0.00174576
316	sp|Q9BRA2|TXD17_HUMAN (43)-sp|Q96PZ0|PUS7_HUMAN (38)	SWCPDCVQAEPVVR(3)-LSECSLTK(4)	C-C	7	3	4	0.00701218
317	sp|O95983|MBD3_HUMAN (215)-sp|O94776|MTA2_HUMAN (209)	NPGVWLNTTQPLCK(13)-ALDCSSSIR(4)	C-C	1	2	2	0.0477445
318	sp|Q06830|PRDX1_HUMAN (185)-sp|Q13162|PRDX4_HUMAN (245)/sp|Q06830|PRDX1_HUMAN (185)-sp|Q06830|PRDX1_HUMAN (173)	PGSDTIKPDVQK(7)-HGEVCPAGWK(5)	C-K	1	4	2	0.000295617
319	sp|Q9BRA2|TXD17_HUMAN (64)-sp|Q9BRA2|TXD17_HUMAN (98)	HISEGCVFIYCQVGEK(6)-VTAVPTLLKYGTPQK(9)	C-K	12	14	14	8.17091e-08
320	sp|P30050|RL12_HUMAN (162)-sp|P30050|RL12_HUMAN (141)	HPHDIIDDINSGAVECPAS(16)-EILGTAQSVGCNVDGR(11)	C-C	6	4	3	1.82925e-05
321	sp|P54819|KAD2_HUMAN (40)-sp|P54819|KAD2_HUMAN (14)	LAENFCVCHLATGDMLR(6)-APSVPAAEPEYPKGIR(13)	C-K	3	3	2	0.00162336
322	sp|P23526|SAHH_HUMAN (421)-sp|P23526|SAHH_HUMAN (389)	QAQYLGMSCDGPFKPDHYRY(9)-KLDEAVAEAHLGK(1)	C-K	1	1	1	0.000445307
323	sp|Q15345|LRC41_HUMAN (123)-sp|Q15345|LRC41_HUMAN (297)	TRPSSLESVTCWR(11)-CAAALMASR(1)	C-C	4	3	1	0.000113253
324	sp|O95218|ZRAB2_HUMAN (71)-sp|O95218|ZRAB2_HUMAN (74)	GLFSANDWQCK(10)-TCSNVNWAR(2)	C-C	8	5	5	1.76105e-05
325	sp|P78527|PRKDC_HUMAN (3347)-sp|P78527|PRKDC_HUMAN (3293)	IIANALSSEPACLAEIEEDK(12)-SQGCSEQVLTVLK(4)	C-C	1	4	6	3.44628e-07
326	sp|P23588|IF4B_HUMAN (457)-sp|Q9BRA2|TXD17_HUMAN (43)	EEDCHSPTSKPPKPDQPLK(4)-SWCPDCVQAEPVVR(3)	C-C	2	4	3	0.192116
327	sp|Q14151|SAFB2_HUMAN (224)-sp|Q15424|SAFB1_HUMAN (463)/sp|Q15424|SAFB1_HUMAN (225)-sp|Q15424|SAFB1_HUMAN (463)	ILDILGETCK(9)-CINHLHK(1)	C-C	2	3	1	0.00584097
328	sp|P46020|KPB1_HUMAN (697)-sp|P46020|KPB1_HUMAN (656)	FQAAVQTTCDLMSLVTK(9)-CGDEVAR(1)	C-C	4	3	1	8.71717e-07
329	sp|Q9UNS1|TIM_HUMAN (1126)-sp|Q9UNS1|TIM_HUMAN (700)	VPGEQGSDEEHCK(12)-FACSTVVR(3)	C-C	3	2	2	0.0072706
330	sp|Q5EBL4|RIPL1_HUMAN (47)-sp|Q5EBL4|RIPL1_HUMAN (354)	VIDQHGCEAIAR(7)-TSPQPESGIKR(10)	C-K	4	2	2	6.25651e-05
331	sp|P09936|UCHL1_HUMAN (90)-sp|P09936|UCHL1_HUMAN (152)	QTIGNSCGTIGLIHAVANNQDK(7)-NEAIQAAHDAVAQEGQCR(17)	C-C	9	8	9	1.00062e-05
332	sp|P78371|TCPB_HUMAN (263)-sp|P50991|TCPD_HUMAN (252)	VDSTAKVAEIEHAEK(6)-IGLIQFCLSAPK(7)	C-K	3	3	2	0.00775425
333	sp|Q9BXJ9|NAA15_HUMAN (721)-sp|Q9BXJ9|NAA15_HUMAN (735)	LFNTAVCESK(7)-TVLKQEMNR(4)	C-K	2	3	1	2.04583e-05
334	sp|Q15126|PMVK_HUMAN (92)-sp|Q15126|PMVK_HUMAN (2)	RQADPGFFCR(9)-APLGGAPR(1)	A-C	3	2	4	0.00183945
335	sp|O95757|HS74L_HUMAN (34)-sp|Q92598|HS105_HUMAN (272)/sp|O95757|HS74L_HUMAN (34)-sp|O95757|HS74L_HUMAN (272)	CTPACISLGSR(1)-LYQECEKLK(7)	C-K	3	2	2	3.24234e-07
336	sp|Q9UGP4|LIMD1_HUMAN (401)-sp|Q9UGP4|LIMD1_HUMAN (374)	LSPTSLVHPVMSTLPELSCK(19)-PGCTDLGTGPK(3)	C-C	3	2	3	0.00103657
337	sp|P50991|TCPD_HUMAN (252)-sp|P78371|TCPB_HUMAN (535)	IGLIQFCLSAPK(7)-RVPDHHPC(8)	C-C	4	5	2	0.105898
338	sp|P48147|PPCE_HUMAN (175)-sp|P48147|PPCE_HUMAN (255)	FSCMAWTHDGK(3)-EGCDPVNR(3)	C-C	5	8	6	4.83783e-05
339	sp|Q9NNW5|WDR6_HUMAN (341)-sp|Q9NNW5|WDR6_HUMAN (380)	GLGVSALCFK(8)-CWEQLLEDK(1)	C-C	4	5	4	1.62257e-05
340	sp|P50991|TCPD_HUMAN (42)-sp|P50991|TCPD_HUMAN (2)	FSNISAAKAVADAIR(8)-PENVAPR(1)	K-P	3	8	5	0.000288196
341	sp|P09936|UCHL1_HUMAN (152)-sp|Q9BRA2|TXD17_HUMAN (43)	NEAIQAAHDAVAQEGQCR(17)-SWCPDCVQAEPVVR(3)	C-C	5	4	9	0.000321276
342	sp|P22087|FBRL_HUMAN (84)-sp|P22087|FBRL_HUMAN (99)	RGNQSGKNVMVEPHR(7)-HEGVFICR(7)	C-K	2	5	1	0.0133844
343	sp|O00471|EXOC5_HUMAN (111)-sp|Q9NV70|EXOC1_HUMAN (114)	VCHLGDQLEGVNTPR(2)-NAFISCIWK(6)	C-C	2	1	2	0.194023
344	sp|P18669|PGAM1_HUMAN (100)-sp|P18669|PGAM1_HUMAN (113)/sp|P18669|PGAM1_HUMAN (100)-sp|Q8N0Y7|PGAM4_HUMAN (113)/sp|Q8N0Y7|PGAM4_HUMAN (100)-sp|P18669|PGAM1_HUMAN (113)/sp|Q8N0Y7|PGAM4_HUMAN (100)-sp|Q8N0Y7|PGAM4_HUMAN (113)/sp|P15259|PGAM2_HUMAN (100)-sp|P18669|PGAM1_HUMAN (113)/sp|P15259|PGAM2_HUMAN (100)-sp|Q8N0Y7|PGAM4_HUMAN (113)	HYGGLTGLNKAETAAK(10)-HGEAQVKIWR(7)	K-K	3	7	1	0.0117736
345	sp|Q9ULK4|MED23_HUMAN (1319)-sp|Q9ULK4|MED23_HUMAN (1326)	IICNLK(3)-PALKLR(4)	C-K	4	3	3	0.000532593
346	sp|O00743|PPP6_HUMAN (262)-sp|O00743|PPP6_HUMAN (265)	LVTVWSAPNYCYR(11)-CGNIASIMVFK(1)	C-C	2	1	1	0.00457861
347	sp|Q9H147|TDIF1_HUMAN (235)-sp|Q9H147|TDIF1_HUMAN (286)	IYIKHPHLFK(4)-GCLDLK(2)	C-K	5	3	3	9.31711e-05
348	sp|Q9Y597|KCTD3_HUMAN (237)-sp|Q9Y597|KCTD3_HUMAN (541)	VALNAKVVGGPHGDK(6)-ECEGSSR(2)	C-K	2	4	6	0.00132981
349	sp|O14879|IFIT3_HUMAN (239)-sp|O14879|IFIT3_HUMAN (365)	SPCQTDVLR(3)-YCNLQK(2)	C-C	3	2	1	0.000283442
350	sp|P12268|IMDH2_HUMAN (140)-sp|P12268|IMDH2_HUMAN (140)	HGFCGIPITDTGR(4)-HGFCGIPITDTGR(4)	C-C	8	1	2	0.11703
351	sp|Q71UM5|RS27L_HUMAN (77)-sp|Q13049|TRI32_HUMAN (61)/sp|P42677|RS27_HUMAN (77)-sp|Q13049|TRI32_HUMAN (61)	LTEGCSFR(5)-CPFCSK(1)	C-C	9	6	8	0.117606
352	sp|Q9BRA2|TXD17_HUMAN (43)-sp|Q9Y3E1|HDGR3_HUMAN (171)	SWCPDCVQAEPVVR(3)-DCKEEENK(2)	C-C	3	1	5	0.00660672
353	sp|P14866|HNRPL_HUMAN (472)-sp|P14866|HNRPL_HUMAN (581)	QPAIMPGQSYGLEDGSCSYK(17)-LCFSTAQHAS(2)	C-C	3	3	5	0.00147321
354	sp|O43175|SERA_HUMAN (281)-sp|O43175|SERA_HUMAN (234)	ALVDHENVISCPHLGASTK(11)-VVNCAR(4)	C-C	2	2	1	0.0273779
355	sp|Q15233|NONO_HUMAN (145)-sp|Q15233|NONO_HUMAN (68)	FACHSASLTVR(3)-KPGEKTFTQR(5)	C-K	6	5	6	1.19023e-10
356	sp|Q9BRA2|TXD17_HUMAN (74)-sp|Q9BRA2|TXD17_HUMAN (43)	HISEGCVFIYCQVGEKPYWKDPNNDFRK(16)-SWCPDCVQAEPVVR(3)	C-K	1	1	1	0.000592664
357	sp|Q8TEQ6|GEMI5_HUMAN (240)-sp|Q8TEQ6|GEMI5_HUMAN (256)	GCYLATGSK(2)-IWSCSR(4)	C-C	2	2	2	4.61174e-06
358	sp|P62633|CNBP_HUMAN (161)-sp|P62633|CNBP_HUMAN (158)	CGESGHLAR(1)-TSEVNCYR(6)	C-C	6	11	6	6.02891e-09
359	sp|P18669|PGAM1_HUMAN (153)-sp|Q9BRA2|TXD17_HUMAN (43)	YADLTEDQLPSCESLK(12)-SWCPDCVQAEPVVR(3)	C-C	3	4	1	5.05014e-05
360	sp|Q7L2E3|DHX30_HUMAN (346)-sp|Q7L2E3|DHX30_HUMAN (1183)	RPCTIQVPEPILR(3)-GPCGSFDVR(3)	C-C	20	27	18	1.53229e-09
361	sp|Q9BQG0|MBB1A_HUMAN (942)-sp|Q9BQG0|MBB1A_HUMAN (884)	GNTAEGCVHETQEK(7)-IFTHHLCR(7)	C-C	1	3	4	0.00136974
362	sp|Q99700|ATX2_HUMAN (892)-sp|Q99700|ATX2_HUMAN (852)	RGPEVTSQGVQTSSPACK(17)-DSFIENSSSNCTSGSSK(11)	C-C	4	5	2	5.97746e-07
363	sp|P06132|DCUP_HUMAN (65)-sp|P06132|DCUP_HUMAN (59)	SPEACCELTLQPLR(5)-AAQDFFSTCR(9)	C-C	5	3	2	6.0828e-09
364	sp|P50990|TCPQ_HUMAN (459)-sp|P49368|TCPG_HUMAN (21)	ALAENSGVKANEVISK(9)-KVQSGNINAAK(1)	K-K	1	2	3	0.00608443
365	sp|Q9BTE3|MCMBP_HUMAN (108)-sp|P25205|MCM3_HUMAN (248)	YRDVAECGPQQELDLNSPR(7)-KGGYTSGTFR(1)	C-K	1	2	2	0.0344137
366	sp|P48643|TCPE_HUMAN (226)-sp|P48643|TCPE_HUMAN (377)	LIKGVIVDK(3)-MLVIEQCK(7)	C-K	5	8	7	1.52655e-05
367	sp|P13639|EF2_HUMAN (252)-sp|P13639|EF2_HUMAN (259)	KVEDMMK(1)-KLWGDR(1)	K-K	8	7	4	1.89384e-06
368	sp|Q9BRA2|TXD17_HUMAN (43)-sp|P49915|GUAA_HUMAN (456)	SWCPDCVQAEPVVR(3)-VICAEEPYICK(10)	C-C	5	4	1	1.78728e-07
369	sp|P62979|RS27A_HUMAN (149)-sp|Q8NC51|PAIRB_HUMAN (320)	CCLTYCFNKPEDK(6)-KPNEGADGQWKK(11)	C-K	8	8	8	4.01278e-05
370	sp|P50991|TCPD_HUMAN (252)-sp|P78371|TCPB_HUMAN (223)	IGLIQFCLSAPK(7)-KIGVNQPK(1)	C-K	3	1	3	0.0461579
371	sp|Q9UDR5|AASS_HUMAN (342)-sp|Q9UDR5|AASS_HUMAN (70)	FSPAGVEGCPALPHK(9)-AIHDKDYVK(5)	C-K	3	7	7	0.000386868
372	sp|P42575|CASP2_HUMAN (30)-sp|P42575|CASP2_HUMAN (173)	ILGVCGMHPHHQETLK(5)-DGPVCLQVK(5)	C-C	3	1	1	0.0028514
373	sp|P00492|HPRT_HUMAN (213)-sp|P00492|HPRT_HUMAN (106)	DLNHVCVISETGKAK(13)-SYCNDQSTGDIK(3)	C-K	5	12	11	5.95776e-07
374	sp|P30041|PRDX6_HUMAN (91)-sp|P30041|PRDX6_HUMAN (209)	DINAYNCEEPTEK(7)-GVFTKELPSGK(5)	C-K	4	5	6	1.25071e-06
375	sp|Q92905|CSN5_HUMAN (218)-sp|Q92905|CSN5_HUMAN (302)	IEDFGVHCK(8)-LAKATR(3)	C-K	7	4	3	0.000184991
376	sp|Q14151|SAFB2_HUMAN (437)-sp|Q15424|SAFB1_HUMAN (483)/sp|Q15424|SAFB1_HUMAN (436)-sp|Q15424|SAFB1_HUMAN (483)	VVGAKVVTNAR(5)-AKNEPVGK(2)	K-K	2	1	2	0.000607725
377	sp|Q8IZH2|XRN1_HUMAN (1304)-sp|Q8IZH2|XRN1_HUMAN (1297)	AECWSQK(3)-FKEECK(5)	C-C	3	1	2	0.00958419
378	sp|Q9BRA2|TXD17_HUMAN (43)-sp|P49915|GUAA_HUMAN (523)	SWCPDCVQAEPVVR(3)-TVGVQGDCR(8)	C-C	7	3	4	4.28398e-05
379	sp|Q00839|HNRPU_HUMAN (497)-sp|Q00839|HNRPU_HUMAN (607)	DCEVVMMIGLPGAGK(2)-AVVVCPK(5)	C-C	3	4	1	0.00358738
380	sp|O94906|PRP6_HUMAN (604)-sp|O94906|PRP6_HUMAN (574)	AVAHCPK(5)-KSVWLR(1)	C-K	8	10	6	0.000149966
381	sp|P25205|MCM3_HUMAN (569)-sp|P25205|MCM3_HUMAN (360)	MVSAAFMKK(8)-YVLCTAPR(4)	C-K	7	7	2	7.88851e-05
382	sp|Q9UJU6|DBNL_HUMAN (127)-sp|Q9UJU6|DBNL_HUMAN (134)	AEEDVEPECIMEK(9)-VAKASGANYSFHK(3)	C-K	5	4	6	3.75084e-08
383	sp|Q5J8M3|EMC4_HUMAN (69)-sp|Q5J8M3|EMC4_HUMAN (67)	CWDIALGPLK(1)-ILVEKR(5)	C-K	3	2	2	4.60743e-05
384	sp|O75533|SF3B1_HUMAN (677)-sp|Q9BQ61|TRIR_HUMAN (165)	IVQQIAILMGCAILPHLR(11)-AHQCGDDDK(4)	C-C	4	8	2	0.0475281
385	sp|Q96K76|UBP47_HUMAN (767)-sp|A0A0B4J2A2|PAL4C_HUMAN (52)/sp|Q96K76|UBP47_HUMAN (767)-sp|P62937|PPIA_HUMAN (52)/sp|Q96K76|UBP47_HUMAN (767)-sp|F5H284|PAL4D_HUMAN (52)/sp|Q96K76|UBP47_HUMAN (767)-sp|P0DN37|PAL4G_HUMAN (52)/sp|Q96K76|UBP47_HUMAN (767)-sp|A0A075B767|PAL4H_HUMAN (52)/sp|Q96K76|UBP47_HUMAN (767)-sp|Q9Y536|PAL4A_HUMAN (52)/sp|Q96K76|UBP47_HUMAN (767)-sp|A0A075B759|PAL4E_HUMAN (52)/sp|…	CYNDLR(1)-GSCFHR(3)	C-C	3	3	2	0.00837329
386	sp|Q99575|POP1_HUMAN (705)-sp|Q99575|POP1_HUMAN (745)	LGTLAPFCCPWEQLTQDWESR(8)-RSEVPCAPMPK(6)	C-C	1	2	2	0.0120102
387	sp|P78371|TCPB_HUMAN (119)-sp|P50991|TCPD_HUMAN (2)	EAESLIAKK(8)-PENVAPR(1)	K-P	4	3	1	0.00183638
388	sp|Q13885|TBB2A_HUMAN (239)-sp|Q13885|TBB2A_HUMAN (354)/sp|Q13885|TBB2A_HUMAN (239)-sp|A6NNZ2|TBB8B_HUMAN (354)/sp|Q13885|TBB2A_HUMAN (239)-sp|P04350|TBB4A_HUMAN (354)/sp|Q13885|TBB2A_HUMAN (239)-sp|P07437|TBB5_HUMAN (354)/sp|Q13885|TBB2A_HUMAN (239)-sp|Q9BVA1|TBB2B_HUMAN (354)/sp|Q13885|TBB2A_HUMAN (239)-sp|Q3ZCM7|TBB8_HUMAN (354)/sp|Q13885|TBB2A_HUMAN (239)-sp|P68371|TBB4B_HUMAN (354)/sp|P04350…	LTTPTYGDLNHLVSATMSGVTTCLR(23)-TAVCDIPPR(4)	C-C	11	12	6	0.0101748
389	sp|Q9UHR4|BI2L1_HUMAN (229)-sp|Q9UHR4|BI2L1_HUMAN (194)	WQETCVDAIK(5)-FCFLVDK(2)	C-C	5	1	3	0.000848078
390	sp|Q92598|HS105_HUMAN (53)-sp|Q92598|HS105_HUMAN (34)	TIGVAAKNQQITHANNTVSNFK(7)-CTPSVISFGSK(1)	C-K	26	35	26	2.17539e-06
391	sp|P27348|1433T_HUMAN (134)-sp|P27348|1433T_HUMAN (80)	YLAEVACGDDR(7)-LQLIKDYR(5)	C-K	2	1	4	0.00148686
392	sp|P46776|RL27A_HUMAN (70)-sp|P46776|RL27A_HUMAN (144)	RNQSFCPTVNLDK(6)-SVGGACVLVA(6)	C-C	3	4	3	0.00176
393	sp|P78371|TCPB_HUMAN (395)-sp|P78371|TCPB_HUMAN (535)	SLHDALCVLAQTVK(7)-RVPDHHPC(8)	C-C	2	6	6	5.78234e-05
394	sp|P22087|FBRL_HUMAN (99)-sp|P22087|FBRL_HUMAN (102)	NVMVEPHRHEGVFICR(15)-GKEDALVTK(2)	C-K	7	6	5	5.66116e-05
395	sp|Q99832|TCPH_HUMAN (158)-sp|Q99832|TCPH_HUMAN (144)	CAMTALSSK(1)-EIAVTVKK(7)	C-K	4	3	4	1.70746e-05
396	sp|P21266|GSTM3_HUMAN (39)-sp|P21266|GSTM3_HUMAN (119)	RYTCGEAPDYDR(4)-LCYSSDHEK(2)	C-C	4	10	16	1.33792e-05
397	sp|Q9UI26|IPO11_HUMAN (894)-sp|P17844|DDX5_HUMAN (234)	DCMLMSHLEEPK(2)-LIDFLECGK(7)	C-C	2	3	1	0.00114457
398	sp|P49458|SRP09_HUMAN (2)-sp|P49458|SRP09_HUMAN (39)	PQYQTWEEFSR(1)-HSDGNLCVK(7)	C-P	3	5	2	3.60128e-05
399	sp|Q9BV68|RN126_HUMAN (32)-sp|Q9BV68|RN126_HUMAN (29)	CESGFIEELPEETR(1)-LPDYICPR(6)	C-C	6	4	4	7.77475e-08
400	sp|P52272|HNRPM_HUMAN (145)-sp|P52272|HNRPM_HUMAN (114)	VKEDPDGEHARR(2)-GCAVVEFK(2)	C-K	10	10	6	5.00229e-07
401	sp|Q9BRA2|TXD17_HUMAN (43)-sp|O95861|BPNT1_HUMAN (42)	SWCPDCVQAEPVVR(3)-TCATDLQTK(2)	C-C	9	4	10	9.23909e-05
402	sp|P27348|1433T_HUMAN (139)-sp|P27348|1433T_HUMAN (134)	KQTIDNSQGAYQEAFDISK(1)-YLAEVACGDDR(7)	C-K	2	2	2	3.72925e-06
403	sp|Q96F45|ZN503_HUMAN (120)-sp|Q96F45|ZN503_HUMAN (219)	SPLALLAQTCSQIGKPDPSPSSK(10)-VPSATCQPFTPR(6)	C-C	6	1	6	0.000178034
404	sp|Q9BRA2|TXD17_HUMAN (43)-sp|P07814|SYEP_HUMAN (1377)	SWCPDCVQAEPVVR(3)-SCQFVAVR(2)	C-C	3	2	4	0.0246308
405	sp|O95757|HS74L_HUMAN (540)-sp|Q9BRA2|TXD17_HUMAN (43)	CHAEHTPEEEIDHTGAK(1)-SWCPDCVQAEPVVR(3)	C-C	8	8	7	0.000707567
406	sp|P47756|CAPZB_HUMAN (206)-sp|Q9BRA2|TXD17_HUMAN (43)	DETVSDCSPHIANIGR(7)-SWCPDCVQAEPVVR(3)	C-C	7	5	11	5.89991e-05
407	sp|P17987|TCPA_HUMAN (385)-sp|P17987|TCPA_HUMAN (357)	GANDFMCDEMER(7)-ICDDELILIK(2)	C-C	5	2	4	4.35357e-07
408	sp|P04637|P53_HUMAN (120)-sp|P04637|P53_HUMAN (277)	LGFLHSGTAKSVTCTYSPALNK(10)-VCACPGR(4)	C-K	5	1	4	0.0216988
409	sp|Q9NXC5|MIO_HUMAN (799)-sp|Q9NXC5|MIO_HUMAN (748)	CALCLINMGTPVSSCPGGTK(15)-SISYSCSAVPHQGR(6)	C-C	5	9	4	4.64362e-07
410	sp|P23528|COF1_HUMAN (139)-sp|P23528|COF1_HUMAN (39)	HELQANCYEEVK(7)-AVLFCLSEDKK(5)	C-C	1	2	2	2.99066e-05
411	sp|Q9BRA2|TXD17_HUMAN (43)-sp|Q9UHD1|CHRD1_HUMAN (86)	SWCPDCVQAEPVVR(3)-ELCELKPK(3)	C-C	2	1	1	0.0348325
412	sp|Q15181|IPYR_HUMAN (254)-sp|Q15181|IPYR_HUMAN (233)	CDPDAAR(1)-ALVTKK(5)	C-K	1	1	1	0.00766041
413	sp|Q4LE39|ARI4B_HUMAN (178)-sp|Q4LE39|ARI4B_HUMAN (218)	VVCVDYISLDK(3)-SFKDGK(3)	C-K	2	2	2	0.00157474
414	sp|Q9Y4A5|TRRAP_HUMAN (579)-sp|Q9Y4A5|TRRAP_HUMAN (567)	APGEAQFIPNKQLQPK(11)-TITWGITSCK(9)	C-K	2	5	3	0.0181459
415	sp|Q9UNE7|CHIP_HUMAN (48)-sp|Q07617|SPAG1_HUMAN (666)/sp|Q9UNE7|CHIP_HUMAN (48)-sp|Q9UNE7|CHIP_HUMAN (69)	KYPEAAACYGR(8)-ALCYLK(3)	C-C	2	1	2	0.00230437
416	sp|Q99614|TTC1_HUMAN (8)-sp|Q9BRA2|TXD17_HUMAN (43)	SENCGVPEDLLNGLK(4)-SWCPDCVQAEPVVR(3)	C-C	1	1	1	0.0201627
417	sp|P35520|CBS_HUMAN (15)-sp|Q9BRA2|TXD17_HUMAN (43)/sp|P0DN79|CBSL_HUMAN (15)-sp|Q9BRA2|TXD17_HUMAN (43)	PSETPQAEVGPTGCPHR(14)-SWCPDCVQAEPVVR(3)	C-C	12	8	5	4.7851e-05
418	sp|Q13838|DX39B_HUMAN (165)-sp|Q13838|DX39B_HUMAN (162)/sp|Q13838|DX39B_HUMAN (165)-sp|O00148|DX39A_HUMAN (161)	NCPHIVVGTPGR(2)-DEEVLKK(6)	C-K	2	2	1	0.000834494
419	sp|Q96HY7|DHTK1_HUMAN (64)-sp|O00267|SPT5H_HUMAN (328)/sp|Q96HY7|DHTK1_HUMAN (64)-sp|Q96HY7|DHTK1_HUMAN (148)	LVTVYCEHGHK(6)-DWFAKR(5)	C-K	3	5	5	0.0605173
420	sp|O43776|SYNC_HUMAN (511)-sp|O43776|SYNC_HUMAN (452)	YGTCPHGGYGLGLER(4)-CPEDSR(1)	C-C	5	4	6	4.28312e-05
421	sp|O75643|U520_HUMAN (285)-sp|O75643|U520_HUMAN (428)	KADEVLEILK(1)-CQLPDGSFR(1)	C-K	2	4	2	0.000230802
422	sp|Q9BRA2|TXD17_HUMAN (43)-sp|Q99614|TTC1_HUMAN (149)	SWCPDCVQAEPVVR(3)-ALEMCPSCFQK(8)	C-C	2	5	4	0.00227297
423	sp|P54819|KAD2_HUMAN (40)-sp|Q9BRA2|TXD17_HUMAN (43)	LAENFCVCHLATGDMLR(6)-SWCPDCVQAEPVVR(3)	C-C	4	6	3	0.00030753
424	sp|O43175|SERA_HUMAN (369)-sp|O43175|SERA_HUMAN (394)	NAGNCLSPAVIVGLLK(5)-QADVNLVNAKLLVK(10)	C-K	4	7	6	3.06852e-05
425	sp|Q15149|PLEC_HUMAN (3299)-sp|Q15149|PLEC_HUMAN (3295)	GCLDEETSR(2)-VPLDVACAR(7)	C-C	2	3	3	2.19725e-06
426	sp|Q9Y4X5|ARI1_HUMAN (327)-sp|Q9Y4X5|ARI1_HUMAN (418)	KCDDDSETSNWIAANTK(2)-YLFYCNR(5)	C-C	2	2	1	1.71516e-05
427	sp|O60343|TBCD4_HUMAN (74)-sp|O60343|TBCD4_HUMAN (45)	SQKPEAGGCGAPAAR(9)-LWYVGGSCLDHR(8)	C-C	6	7	4	7.02999e-05
428	sp|Q06830|PRDX1_HUMAN (173)-sp|Q06830|PRDX1_HUMAN (192)	HGEVCPAGWKPGSDTIKPDVQK(5)-SKEYFSK(2)	C-K	2	5	4	0.00524016
429	sp|Q9BRA2|TXD17_HUMAN (43)-sp|O75821|EIF3G_HUMAN (25)	SWCPDCVQAEPVVR(3)-CVTSELLK(1)	C-C	3	6	5	0.00534385
430	sp|Q8WV74|NUDT8_HUMAN (224)-sp|Q8WV74|NUDT8_HUMAN (207)	QPLASPCQASSTPGLNK(7)-LAGLTCSGAEGLARPK(6)	C-C	2	1	1	0.0639002
431	sp|P17987|TCPA_HUMAN (499)-sp|P17987|TCPA_HUMAN (147)	PRDNKQAGVFEPTIVK(5)-DCLINAAK(2)	C-K	7	2	1	9.32589e-07
432	sp|Q5VZ89|DEN4C_HUMAN (1105)-sp|Q5VZ89|DEN4C_HUMAN (1113)	THSFENVSCHLPDSR(9)-TCMSESTWNPEHR(2)	C-C	1	3	2	0.00137048
433	sp|Q9UHD8|SEPT9_HUMAN (248)-sp|Q9BRA2|TXD17_HUMAN (43)	SQEATEAAPSCVGDMADTPR(11)-SWCPDCVQAEPVVR(3)	C-C	2	2	1	3.81213e-05
434	sp|Q9BRA2|TXD17_HUMAN (43)-sp|Q9BRA2|TXD17_HUMAN (46)	SWCPDCVQAEPVVR(3)-SWCPDCVQAEPVVR(6)	C-C	1	1	4	0.206861
435	sp|P68366|TBA4A_HUMAN (347)-sp|Q71U36|TBA1A_HUMAN (315)/sp|P68366|TBA4A_HUMAN (347)-sp|P68366|TBA4A_HUMAN (315)/sp|P68366|TBA4A_HUMAN (347)-sp|A6NHL2|TBAL3_HUMAN (322)/sp|P68366|TBA4A_HUMAN (347)-sp|Q9BQE3|TBA1C_HUMAN (315)/sp|P68366|TBA4A_HUMAN (347)-sp|P68363|TBA1B_HUMAN (315)/sp|P68363|TBA1B_HUMAN (347)-sp|Q71U36|TBA1A_HUMAN (315)/sp|P68363|TBA1B_HUMAN (347)-sp|P68366|TBA4A_HUMAN (315)/sp|P683…	SIQFVDWCPTGFK(8)-YMACCLLYR(4)	C-C	24	28	27	2.0664e-06
436	sp|P34932|HSP74_HUMAN (34)-sp|P34932|HSP74_HUMAN (272)	CTPACISFGPK(1)-LSQECEKLK(7)	C-K	3	5	3	1.59522e-05
437	sp|Q13907|IDI1_HUMAN (2)-sp|Q13907|IDI1_HUMAN (172)	PEINTNHLDK(1)-SYCYVSK(3)	C-P	1	1	3	0.000282675
438	sp|Q16576|RBBP7_HUMAN (97)-sp|Q9BRA2|TXD17_HUMAN (43)	VHIPNDDAQFDASHCDSDK(15)-SWCPDCVQAEPVVR(3)	C-C	1	3	3	0.0248302
439	sp|P12956|XRCC6_HUMAN (544)-sp|P13010|XRCC5_HUMAN (339)	KHDNEGSGSK(1)-CFSVLGFCK(1)	C-K	1	1	1	0.162986
440	sp|Q9BRA2|TXD17_HUMAN (78)-sp|Q9BRA2|TXD17_HUMAN (89)	PYWKDPNNDFRK(4)-NLKVTAVPTLLK(3)	K-K	4	4	5	7.64216e-08
441	sp|Q9BRA2|TXD17_HUMAN (43)-sp|P22061|PIMT_HUMAN (102)	SWCPDCVQAEPVVR(3)-MVGCTGK(4)	C-C	9	5	5	0.0650601
442	sp|Q96FX7|TRM61_HUMAN (209)-sp|Q96FX7|TRM61_HUMAN (217)	FCSFSPCIEQVQR(7)-TCQALAAR(2)	C-C	8	13	5	1.74597e-05
443	sp|Q9Y6J0|CABIN_HUMAN (717)-sp|Q9Y6J0|CABIN_HUMAN (690)	AVVHLLRPTLCTSGFDR(11)-CQSLEEIQR(1)	C-C	1	1	1	0.0099586
444	sp|P22234|PUR6_HUMAN (185)-sp|P22234|PUR6_HUMAN (247)	SWLPQNCTLVDMK(7)-KNFEWVAER(1)	C-K	7	3	4	1.21532e-06
445	sp|Q9BXP5|SRRT_HUMAN (490)-sp|Q9BXP5|SRRT_HUMAN (421)	LRECELSPGVNR(4)-TCSLFMR(2)	C-C	3	3	2	0.000212697
446	sp|P17844|DDX5_HUMAN (207)-sp|P17844|DDX5_HUMAN (234)/sp|Q92841|DDX17_HUMAN (284)-sp|P17844|DDX5_HUMAN (234)	STCIYGGAPKGPQIR(10)-LIDFLECGK(7)	C-K	3	8	7	0.000633131
447	sp|Q9BQG0|MBB1A_HUMAN (968)-sp|Q9BQG0|MBB1A_HUMAN (942)	AGTDPSHMPTGPQAASCLDLNLVTR(17)-GNTAEGCVHETQEK(7)	C-C	4	3	3	3.51905e-05
448	sp|Q5VYS8|TUT7_HUMAN (775)-sp|Q5VYS8|TUT7_HUMAN (800)	RGEHVVCGSTR(7)-ECEGLATLDNK(2)	C-C	1	1	2	0.00504656
449	sp|Q9BRA2|TXD17_HUMAN (43)-sp|P27348|1433T_HUMAN (134)	SWCPDCVQAEPVVR(3)-YLAEVACGDDRK(7)	C-C	6	5	4	0.0152512
450	sp|Q9P258|RCC2_HUMAN (144)-sp|A0A0B4J2A2|PAL4C_HUMAN (52)/sp|Q9P258|RCC2_HUMAN (144)-sp|P62937|PPIA_HUMAN (52)/sp|Q9P258|RCC2_HUMAN (144)-sp|F5H284|PAL4D_HUMAN (52)/sp|Q9P258|RCC2_HUMAN (144)-sp|P0DN37|PAL4G_HUMAN (52)/sp|Q9P258|RCC2_HUMAN (144)-sp|A0A075B767|PAL4H_HUMAN (52)/sp|Q9P258|RCC2_HUMAN (144)-sp|Q9Y536|PAL4A_HUMAN (52)/sp|Q9P258|RCC2_HUMAN (144)-sp|A0A075B759|PAL4E_HUMAN (52)/sp|Q9P258|…	YGCLAGVR(3)-GSCFHR(3)	C-C	2	1	2	0.210228
451	sp|O00186|STXB3_HUMAN (577)-sp|O00186|STXB3_HUMAN (402)	LLDDIKMLNKPK(6)-NHDNCDK(5)	C-K	2	1	1	0.0064855
452	sp|Q15181|IPYR_HUMAN (242)-sp|Q15181|IPYR_HUMAN (233)	GISCMNTTLSESPFK(4)-ALVTKK(5)	C-K	2	1	3	0.0214846
453	sp|Q9BRA2|TXD17_HUMAN (43)-sp|P49588|SYAC_HUMAN (773)	SWCPDCVQAEPVVR(3)-CLSVMEAK(1)	C-C	11	9	13	0.000326006
454	sp|Q9P258|RCC2_HUMAN (188)-sp|Q9P258|RCC2_HUMAN (144)	GQLGHGDTKR(9)-YGCLAGVR(3)	C-K	1	1	1	0.00275017
455	sp|Q8TB52|FBX30_HUMAN (592)-sp|Q8TB52|FBX30_HUMAN (570)	SFGVQPCVSTVLVEPAR(7)-FCPSIQGAK(2)	C-C	4	4	3	5.71786e-07
456	sp|P02545|LMNA_HUMAN (450)-sp|P02545|LMNA_HUMAN (522)	VAVEEVDEEGKFVR(11)-AQNTWGCGNSLR(7)	C-K	2	5	4	1.76087e-05
457	sp|O75170|PP6R2_HUMAN (880)-sp|O75170|PP6R2_HUMAN (870)	LLSPACPAPK(6)-VGCADSR(3)	C-C	2	1	1	1.27866e-05
458	sp|Q9NYV4|CDK12_HUMAN (956)-sp|Q14004|CDK13_HUMAN (951)/sp|Q9NYV4|CDK12_HUMAN (956)-sp|Q9NYV4|CDK12_HUMAN (973)	LCGSPCPAVWPDVIK(6)-LPYFNTMKPK(8)	C-K	1	1	1	0.0143178
459	sp|P07814|SYEP_HUMAN (744)-sp|Q9BRA2|TXD17_HUMAN (43)	ERPTPSLNNNCTTSEDSLVLYNR(11)-SWCPDCVQAEPVVR(3)	C-C	1	2	2	2.19571e-05
460	sp|P13639|EF2_HUMAN (426)-sp|P13639|EF2_HUMAN (445)	VFSGLVSTGLKVR(11)-KEDLYLKPIQR(7)	K-K	4	5	4	0.000287612
461	sp|Q9BSD7|NTPCR_HUMAN (101)-sp|Q9BSD7|NTPCR_HUMAN (110)	NADCSSGPGQR(4)-VCVIDEIGK(2)	C-C	8	8	6	4.11853e-07
462	sp|O60343|TBCD4_HUMAN (316)-sp|O60343|TBCD4_HUMAN (295)	CSSVTGVQR(1)-VCFPER(2)	C-C	8	8	15	6.96295e-06
463	sp|P49588|SYAC_HUMAN (773)-sp|P49588|SYAC_HUMAN (366)	CLSVMEAK(1)-KDPDMVK(1)	C-K	5	5	3	2.50749e-08
464	sp|P27708|PYR1_HUMAN (1889)-sp|P27708|PYR1_HUMAN (2092)	VAEPELMGTPDGTCYPPPPVPR(14)-TVHSLACLLTQYR(7)	C-C	10	10	9	2.01291e-08
465	sp|P51665|PSMD7_HUMAN (116)-sp|P51665|PSMD7_HUMAN (2)	RYCPNSVLVIIDVKPK(3)-PELAVQK(1)	C-P	3	4	9	5.84506e-05
466	sp|Q7Z6Z7|HUWE1_HUMAN (467)-sp|Q7Z6Z7|HUWE1_HUMAN (471)	LEHEVDLCR(8)-KECPFVIK(3)	C-C	2	1	1	0.000799967
467	sp|Q9UNE7|CHIP_HUMAN (48)-sp|Q07617|SPAG1_HUMAN (666)/sp|Q9UNE7|CHIP_HUMAN (48)-sp|Q9UNE7|CHIP_HUMAN (69)	YPEAAACYGR(7)-ALCYLK(3)	C-C	3	1	4	0.000928835
468	sp|P31946|1433B_HUMAN (51)-sp|P31947|1433S_HUMAN (122)/sp|P31946|1433B_HUMAN (51)-sp|P31946|1433B_HUMAN (122)/sp|P31946|1433B_HUMAN (51)-sp|P63104|1433Z_HUMAN (120)/sp|P31946|1433B_HUMAN (51)-sp|Q04917|1433F_HUMAN (125)/sp|P31946|1433B_HUMAN (51)-sp|P61981|1433G_HUMAN (125)/sp|P31946|1433B_HUMAN (51)-sp|P27348|1433T_HUMAN (120)/sp|P63104|1433Z_HUMAN (49)-sp|P31947|1433S_HUMAN (122)/sp|P63104|1433…	NLLSVAYKNVVGAR(8)-VFYLKMK(5)	K-K	13	11	13	0.00221687
469	sp|Q8TCS8|PNPT1_HUMAN (616)-sp|Q8TCS8|PNPT1_HUMAN (668)	ENGPVVETVQVPLSKR(15)-DFITEICK(7)	C-K	2	1	1	0.000981448
470	sp|Q13769|THOC5_HUMAN (613)-sp|Q13769|THOC5_HUMAN (608)	ELCGPWPSHQLLTNQLQR(3)-AMEGEVNVCYK(9)	C-C	8	6	2	6.06057e-06
471	sp|P62714|PP2AB_HUMAN (269)-sp|P62714|PP2AB_HUMAN (266)/sp|P62714|PP2AB_HUMAN (269)-sp|P67775|PP2AA_HUMAN (266)/sp|P67775|PP2AA_HUMAN (269)-sp|P62714|PP2AB_HUMAN (266)/sp|P67775|PP2AA_HUMAN (269)-sp|P67775|PP2AA_HUMAN (266)	CGNQAAIMELDDTLK(1)-NVVTIFSAPNYCYR(12)	C-C	3	6	5	9.69043e-05
472	sp|P14618|KPYM_HUMAN (49)-sp|P14618|KPYM_HUMAN (474)	NTGIICTIGPASR(6)-GIFPVLCK(7)	C-C	2	5	5	5.41301e-06
473	sp|O60763|USO1_HUMAN (678)-sp|Q9BRA2|TXD17_HUMAN (43)	CQNEQLQTAVTQQVSQIQQHK(1)-SWCPDCVQAEPVVR(3)	C-C	4	2	4	0.000134542
474	sp|Q9BRA2|TXD17_HUMAN (43)-sp|O00273|DFFA_HUMAN (38)	SWCPDCVQAEPVVR(3)-EQHGVAASCLEDLR(9)	C-C	3	6	2	0.00570835
475	sp|Q92598|HS105_HUMAN (845)-sp|Q9BRA2|TXD17_HUMAN (43)	NNFGAEPPHQNGECYPNEK(14)-SWCPDCVQAEPVVR(3)	C-C	4	3	6	0.00168196
476	sp|Q9P287|BCCIP_HUMAN (216)-sp|Q9P287|BCCIP_HUMAN (213)	CYFYLLISK(1)-TNKPCGK(5)	C-C	9	4	5	8.11247e-06
477	sp|Q9BRA2|TXD17_HUMAN (78)-sp|P23528|COF1_HUMAN (147)	PYWKDPNNDFR(4)-CTLAEK(1)	C-K	1	3	2	0.00562094
478	sp|P14866|HNRPL_HUMAN (472)-sp|P61978|HNRPK_HUMAN (184)	QPAIMPGQSYGLEDGSCSYK(17)-LFQECCPHSTDR(5)	C-C	6	1	1	0.00404742
479	sp|Q96HS1|PGAM5_HUMAN (144)-sp|Q96HS1|PGAM5_HUMAN (168)	FNKIVHSSMTR(3)-HLPGVCK(6)	C-K	14	27	28	1.37777e-09
480	sp|Q9NQT5|EXOS3_HUMAN (89)-sp|Q9NQT5|EXOS3_HUMAN (67)	HKEPGSGSGGGVYWVDSQQK(2)-VVCGPGLR(3)	C-K	4	3	2	0.010015
481	sp|P49327|FAS_HUMAN (1548)-sp|P49327|FAS_HUMAN (1881)	WVCSSLR(3)-TFCPAHK(3)	C-C	2	4	2	1.42008e-05
482	sp|Q9ULJ6|ZMIZ1_HUMAN (705)-sp|Q9ULJ6|ZMIZ1_HUMAN (742)/sp|Q9ULJ6|ZMIZ1_HUMAN (705)-sp|Q8NF64|ZMIZ2_HUMAN (600)/sp|Q8NF64|ZMIZ2_HUMAN (564)-sp|Q9ULJ6|ZMIZ1_HUMAN (742)/sp|Q8NF64|ZMIZ2_HUMAN (564)-sp|Q8NF64|ZMIZ2_HUMAN (600)	LLPAEHCITK(7)-CPITFR(1)	C-C	8	3	5	0.000186292
483	sp|Q15366|PCBP2_HUMAN (158)-sp|Q15366|PCBP2_HUMAN (54)/sp|Q15366|PCBP2_HUMAN (158)-sp|Q15365|PCBP1_HUMAN (54)/sp|Q15366|PCBP2_HUMAN (158)-sp|P57721|PCBP3_HUMAN (86)	AITIAGIPQSIIECVK(14)-INISEGNCPER(8)	C-C	6	3	5	0.00137737
484	sp|Q9BRA2|TXD17_HUMAN (43)-sp|P46109|CRKL_HUMAN (249)	SWCPDCVQAEPVVR(3)-RVPCAYDK(4)	C-C	2	3	3	0.0421151
485	sp|Q8TBZ6|TM10A_HUMAN (285)-sp|Q8TBZ6|TM10A_HUMAN (37)	ACESASHDNQSVR(2)-LGEGCEPISK(5)	C-C	4	1	4	2.85393e-05
486	sp|P21266|GSTM3_HUMAN (128)-sp|P21266|GSTM3_HUMAN (119)	LKPQYLEELPGQLK(2)-LCYSSDHEK(2)	C-K	7	6	7	1.32101e-07
487	sp|Q9H9A6|LRC40_HUMAN (23)-sp|Q9H9A6|LRC40_HUMAN (54)	DCGTSVPQGLLK(2)-NLSEVPQCVWR(8)	C-C	8	4	6	0.000150008
488	sp|Q9NVN8|GNL3L_HUMAN (213)-sp|Q9NVN8|GNL3L_HUMAN (490)	CSVPVDQASESLLK(1)-IGDLTGYCTNPNR(8)	C-C	2	2	1	9.78641e-07
489	sp|Q92900|RENT1_HUMAN (386)-sp|Q92900|RENT1_HUMAN (374)	GDLAPLWKGIGHVIK(8)-LMQGDEICLR(8)	C-K	6	11	8	0.000145421
490	sp|Q00610|CLH1_HUMAN (870)-sp|Q9BRA2|TXD17_HUMAN (43)	IHEGCEEPATHNALAK(5)-SWCPDCVQAEPVVR(3)	C-C	1	2	2	0.00628234
491	sp|P13489|RINI_HUMAN (199)-sp|P13489|RINI_HUMAN (191)	DSPCQLEALK(4)-VLCQGLK(3)	C-C	1	3	1	0.00255909
492	sp|Q9NZZ3|CHMP5_HUMAN (20)-sp|Q9BRA2|TXD17_HUMAN (43)	APPPSLTDCIGTVDSR(9)-SWCPDCVQAEPVVR(3)	C-C	7	9	9	3.46909e-05
493	sp|Q29RF7|PDS5A_HUMAN (544)-sp|Q29RF7|PDS5A_HUMAN (508)	LMTIAKNLPDPGK(6)-CQNMLR(1)	C-K	2	2	2	0.00770348
494	sp|Q9NZC9|SMAL1_HUMAN (108)-sp|Q9NZC9|SMAL1_HUMAN (62)	KPEEMPTACPGHSPR(9)-ESCKPVSHGVIFK(3)	C-C	2	3	3	6.51027e-08
495	sp|O76021|RL1D1_HUMAN (254)-sp|O76021|RL1D1_HUMAN (211)	LLFVKTEK(5)-SGSCSAIR(4)	C-K	2	4	1	0.00050458
496	sp|P53396|ACLY_HUMAN (845)-sp|P53396|ACLY_HUMAN (978)	PASFMTSICDER(9)-VKSINNPDMR(2)	C-K	5	4	5	6.48054e-06
497	sp|Q8IWV8|UBR2_HUMAN (1717)-sp|Q8IWV8|UBR2_HUMAN (822)	GNPLHLCK(7)-KPGLTGR(1)	C-K	4	3	2	0.00879551
498	sp|Q15365|PCBP1_HUMAN (194)-sp|Q15366|PCBP2_HUMAN (54)/sp|Q15365|PCBP1_HUMAN (194)-sp|Q15365|PCBP1_HUMAN (54)/sp|Q15365|PCBP1_HUMAN (194)-sp|P57721|PCBP3_HUMAN (86)	VMTIPYQPMPASSPVICAGGQDR(17)-INISEGNCPER(8)	C-C	7	6	6	0.00561262
499	sp|O15228|GNPAT_HUMAN (73)-sp|O15228|GNPAT_HUMAN (66)	CSVLNSEEIHYVIK(1)-GITPCKPIDIK(5)	C-C	5	3	4	2.19922e-05
500	sp|Q9BRA2|TXD17_HUMAN (98)-sp|Q9BRA2|TXD17_HUMAN (89)	VTAVPTLLKYGTPQK(9)-NLKVTAVPTLLK(3)	K-K	3	7	4	3.37664e-08
501	sp|P36776|LONM_HUMAN (517)-sp|P36776|LONM_HUMAN (682)	GSTQGKILCFYGPPGVGK(6)-ALCGLDESK(3)	C-K	8	9	8	1.66445e-07
502	sp|Q9BRA2|TXD17_HUMAN (43)-sp|P53396|ACLY_HUMAN (20)	SWCPDCVQAEPVVR(3)-FICTTSAIQNR(3)	C-C	5	5	7	0.000372687
503	sp|P53396|ACLY_HUMAN (232)-sp|P53396|ACLY_HUMAN (20)	VKWGDIEFPPPFGR(2)-FICTTSAIQNR(3)	C-K	32	35	43	9.41328e-12
504	sp|P52789|HXK2_HUMAN (517)-sp|P52789|HXK2_HUMAN (909)	MLPTYVCATPDGTEK(7)-GAALITAVACR(10)	C-C	2	1	3	0.000243819
505	sp|Q86XP1|DGKH_HUMAN (965)-sp|Q86XP1|DGKH_HUMAN (1038)	CDSGKPVLR(1)-CPESLTR(1)	C-C	7	5	3	1.67098e-06
506	sp|Q9NW64|RBM22_HUMAN (269)-sp|Q9NW64|RBM22_HUMAN (301)	QQCAFIQFATR(3)-LNVKWGR(4)	C-K	6	4	4	0.00833576
507	sp|Q96SB4|SRPK1_HUMAN (109)-sp|Q96SB4|SRPK1_HUMAN (4)/sp|P78362|SRPK2_HUMAN (110)-sp|Q96SB4|SRPK1_HUMAN (4)	FVAMKVVK(5)-KVLALQAR(1)	K-K	1	3	7	0.000127242
508	sp|P15880|RS2_HUMAN (211)-sp|P46781|RS9_HUMAN (47)	GTGIVSAPVPKK(11)-VKFTLAK(2)	K-K	2	3	3	0.185833
509	sp|Q8WUY1|THEM6_HUMAN (168)-sp|Q8WUY1|THEM6_HUMAN (85)	VVQHLCQR(6)-CGVLGALR(1)	C-C	1	1	1	0.00638524
510	sp|Q9GZN8|CT027_HUMAN (156)-sp|Q9GZN8|CT027_HUMAN (59)	CVGAELEYDSEHSDWHGFD(1)-VGFLKILHR(5)	C-K	3	3	4	0.00107406
511	sp|P13489|RINI_HUMAN (75)-sp|P13489|RINI_HUMAN (46)	SNELGDVGVHCVLQGLQTPSCK(11)-CKDISSALR(2)	C-K	4	3	4	8.90573e-07
512	sp|P54136|SYRC_HUMAN (369)-sp|P07814|SYEP_HUMAN (1377)	IVFVPGCSIPLTIVK(7)-SCQFVAVR(2)	C-C	1	2	1	0.00714402
513	sp|P22087|FBRL_HUMAN (102)-sp|P22087|FBRL_HUMAN (99)	GKEDALVTK(2)-HEGVFICR(7)	C-K	4	14	4	7.13208e-06
514	sp|Q9BRA2|TXD17_HUMAN (43)-sp|Q9BRA2|TXD17_HUMAN (43)	DAGGKSWCPDCVQAEPVVR(8)-SWCPDCVQAEPVVR(3)	C-C	2	5	4	4.97719e-05
515	sp|Q12789|TF3C1_HUMAN (1535)-sp|Q12789|TF3C1_HUMAN (1681)	AAGKLDQPDR(4)-CTPVPAR(1)	C-K	1	2	5	0.00820494
516	sp|P09874|PARP1_HUMAN (852)-sp|P09874|PARP1_HUMAN (845)	PFKQLHNR(3)-EGECQR(4)	C-K	3	9	6	0.00466598
517	sp|Q16881|TRXR1_HUMAN (339)-sp|Q16881|TRXR1_HUMAN (245)	EYCISSDDLFSLPYCPGK(15)-VEETVKHDWDR(6)	C-K	2	1	2	0.000174725
518	sp|P50851|LRBA_HUMAN (2655)-sp|P50851|LRBA_HUMAN (2675)	SESYIGGNCYILSGSR(9)-CSGIGDNPGSETAAPR(1)	C-C	8	8	5	4.2138e-09
519	sp|Q7Z5L9|I2BP2_HUMAN (65)-sp|Q7Z5L9|I2BP2_HUMAN (65)	RAHGCFPEGR(5)-AHGCFPEGR(4)	C-C	1	2	1	0.0400866
520	sp|Q9BRA2|TXD17_HUMAN (43)-sp|Q9NXG2|THUM1_HUMAN (31)	SWCPDCVQAEPVVR(3)-CDAGGPR(1)	C-C	5	4	1	0.0416257
521	sp|Q99961|SH3G1_HUMAN (147)-sp|Q99961|SH3G1_HUMAN (152)	QNFIDPLQNLCEK(11)-DLKEIQHHLK(3)	C-K	5	1	1	3.04498e-05
522	sp|Q9BRA2|TXD17_HUMAN (43)-sp|Q8WX93|PALLD_HUMAN (964)	SWCPDCVQAEPVVR(3)-VSSCEQR(4)	C-C	4	4	2	0.0306965
523	sp|P26038|MOES_HUMAN (151)-sp|P26038|MOES_HUMAN (165)	SGYLAGDKLLPQR(8)-LNKDQWEER(3)	K-K	4	1	1	4.76672e-05
524	sp|P08621|RU17_HUMAN (39)-sp|P62316|SMD2_HUMAN (88)	HHNQPYCGIAPYIR(7)-SKPVNK(2)	C-K	2	4	1	0.277886
525	sp|O75116|ROCK2_HUMAN (1351)-sp|O75116|ROCK2_HUMAN (1257)	KPPAPDPFAR(1)-SNYICHK(5)	C-K	4	1	3	2.0697e-05
526	sp|P23528|COF1_HUMAN (139)-sp|P63261|ACTG_HUMAN (328)/sp|P23528|COF1_HUMAN (139)-sp|P68032|ACTC_HUMAN (330)/sp|P23528|COF1_HUMAN (139)-sp|P68133|ACTS_HUMAN (330)/sp|P23528|COF1_HUMAN (139)-sp|P62736|ACTA_HUMAN (330)/sp|P23528|COF1_HUMAN (139)-sp|Q562R1|ACTBL_HUMAN (329)/sp|P23528|COF1_HUMAN (139)-sp|P63267|ACTH_HUMAN (329)/sp|P23528|COF1_HUMAN (139)-sp|P60709|ACTB_HUMAN (328)	HELQANCYEEVK(7)-IKIIAPPERK(2)	C-K	16	19	19	0.00105404
527	sp|Q5W0V3|FHI2A_HUMAN (624)-sp|Q5W0V3|FHI2A_HUMAN (507)	CNLEAAFFEGHFLK(1)-PLCPEDK(3)	C-C	1	4	4	0.001775
528	sp|P11216|PYGB_HUMAN (326)-sp|P11216|PYGB_HUMAN (319)/sp|P11216|PYGB_HUMAN (326)-sp|P11217|PYGM_HUMAN (319)	TCFETFPDK(2)-FGCRDPVR(3)	C-C	2	3	3	0.0214183
529	sp|P60981|DEST_HUMAN (135)-sp|P60981|DEST_HUMAN (23)	HECQANGPEDLNR(3)-CSTPEEIKK(1)	C-C	1	3	1	0.00210339
530	sp|P53618|COPB_HUMAN (235)-sp|P53618|COPB_HUMAN (684)	VCHANPSER(2)-NEMNCK(5)	C-C	7	9	8	4.95356e-06
531	sp|P52272|HNRPM_HUMAN (676)-sp|P52272|HNRPM_HUMAN (653)	FNECGHVLYADIK(4)-ACQIFVR(2)	C-C	8	5	10	0.000305209
532	sp|Q9NTK5|OLA1_HUMAN (187)-sp|Q9NTK5|OLA1_HUMAN (190)	LKPEYDIMCK(9)-VKSWVIDQK(2)	C-K	4	4	1	0.000500872
533	sp|Q9UHJ3|SMBT1_HUMAN (142)-sp|Q9UHJ3|SMBT1_HUMAN (265)	QTLIGACSPPVPLLEGLR(7)-VKEEEEEPLPSYLFKDK(15)	C-K	2	3	2	0.00758446
534	sp|P0DPH7|TBA3C_HUMAN (336)-sp|Q71U36|TBA1A_HUMAN (315)/sp|P0DPH7|TBA3C_HUMAN (336)-sp|P68366|TBA4A_HUMAN (315)/sp|P0DPH7|TBA3C_HUMAN (336)-sp|A6NHL2|TBAL3_HUMAN (322)/sp|P0DPH7|TBA3C_HUMAN (336)-sp|Q9BQE3|TBA1C_HUMAN (315)/sp|P0DPH7|TBA3C_HUMAN (336)-sp|P68363|TBA1B_HUMAN (315)/sp|Q71U36|TBA1A_HUMAN (336)-sp|Q71U36|TBA1A_HUMAN (315)/sp|Q71U36|TBA1A_HUMAN (336)-sp|P68366|TBA4A_HUMAN (315)/sp|Q71U…	DVNAAIATIKTK(10)-YMACCLLYR(4)	C-K	2	6	5	0.000164746
535	sp|P0DPH7|TBA3C_HUMAN (347)-sp|Q71U36|TBA1A_HUMAN (315)/sp|P0DPH7|TBA3C_HUMAN (347)-sp|P68366|TBA4A_HUMAN (315)/sp|P0DPH7|TBA3C_HUMAN (347)-sp|A6NHL2|TBAL3_HUMAN (322)/sp|P0DPH7|TBA3C_HUMAN (347)-sp|Q9BQE3|TBA1C_HUMAN (315)/sp|P0DPH7|TBA3C_HUMAN (347)-sp|P68363|TBA1B_HUMAN (315)/sp|Q71U36|TBA1A_HUMAN (347)-sp|Q71U36|TBA1A_HUMAN (315)/sp|Q71U36|TBA1A_HUMAN (347)-sp|P68366|TBA4A_HUMAN (315)/sp|Q71U…	TIQFVDWCPTGFK(8)-YMACCLLYR(4)	C-C	12	8	11	0.000221754
536	sp|Q9BQ52|RNZ2_HUMAN (476)-sp|Q9BQ52|RNZ2_HUMAN (753)	SAQDGPAPAEKR(11)-VCFGDFPTMPK(2)	C-K	5	1	1	0.000250941
537	sp|Q9Y6A5|TACC3_HUMAN (236)-sp|Q9Y6A5|TACC3_HUMAN (224)	AETPHGAEEECR(11)-AETPHGAEEECK(11)	C-C	1	1	1	0.000447946
538	sp|O94808|GFPT2_HUMAN (603)-sp|O94808|GFPT2_HUMAN (599)	CQNALQQVTAR(1)-DPCFAK(3)	C-C	5	4	4	0.000267456
539	sp|Q96H79|ZCCHL_HUMAN (163)-sp|Q96H79|ZCCHL_HUMAN (199)	ILLLQNDPCLLPEVCLLYNK(9)-SFVKGECK(4)	C-K	8	6	13	0.00167899
540	sp|P61081|UBC12_HUMAN (65)-sp|P61081|UBC12_HUMAN (75)	LVICPDEGFYK(4)-SGKFVFSFK(3)	C-K	10	7	9	6.3344e-07
541	sp|O75323|NIPS2_HUMAN (75)-sp|O75323|NIPS2_HUMAN (93)	ETSNLYKLQFHNVKPECLEAYNK(7)-ICQEVLPK(2)	C-K	1	3	1	0.0216056
542	sp|P62937|PPIA_HUMAN (28)-sp|P62937|PPIA_HUMAN (131)	VSFELFADKVPK(9)-HVVFGKVK(6)	K-K	3	1	2	0.00100219
543	sp|O00232|PSD12_HUMAN (109)-sp|O00232|PSD12_HUMAN (147)	MVQQCCTYVEEITDLPIK(6)-LTKTLATIK(3)	C-K	5	5	4	1.47803e-05
544	sp|Q6L8Q7|PDE12_HUMAN (427)-sp|Q6L8Q7|PDE12_HUMAN (530)	LVLYPSAQEKVLQR(10)-CNMSLTHFFK(1)	C-K	11	5	7	3.20975e-05
545	sp|P36551|HEM6_HUMAN (198)-sp|P36551|HEM6_HUMAN (373)	EGGGGISCVLQDGCVFEK(14)-HCDDSFTPQEK(2)	C-C	6	4	3	9.77669e-06
546	sp|Q9BRA2|TXD17_HUMAN (43)-sp|O43765|SGTA_HUMAN (153)	SWCPDCVQAEPVVR(3)-AICIDPAYSK(3)	C-C	2	4	4	0.000218163
547	sp|P46776|RL27A_HUMAN (70)-sp|P46776|RL27A_HUMAN (59)	NQSFCPTVNLDK(5)-VGMKHYHLK(4)	C-K	4	8	4	0.000167797
548	sp|P08047|SP1_HUMAN (68)-sp|Q9BRA2|TXD17_HUMAN (43)	SSSTGSSSSTGGGGQESQPSPLALLAATCSR(29)-SWCPDCVQAEPVVR(3)	C-C	2	1	1	0.00755989
549	sp|Q9GZP4|PITH1_HUMAN (187)-sp|Q9GZP4|PITH1_HUMAN (14)	RHEVTICNYEASANPADHR(7)-CAAEREEPPEQR(1)	C-C	5	1	1	0.00129544
550	sp|O95671|ASML_HUMAN (274)-sp|O95671|ASML_HUMAN (4)	AEAGEAGQATAEAECHR(15)-VLCPVIGK(3)	C-C	2	2	9	0.000182814
551	sp|P13639|EF2_HUMAN (651)-sp|P13639|EF2_HUMAN (498)	IWCFGPDGTGPNILTDITK(3)-VMKFSVSPVVR(3)	C-K	5	3	3	0.000464284
552	sp|Q9BQ69|MACD1_HUMAN (199)-sp|Q9BQ69|MACD1_HUMAN (211)	AAGPLLTDECR(10)-AKITGGYR(2)	C-K	3	1	6	0.00256183
553	sp|Q13596|SNX1_HUMAN (325)-sp|Q13596|SNX1_HUMAN (318)	KLHAVVETLVNHR(1)-LQEVECEEQR(6)	C-K	12	12	9	0.000213524
554	sp|P35659|DEK_HUMAN (125)-sp|P35659|DEK_HUMAN (89)	KNVGQFSGFPFEK(1)-LCEIER(2)	C-K	2	2	2	0.00111749
555	sp|Q14839|CHD4_HUMAN (1827)-sp|Q86YP4|P66A_HUMAN (451)	FAEVECLAESHQHLSK(6)-ALKVEHTSR(3)	C-K	4	4	3	0.0215908
556	sp|Q9Y3C1|NOP16_HUMAN (36)-sp|P26373|RL13_HUMAN (130)	IECSHIR(3)-KPSAPK(1)	C-K	3	1	3	0.205571
557	sp|P22087|FBRL_HUMAN (268)-sp|Q86WX3|AROS_HUMAN (104)	ANCIDSTASAEAVFASEVK(3)-ACDRPVAK(2)	C-C	2	2	1	0.00177367
558	sp|Q92994|TF3B_HUMAN (229)-sp|Q92994|TF3B_HUMAN (256)	RPSGLCGAALLVAAR(6)-VCESTLR(2)	C-C	1	2	2	0.00196525
559	sp|Q9NXV2|KCTD5_HUMAN (28)-sp|Q9NXV2|KCTD5_HUMAN (25)	CSAGLGALAQRPGSVSK(1)-GGIGAGLGGGLCR(12)	C-C	4	5	6	0.000437039
560	sp|P35998|PRS7_HUMAN (389)-sp|P35998|PRS7_HUMAN (377)	SVCTEAGMFAIR(3)-LCPNSTGAEIR(2)	C-C	4	4	3	3.65175e-06
561	sp|Q99832|TCPH_HUMAN (364)-sp|Q99832|TCPH_HUMAN (370)	YNFFTGCPK(7)-TCTFILR(2)	C-C	3	1	2	0.00242586
562	sp|Q15459|SF3A1_HUMAN (80)-sp|Q15459|SF3A1_HUMAN (55)	QNEINNPKFNFLNPNDPYHAYYR(8)-NIVDKTASFVAR(5)	K-K	3	2	2	0.00412203
563	sp|Q15366|PCBP2_HUMAN (23)-sp|Q15366|PCBP2_HUMAN (54)/sp|Q15366|PCBP2_HUMAN (23)-sp|Q15365|PCBP1_HUMAN (54)/sp|Q15366|PCBP2_HUMAN (23)-sp|P57721|PCBP3_HUMAN (86)/sp|Q15365|PCBP1_HUMAN (23)-sp|Q15366|PCBP2_HUMAN (54)/sp|Q15365|PCBP1_HUMAN (23)-sp|Q15365|PCBP1_HUMAN (54)/sp|Q15365|PCBP1_HUMAN (23)-sp|P57721|PCBP3_HUMAN (86)/sp|P57721|PCBP3_HUMAN (55)-sp|Q15366|PCBP2_HUMAN (54)/sp|P57721|PCBP3_HUMAN…	LLMHGKEVGSIIGK(6)-INISEGNCPER(8)	C-K	8	3	4	0.00166832
564	sp|P78371|TCPB_HUMAN (535)-sp|A0A0B4J2A2|PAL4C_HUMAN (52)/sp|P78371|TCPB_HUMAN (535)-sp|P62937|PPIA_HUMAN (52)/sp|P78371|TCPB_HUMAN (535)-sp|F5H284|PAL4D_HUMAN (52)/sp|P78371|TCPB_HUMAN (535)-sp|P0DN37|PAL4G_HUMAN (52)/sp|P78371|TCPB_HUMAN (535)-sp|A0A075B767|PAL4H_HUMAN (52)/sp|P78371|TCPB_HUMAN (535)-sp|Q9Y536|PAL4A_HUMAN (52)/sp|P78371|TCPB_HUMAN (535)-sp|A0A075B759|PAL4E_HUMAN (52)/sp|P78371|…	RVPDHHPC(8)-GSCFHR(3)	C-C	2	4	4	0.157674
565	sp|P0DPH7|TBA3C_HUMAN (376)-sp|P78371|TCPB_HUMAN (535)/sp|Q71U36|TBA1A_HUMAN (376)-sp|P78371|TCPB_HUMAN (535)/sp|P68366|TBA4A_HUMAN (376)-sp|P78371|TCPB_HUMAN (535)/sp|P0DPH8|TBA3D_HUMAN (376)-sp|P78371|TCPB_HUMAN (535)/sp|Q6PEY2|TBA3E_HUMAN (376)-sp|P78371|TCPB_HUMAN (535)/sp|Q9NY65|TBA8_HUMAN (376)-sp|P78371|TCPB_HUMAN (535)/sp|P68363|TBA1B_HUMAN (376)-sp|P78371|TCPB_HUMAN (535)	AVCMLSNTTAIAEAWAR(3)-RVPDHHPC(8)	C-C	1	3	1	0.222627
566	sp|P49368|TCPG_HUMAN (353)-sp|P49368|TCPG_HUMAN (213)	IVSRPEELREDDVGTGAGLLEIKK(23)-IPGGIIEDSCVLR(10)	C-K	2	7	3	0.0774542
567	sp|Q14980|NUMA1_HUMAN (80)-sp|Q14980|NUMA1_HUMAN (65)	HPSSPECLVSAQK(7)-LDFVCSFLQK(5)	C-C	2	4	5	4.36877e-05
568	sp|P46940|IQGA1_HUMAN (1465)-sp|P46940|IQGA1_HUMAN (1458)	KLTELGTVDPK(1)-EKIQTGLK(2)	K-K	1	2	6	0.00145695
569	sp|Q99832|TCPH_HUMAN (166)-sp|P48643|TCPE_HUMAN (440)	CAMTALSSKLISQQK(9)-CPTLEQYAMR(1)	C-K	7	9	4	4.28875e-07
570	sp|P50991|TCPD_HUMAN (337)-sp|P50991|TCPD_HUMAN (379)	DIEREDIEFICK(11)-ITGCASPGK(4)	C-C	9	5	5	9.73384e-05
571	sp|O43765|SGTA_HUMAN (148)-sp|O43765|SGTA_HUMAN (153)	LGNYAGAVQDCER(11)-AICIDPAYSK(3)	C-C	3	2	2	2.99459e-06
572	sp|P27348|1433T_HUMAN (49)-sp|P31947|1433S_HUMAN (122)/sp|P27348|1433T_HUMAN (49)-sp|P31946|1433B_HUMAN (122)/sp|P27348|1433T_HUMAN (49)-sp|P63104|1433Z_HUMAN (120)/sp|P27348|1433T_HUMAN (49)-sp|Q04917|1433F_HUMAN (125)/sp|P27348|1433T_HUMAN (49)-sp|P61981|1433G_HUMAN (125)/sp|P27348|1433T_HUMAN (49)-sp|P27348|1433T_HUMAN (120)	NLLSVAYKNVVGGR(8)-VFYLKMK(5)	K-K	4	7	7	0.000732137
573	sp|O75439|MPPB_HUMAN (265)-sp|O75439|MPPB_HUMAN (62)	FHFGDSLCTHK(8)-VTCLESGLR(3)	C-C	5	11	9	4.7631e-05
574	sp|Q9BRA2|TXD17_HUMAN (74)-sp|Q9BRA2|TXD17_HUMAN (78)	HISEGCVFIYCQVGEKPYWK(16)-PYWKDPNNDFRK(4)	K-K	4	2	2	6.4777e-09
575	sp|P48643|TCPE_HUMAN (253)-sp|P48643|TCPE_HUMAN (265)	IAILTCPFEPPKPK(6)-HKLDVTSVEDYK(2)	C-K	12	16	15	1.98645e-10
576	sp|P68366|TBA4A_HUMAN (347)-sp|A0A0B4J2A2|PAL4C_HUMAN (52)/sp|P68366|TBA4A_HUMAN (347)-sp|P62937|PPIA_HUMAN (52)/sp|P68366|TBA4A_HUMAN (347)-sp|F5H284|PAL4D_HUMAN (52)/sp|P68366|TBA4A_HUMAN (347)-sp|P0DN37|PAL4G_HUMAN (52)/sp|P68366|TBA4A_HUMAN (347)-sp|A0A075B767|PAL4H_HUMAN (52)/sp|P68366|TBA4A_HUMAN (347)-sp|Q9Y536|PAL4A_HUMAN (52)/sp|P68366|TBA4A_HUMAN (347)-sp|A0A075B759|PAL4E_HUMAN (52)/sp|…	SIQFVDWCPTGFK(8)-GSCFHR(3)	C-C	5	2	1	0.111051
577	sp|P04637|P53_HUMAN (124)-sp|P04637|P53_HUMAN (135)	SVTCTYSPALNK(4)-MFCQLAK(3)	C-C	1	2	1	0.00601348
578	sp|Q69YN2|C19L1_HUMAN (160)-sp|Q69YN2|C19L1_HUMAN (176)	CVGNFGNSSGEVDTKK(1)-CGSALVSSLATGLKPR(1)	C-C	1	2	1	3.8535e-08
579	sp|P27348|1433T_HUMAN (134)-sp|P27348|1433T_HUMAN (80)	YLAEVACGDDRK(7)-LQLIKDYR(5)	C-K	7	5	10	0.00167737
580	sp|Q9BRA2|TXD17_HUMAN (43)-sp|Q9NV35|NUD15_HUMAN (23)	SWCPDCVQAEPVVR(3)-RPGVGVGVVVTSCK(13)	C-C	7	5	6	0.0135389
581	sp|Q8N4P3|MESH1_HUMAN (25)-sp|Q8N4P3|MESH1_HUMAN (133)	RKDPEGTPYINHPIGVAR(2)-CTPEGWSEHR(1)	C-K	4	4	2	1.12964e-07
582	sp|Q8IWS0|PHF6_HUMAN (87)-sp|Q8IWS0|PHF6_HUMAN (28)	LMCSLCHCPGATIGCDVK(8)-ECGQLLISENQK(2)	C-C	4	5	2	1.89839e-05
583	sp|P55884|EIF3B_HUMAN (384)-sp|P55884|EIF3B_HUMAN (345)	FSHQGVQLIDFSPCER(14)-WSPKGTYLATFHQR(4)	C-K	9	4	4	7.37699e-09
584	sp|P27635|RL10_HUMAN (105)-sp|P27635|RL10_HUMAN (2)/sp|P27635|RL10_HUMAN (105)-sp|Q96L21|RL10L_HUMAN (2)/sp|P27635|RL10_HUMAN (105)-sp|Q8IUH2|CREG2_HUMAN (6)/sp|Q96L21|RL10L_HUMAN (105)-sp|P27635|RL10_HUMAN (2)/sp|Q96L21|RL10L_HUMAN (105)-sp|Q96L21|RL10L_HUMAN (2)/sp|Q96L21|RL10L_HUMAN (105)-sp|Q8IUH2|CREG2_HUMAN (6)	MLSCAGADR(4)-GRRPAR(1)	C-G	1	4	5	0.0673794
585	sp|Q9BRA2|TXD17_HUMAN (43)-sp|Q8NFP7|NUD10_HUMAN (3)/sp|Q9BRA2|TXD17_HUMAN (43)-sp|Q96G61|NUD11_HUMAN (3)	SWCPDCVQAEPVVR(3)-CKPNQTR(1)	C-C	7	7	4	0.0160297
586	sp|P48643|TCPE_HUMAN (407)-sp|P78371|TCPB_HUMAN (535)	RSLHDALCVIR(8)-RVPDHHPC(8)	C-C	10	7	6	2.56203e-05
587	sp|Q8NBS9|TXND5_HUMAN (150)-sp|Q8NBS9|TXND5_HUMAN (140)	PGQEAVKYQGPR(7)-GYPTLKLFK(6)	K-K	5	8	4	0.00209008
588	sp|P36551|HEM6_HUMAN (198)-sp|P36551|HEM6_HUMAN (373)	EGGGGISCVLQDGCVFEK(14)-KHCDDSFTPQEK(3)	C-C	2	3	4	4.50181e-05
589	sp|Q9BRA2|TXD17_HUMAN (98)-sp|Q9BRA2|TXD17_HUMAN (78)	VTAVPTLLKYGTPQK(9)-PYWKDPNNDFRK(4)	K-K	8	4	3	5.09212e-07
590	sp|O75150|BRE1B_HUMAN (985)-sp|O75150|BRE1B_HUMAN (950)	CPKCNAAFGAHDFHR(3)-LTCPCCNTR(5)	C-K	11	7	10	5.4019e-10
591	sp|Q9BRA2|TXD17_HUMAN (43)-sp|Q9BQ61|TRIR_HUMAN (165)	SWCPDCVQAEPVVR(3)-AHQCGDDDK(4)	C-C	9	5	4	0.0013407
592	sp|P49411|EFTU_HUMAN (127)-sp|P49411|EFTU_HUMAN (290)	HYAHTDCPGHADYVK(7)-KGDECELLGHSK(5)	C-C	7	3	3	1.89441e-06
593	sp|Q14004|CDK13_HUMAN (934)-sp|Q14004|CDK13_HUMAN (951)/sp|Q14004|CDK13_HUMAN (934)-sp|Q9NYV4|CDK12_HUMAN (973)	ICGSPCPAVWPDVIK(6)-LPYFNTMKPK(8)	C-K	4	2	1	0.00885595
594	sp|P78371|TCPB_HUMAN (395)-sp|P50991|TCPD_HUMAN (2)	SLHDALCVLAQTVK(7)-PENVAPR(1)	C-P	3	4	2	0.00022659
595	sp|P07814|SYEP_HUMAN (337)-sp|P07814|SYEP_HUMAN (360)	GSQFGQSCCLR(9)-CKIQPHPR(2)	C-K	4	2	3	0.00671009
596	sp|B5ME19|EIFCL_HUMAN (481)-sp|B5ME19|EIFCL_HUMAN (518)/sp|B5ME19|EIFCL_HUMAN (481)-sp|Q99613|EIF3C_HUMAN (517)/sp|Q99613|EIF3C_HUMAN (480)-sp|B5ME19|EIFCL_HUMAN (518)/sp|Q99613|EIF3C_HUMAN (480)-sp|Q99613|EIF3C_HUMAN (517)	DEAQVCAIIER(6)-FDYKAHQR(4)	C-K	8	4	8	5.21013e-06
597	sp|O75083|WDR1_HUMAN (569)-sp|P23528|COF1_HUMAN (147)	VKIQDAHR(2)-CTLAEK(1)	C-K	8	11	7	0.00260868
598	sp|P19447|ERCC3_HUMAN (180)-sp|P19447|ERCC3_HUMAN (167)	YFVESCHPDVIQHLLQDPVIR(6)-VKLVLK(2)	C-K	2	3	3	0.0607086
599	sp|Q00839|HNRPU_HUMAN (562)-sp|Q00839|HNRPU_HUMAN (607)	APQCLGK(4)-AVVVCPK(5)	C-C	8	6	10	4.17112e-05
600	sp|Q15365|PCBP1_HUMAN (163)-sp|Q15365|PCBP1_HUMAN (109)	QICLVMLETLSQSPQGR(3)-LVVPATQCGSLIGK(8)	C-C	3	1	1	0.000609885
601	sp|P48643|TCPE_HUMAN (253)-sp|P78371|TCPB_HUMAN (535)	IAILTCPFEPPK(6)-RVPDHHPC(8)	C-C	1	11	4	0.11916
602	sp|P30046|DOPD_HUMAN (33)-sp|P30046|DOPD_HUMAN (2)/sp|P30046|DOPD_HUMAN (33)-sp|A6NHG4|DDTL_HUMAN (2)/sp|A6NHG4|DDTL_HUMAN (33)-sp|P30046|DOPD_HUMAN (2)/sp|A6NHG4|DDTL_HUMAN (33)-sp|A6NHG4|DDTL_HUMAN (2)	LCAAAASILGKPADR(11)-PFLELDTNLPANR(1)	K-P	5	5	1	0.00521328
603	sp|Q9BRA2|TXD17_HUMAN (43)-sp|Q9UKV3|ACINU_HUMAN (546)	SWCPDCVQAEPVVR(3)-GITEECLK(6)	C-C	4	2	1	0.21629
604	sp|P78527|PRKDC_HUMAN (1904)-sp|Q9BRA2|TXD17_HUMAN (43)	INQVFHGSCITEGNELTK(9)-SWCPDCVQAEPVVR(3)	C-C	1	1	1	0.0155173
605	sp|P31948|STIP1_HUMAN (78)-sp|P31948|STIP1_HUMAN (62)	KAAALEFLNRFEEAK(1)-AYEDGCK(6)	C-K	1	2	3	0.000203946
606	sp|Q9BRA2|TXD17_HUMAN (46)-sp|Q9BRA2|TXD17_HUMAN (43)	DAGGKSWCPDCVQAEPVVR(11)-SWCPDCVQAEPVVR(3)	C-C	6	2	3	1.62273e-05
607	sp|P10809|CH60_HUMAN (396)-sp|P10809|CH60_HUMAN (389)	LAKLSDGVAVLK(3)-EKLNER(2)	K-K	2	3	2	0.043747
608	sp|Q9UKX7|NUP50_HUMAN (165)-sp|Q9UKX7|NUP50_HUMAN (151)	QLAALNCSVR(7)-ACVGNAYHK(2)	C-C	3	5	5	2.11088e-05
609	sp|P49756|RBM25_HUMAN (83)-sp|P49756|RBM25_HUMAN (135)	ENDENCGPTTTVFVGNISEK(6)-LQAFGFCEYKEPESTLR(10)	C-K	8	3	10	6.10864e-06
610	sp|P51610|HCFC1_HUMAN (1139)-sp|P51610|HCFC1_HUMAN (1166)	RACAAGTPAVIR(3)-SQCQTR(3)	C-C	2	1	1	0.0011029
611	sp|P15170|ERF3A_HUMAN (327)-sp|P15170|ERF3A_HUMAN (253)	LESGSICK(7)-VGFNPKK(6)	C-K	2	1	1	0.012963
612	sp|P23528|COF1_HUMAN (139)-sp|Q9BRA2|TXD17_HUMAN (89)	HELQANCYEEVK(7)-NLKVTAVPTLLK(3)	C-K	3	1	4	0.0144917
613	sp|Q99832|TCPH_HUMAN (158)-sp|Q99832|TCPH_HUMAN (148)	CAMTALSSK(1)-ADKVEQR(3)	C-K	2	3	4	1.92285e-05
614	sp|O00170|AIP_HUMAN (175)-sp|O00170|AIP_HUMAN (208)	VESPGTYQQDPWAMTDEEKAK(19)-YYDAIACLK(7)	C-K	1	5	1	0.000877935
615	sp|O94832|MYO1D_HUMAN (481)-sp|O94832|MYO1D_HUMAN (491)	LGKHAHFSSR(3)-LCASDK(2)	C-K	2	4	3	0.00310476
616	sp|Q9H269|VPS16_HUMAN (490)-sp|Q9H269|VPS16_HUMAN (529)	ILAHWACYK(7)-AYGCGR(4)	C-C	1	2	1	0.0168787
617	sp|P0DPH7|TBA3C_HUMAN (370)-sp|P68366|TBA4A_HUMAN (347)/sp|P0DPH7|TBA3C_HUMAN (370)-sp|P68363|TBA1B_HUMAN (347)/sp|Q71U36|TBA1A_HUMAN (370)-sp|P68366|TBA4A_HUMAN (347)/sp|Q71U36|TBA1A_HUMAN (370)-sp|P68363|TBA1B_HUMAN (347)/sp|P68366|TBA4A_HUMAN (370)-sp|P68366|TBA4A_HUMAN (347)/sp|P68366|TBA4A_HUMAN (370)-sp|P68363|TBA1B_HUMAN (347)/sp|Q9BQE3|TBA1C_HUMAN (370)-sp|P68366|TBA4A_HUMAN (347)/sp|Q9BQ…	VGINYQPPTVVPGGDLAKVQR(18)-SIQFVDWCPTGFK(8)	C-K	5	7	3	0.00226774
618	sp|Q9C0C9|UBE2O_HUMAN (182)-sp|Q9C0C9|UBE2O_HUMAN (370)	LIGTNCIIYPVNSK(6)-IAWECPEK(5)	C-C	5	2	5	0.00504349
619	sp|P49411|EFTU_HUMAN (147)-sp|P49411|EFTU_HUMAN (127)	NMITGTAPLDGCILVVAANDGPMPQTR(12)-HYAHTDCPGHADYVK(7)	C-C	7	3	1	2.69392e-05
620	sp|P63241|IF5A1_HUMAN (73)-sp|P62826|RAN_HUMAN (112)/sp|Q6IS14|IF5AL_HUMAN (73)-sp|P62826|RAN_HUMAN (112)/sp|Q9GZV4|IF5A2_HUMAN (73)-sp|P62826|RAN_HUMAN (112)	KYEDICPSTHNMDVPNIK(6)-VCENIPIVLCGNK(2)	C-C	2	3	2	0.0378281
621	sp|Q86W42|THOC6_HUMAN (314)-sp|Q86W42|THOC6_HUMAN (35)	AQVPGSSPGLLSLSLNQQPAAPECK(24)-LHMTIFSQSVSPCGK(13)	C-C	3	4	3	0.0173177
622	sp|P07814|SYEP_HUMAN (744)-sp|P07814|SYEP_HUMAN (856)	ERPTPSLNNNCTTSEDSLVLYNR(11)-INEAVECLLSLK(7)	C-C	6	2	7	0.000148428
623	sp|Q92945|FUBP2_HUMAN (296)-sp|Q92945|FUBP2_HUMAN (379)	VQQACEMVMDILR(5)-CEHAAR(1)	C-C	1	3	4	0.000690689
624	sp|Q9BRA2|TXD17_HUMAN (74)-sp|Q9BRA2|TXD17_HUMAN (40)	HISEGCVFIYCQVGEKPYWK(16)-DAGGKSWCPDCVQAEPVVR(5)	K-K	2	1	4	1.31182e-05
625	sp|Q15233|NONO_HUMAN (198)-sp|Q15233|NONO_HUMAN (145)	GIVEFSGKPAAR(8)-FACHSASLTVR(3)	C-K	44	49	48	3.03062e-09
626	sp|Q8NFC6|BD1L1_HUMAN (2427)-sp|Q8NFC6|BD1L1_HUMAN (2438)	PSAGQGHPSAVCAEK(12)-ECPEIGPFAGR(2)	C-C	3	2	1	0.000224338
627	sp|P19784|CSK22_HUMAN (336)-sp|Q9BRA2|TXD17_HUMAN (43)	EQSQPCADNAVLSSGLTAAR(6)-SWCPDCVQAEPVVR(3)	C-C	3	3	5	4.81337e-05
628	sp|O75419|CDC45_HUMAN (301)-sp|O75419|CDC45_HUMAN (479)	FKLWSVHGQK(2)-SFVCSTK(4)	C-K	1	3	1	0.016965
629	sp|P63261|ACTG_HUMAN (326)-sp|P23528|COF1_HUMAN (147)/sp|P68032|ACTC_HUMAN (328)-sp|P23528|COF1_HUMAN (147)/sp|P68133|ACTS_HUMAN (328)-sp|P23528|COF1_HUMAN (147)/sp|P62736|ACTA_HUMAN (328)-sp|P23528|COF1_HUMAN (147)/sp|P63267|ACTH_HUMAN (327)-sp|P23528|COF1_HUMAN (147)/sp|P60709|ACTB_HUMAN (326)-sp|P23528|COF1_HUMAN (147)	EITALAPSTMKIK(11)-CTLAEK(1)	C-K	1	3	2	0.113454
630	sp|Q7Z6Z7|HUWE1_HUMAN (1567)-sp|Q7Z6Z7|HUWE1_HUMAN (1575)	LLEVVQPCLQAAK(8)-EQKEVQTPK(3)	C-K	3	6	9	8.83919e-07
631	sp|Q08J23|NSUN2_HUMAN (502)-sp|Q08J23|NSUN2_HUMAN (221)	DGVCGPPPSK(4)-CYLLVHQAK(1)	C-C	6	8	4	9.77928e-09
632	sp|P48643|TCPE_HUMAN (253)-sp|P48643|TCPE_HUMAN (284)	IAILTCPFEPPK(6)-EKFEEMIQQIK(2)	C-K	2	5	4	2.49979e-06
633	sp|P21333|FLNA_HUMAN (2199)-sp|P21333|FLNA_HUMAN (2160)	THEAEIVEGENHTYCIR(15)-APSVANVGSHCDLSLK(11)	C-C	1	4	4	7.53609e-06
634	sp|B2RPK0|HGB1A_HUMAN (114)-sp|B2RPK0|HGB1A_HUMAN (128)/sp|B2RPK0|HGB1A_HUMAN (114)-sp|P09429|HMGB1_HUMAN (128)/sp|P09429|HMGB1_HUMAN (114)-sp|B2RPK0|HGB1A_HUMAN (128)/sp|P09429|HMGB1_HUMAN (114)-sp|P09429|HMGB1_HUMAN (128)	IKGEHPGLSIGDVAK(2)-KLGEMWNNTAADDK(1)	K-K	3	3	1	0.00608939
635	sp|P14866|HNRPL_HUMAN (472)-sp|P14866|HNRPL_HUMAN (452)/sp|P14866|HNRPL_HUMAN (472)-sp|Q8WVV9|HNRLL_HUMAN (405)	QPAIMPGQSYGLEDGSCSYK(17)-LNVCVSK(4)	C-C	7	9	14	0.00111842
636	sp|Q9BRA2|TXD17_HUMAN (89)-sp|P14174|MIF_HUMAN (2)	NLKVTAVPTLLK(3)-PMFIVNTNVPR(1)	K-P	5	3	5	0.000142842
637	sp|Q9BRA2|TXD17_HUMAN (43)-sp|Q15366|PCBP2_HUMAN (54)/sp|Q9BRA2|TXD17_HUMAN (43)-sp|Q15365|PCBP1_HUMAN (54)/sp|Q9BRA2|TXD17_HUMAN (43)-sp|P57721|PCBP3_HUMAN (86)	SWCPDCVQAEPVVR(3)-INISEGNCPER(8)	C-C	8	4	3	2.67005e-05
638	sp|P55072|TERA_HUMAN (522)-sp|P55072|TERA_HUMAN (663)	GVLFYGPPGCGK(10)-KSPVAK(1)	C-K	4	1	1	0.00603696
639	sp|Q9NWZ5|UCKL1_HUMAN (317)-sp|Q9NWZ5|UCKL1_HUMAN (65)	AALASAHQCHPLPR(9)-TTSQCK(5)	C-C	4	3	4	0.0788206
640	sp|O43353|RIPK2_HUMAN (414)-sp|O43353|RIPK2_HUMAN (407)	TTPCSSAIINPLSTAGNSER(4)-AAFCDHK(4)	C-C	3	2	3	0.0893189
641	sp|P48735|IDHP_HUMAN (154)-sp|P48735|IDHP_HUMAN (418)	NILGGTVFREPIICK(14)-DLAGCIHGLSNVK(5)	C-C	3	7	1	0.000938583
642	sp|Q69YN4|VIR_HUMAN (353)-sp|Q5T200|ZC3HD_HUMAN (1643)	ELVPLLYFSCPYK(10)-TTCHAPGHEK(3)	C-C	1	1	1	0.000657249
643	sp|Q04637|IF4G1_HUMAN (662)-sp|Q9BRA2|TXD17_HUMAN (43)	LQGINCGPDFTPSFANLGR(6)-SWCPDCVQAEPVVR(3)	C-C	4	5	5	0.00770822
644	sp|O00232|PSD12_HUMAN (36)-sp|O00232|PSD12_HUMAN (31)	LAKEGR(3)-LPECAK(4)	C-K	3	1	3	0.000184392
645	sp|P31689|DNJA1_HUMAN (149)-sp|Q13885|TBB2A_HUMAN (303)/sp|P31689|DNJA1_HUMAN (149)-sp|A6NNZ2|TBB8B_HUMAN (303)/sp|P31689|DNJA1_HUMAN (149)-sp|P04350|TBB4A_HUMAN (303)/sp|P31689|DNJA1_HUMAN (149)-sp|P07437|TBB5_HUMAN (303)/sp|P31689|DNJA1_HUMAN (149)-sp|Q9BVA1|TBB2B_HUMAN (303)/sp|P31689|DNJA1_HUMAN (149)-sp|Q9BUF5|TBB6_HUMAN (303)/sp|P31689|DNJA1_HUMAN (149)-sp|Q13509|TBB3_HUMAN (303)/sp|P31689|…	GAVECCPNCR(5)-NMMAACDPR(6)	C-C	4	1	1	0.0507274
646	sp|P12268|IMDH2_HUMAN (140)-sp|P12268|IMDH2_HUMAN (140)	ARHGFCGIPITDTGR(6)-HGFCGIPITDTGR(4)	C-C	3	4	3	0.0114761
647	sp|Q8N999|CL029_HUMAN (302)-sp|Q8N999|CL029_HUMAN (294)	CLFNHFLK(1)-CDSAFDIK(1)	C-C	10	12	14	2.03288e-10
648	sp|P33992|MCM5_HUMAN (207)-sp|P33992|MCM5_HUMAN (197)	CPLDPYFIMPDK(1)-CNTDQAGRPK(1)	C-C	3	3	5	1.73456e-10
649	sp|P20073|ANXA7_HUMAN (298)-sp|P20073|ANXA7_HUMAN (224)	CYQSEFGR(1)-IKAAFK(2)	C-K	4	5	8	5.86325e-06
650	sp|Q92878|RAD50_HUMAN (133)-sp|Q92878|RAD50_HUMAN (102)	CAEIDREMISSLGVSK(1)-SMVCTQK(4)	C-C	5	1	1	0.000944377
651	sp|O43815|STRN_HUMAN (665)-sp|O43815|STRN_HUMAN (689)	ILTLESNVDTTANSSCQINR(16)-HIKFYDNNTGK(3)	C-K	1	3	3	2.51484e-06
652	sp|P08238|HS90B_HUMAN (577)-sp|Q58FG0|HS905_HUMAN (257)/sp|P08238|HS90B_HUMAN (577)-sp|P08238|HS90B_HUMAN (564)/sp|P08238|HS90B_HUMAN (577)-sp|Q58FF8|H90B2_HUMAN (337)/sp|P08238|HS90B_HUMAN (577)-sp|Q58FF7|H90B3_HUMAN (437)/sp|P08238|HS90B_HUMAN (577)-sp|P07900|HS90A_HUMAN (572)/sp|Q58FF7|H90B3_HUMAN (450)-sp|Q58FG0|HS905_HUMAN (257)/sp|Q58FF7|H90B3_HUMAN (450)-sp|P08238|HS90B_HUMAN (564)/sp|Q58F…	VEKVTISNR(3)-FENLCK(5)	C-K	1	1	1	0.0391608
653	sp|Q9BRA2|TXD17_HUMAN (43)-sp|Q9BRA2|TXD17_HUMAN (78)	SWCPDCVQAEPVVR(3)-PYWKDPNNDFRK(4)	C-K	87	68	83	7.37721e-07
654	sp|Q9BQG0|MBB1A_HUMAN (884)-sp|Q9BQG0|MBB1A_HUMAN (890)	IFTHHLCR(7)-YCHDLGER(2)	C-C	3	1	8	0.000666103
655	sp|P52948|NUP98_HUMAN (1068)-sp|P52948|NUP98_HUMAN (1027)	FTSGAFLSPSVSVQECR(16)-ADTSQEICSPR(8)	C-C	2	2	2	0.00031931
656	sp|Q96N67|DOCK7_HUMAN (1944)-sp|Q96N67|DOCK7_HUMAN (1962)	FMYCTPFTLDGR(4)-AHGELHEQFKR(10)	C-K	1	1	1	0.0720565
657	sp|P27361|MK03_HUMAN (82)-sp|P28482|MK01_HUMAN (344)/sp|P28482|MK01_HUMAN (65)-sp|P28482|MK01_HUMAN (344)	ISPFEHQTYCQR(10)-LKELIFEETAR(2)	C-K	3	4	8	0.0005754
658	sp|P62333|PRS10_HUMAN (193)-sp|P62333|PRS10_HUMAN (170)	AVASQLDCNFLK(8)-GCLLYGPPGTGK(2)	C-C	8	10	8	2.69553e-07
659	sp|Q9Y508|RN114_HUMAN (8)-sp|Q9BRA2|TXD17_HUMAN (43)	DCGGAAQLAGPAAEADPLGR(2)-SWCPDCVQAEPVVR(3)	C-C	3	3	3	0.000211034
660	sp|O00186|STXB3_HUMAN (570)-sp|O00186|STXB3_HUMAN (402)	SCEVIIGSTHVLTPKK(15)-NHDNCDK(5)	C-K	1	1	1	0.0345419
661	sp|P48643|TCPE_HUMAN (253)-sp|P78371|TCPB_HUMAN (535)	IAILTCPFEPPKPK(6)-VPDHHPC(7)	C-C	9	6	4	0.00452352
662	sp|Q9BRA2|TXD17_HUMAN (43)-sp|Q5VTL8|PR38B_HUMAN (113)	SWCPDCVQAEPVVR(3)-TAGQTGMCGGVR(8)	C-C	4	4	3	0.019184
663	sp|Q14166|TTL12_HUMAN (361)-sp|Q14166|TTL12_HUMAN (370)	PGVLLNQFPCENLLTVK(10)-DCLASIAR(2)	C-C	1	1	3	1.33098e-05
664	sp|P14868|SYDC_HUMAN (130)-sp|P14868|SYDC_HUMAN (2)	IGSCTQQDVELHVQK(4)-PSASASR(1)	C-P	2	4	4	3.17595e-06
665	sp|O00148|DX39A_HUMAN (164)-sp|Q13838|DX39B_HUMAN (162)/sp|O00148|DX39A_HUMAN (164)-sp|O00148|DX39A_HUMAN (161)	NCPHVVVGTPGR(2)-DEEVLKK(6)	C-K	5	6	6	2.08612e-06
666	sp|Q9BRA2|TXD17_HUMAN (43)-sp|O75369|FLNB_HUMAN (2501)	SWCPDCVQAEPVVR(3)-SSTETCYSAIPK(6)	C-C	4	1	2	0.0404402
667	sp|Q9BRA2|TXD17_HUMAN (43)-sp|Q9HA64|KT3K_HUMAN (24)	SWCPDCVQAEPVVR(3)-ATGHSGGGCISQGR(9)	C-C	9	3	3	0.00259244
668	sp|Q9UQR0|SCML2_HUMAN (324)-sp|Q9UQR0|SCML2_HUMAN (350)	PLPVICSTSAASLK(6)-DVASGPCK(7)	C-C	1	1	2	0.0220877
669	sp|P04075|ALDOA_HUMAN (73)-sp|P04075|ALDOA_HUMAN (339)	VNPCIGGVILFHETLYQK(4)-ALANSLACQGK(8)	C-C	2	5	1	1.16919e-05
670	sp|Q9HB90|RRAGC_HUMAN (52)-sp|Q9HB90|RRAGC_HUMAN (377)	DFGYGVEEEEEEAAAAGGGVGAGAGGGCGPGGADSSK(28)-SCGHQTSASSLK(2)	C-C	1	1	1	0.000288661
671	sp|Q9Y3B4|SF3B6_HUMAN (29)-sp|Q9Y3B4|SF3B6_HUMAN (83)	NLPYKITAEEMYDIFGK(5)-NACDHLSGFNVCNR(12)	C-K	4	1	3	3.23878e-07
672	sp|P11413|G6PD_HUMAN (446)-sp|P11413|G6PD_HUMAN (13)	LILDVFCGSQMHFVR(7)-TQVCGILR(4)	C-C	15	22	12	1.24796e-05
673	sp|P49327|FAS_HUMAN (642)-sp|P49327|FAS_HUMAN (673)	CPPGVVPACHNSK(9)-EGVFAKEVR(6)	C-K	14	13	10	2.11131e-06
674	sp|Q9BRA2|TXD17_HUMAN (43)-sp|P11216|PYGB_HUMAN (326)	SWCPDCVQAEPVVR(3)-TCFETFPDK(2)	C-C	5	5	4	8.46941e-05
675	sp|O15344|TRI18_HUMAN (578)-sp|O15344|TRI18_HUMAN (580)	NSASWALCR(8)-CNNNWVVR(1)	C-C	3	4	4	8.3699e-05
676	sp|Q92793|CBP_HUMAN (1797)-sp|Q92793|CBP_HUMAN (1775)/sp|Q92793|CBP_HUMAN (1797)-sp|Q09472|EP300_HUMAN (1738)/sp|Q09472|EP300_HUMAN (1760)-sp|Q92793|CBP_HUMAN (1775)/sp|Q09472|EP300_HUMAN (1760)-sp|Q09472|EP300_HUMAN (1738)	NANCSLPSCQKMK(11)-CIQSLVHACQCR(1)	C-K	1	2	2	0.0133417
677	sp|Q10570|CPSF1_HUMAN (1044)-sp|Q10570|CPSF1_HUMAN (1020)	VYAVATSTNTPCAR(12)-CTAHYVAYHVESK(1)	C-C	4	4	1	0.00127037
678	sp|Q15008|PSMD6_HUMAN (2)-sp|P62195|PRS8_HUMAN (330)	PLENLEEEGLPK(1)-LDILKIHSR(5)	K-P	5	5	5	0.00353659
679	sp|Q86XL3|ANKL2_HUMAN (203)-sp|Q86XL3|ANKL2_HUMAN (254)	EPPLYYGVCPVYEDVPAR(9)-GICDYFPSPSK(3)	C-C	2	5	3	7.16368e-05
680	sp|P23528|COF1_HUMAN (39)-sp|P23528|COF1_HUMAN (147)	AVLFCLSEDKK(5)-CTLAEK(1)	C-C	5	1	1	0.000360197
681	sp|Q9BRA2|TXD17_HUMAN (43)-sp|Q00839|HNRPU_HUMAN (594)	SWCPDCVQAEPVVR(3)-MCLFAGFQR(2)	C-C	4	3	1	0.000142467
682	sp|P50914|RL14_HUMAN (42)-sp|P36578|RL4_HUMAN (368)	ALVDGPCTQVR(7)-SDEKAAVAGK(4)	C-K	3	6	5	0.146475
683	sp|Q9P2E9|RRBP1_HUMAN (1216)-sp|Q9P2E9|RRBP1_HUMAN (1216)	HMAAASAECQNYAK(9)-HMAAASAECQNYAK(9)	C-C	1	1	4	0.0717243
684	sp|Q9Y3A3|PHOCN_HUMAN (134)-sp|Q9Y3A3|PHOCN_HUMAN (155)	HTLDGAACLLNSNK(8)-ESSVAKLGSVCR(6)	C-K	7	13	4	0.000186831
685	sp|P42704|LPPRC_HUMAN (130)-sp|P42704|LPPRC_HUMAN (113)	SCGSLLPELK(2)-VFNDTCR(6)	C-C	7	9	4	4.48082e-06
686	sp|O75348|VATG1_HUMAN (80)-sp|O75348|VATG1_HUMAN (69)	ETQEKMTILQTYFR(5)-GSCSTEVEK(3)	C-K	3	3	1	9.9384e-05
687	sp|Q9HA64|KT3K_HUMAN (11)-sp|Q9HA64|KT3K_HUMAN (72)	ELGCSSVR(4)-VPKPIK(3)	C-K	4	1	1	0.0430557
688	sp|P24752|THIL_HUMAN (196)-sp|P24752|THIL_HUMAN (126)	IHMGSCAENTAK(6)-VCASGMK(2)	C-C	3	3	3	0.00371258
689	sp|Q15031|SYLM_HUMAN (177)-sp|Q15031|SYLM_HUMAN (578)	EITTCLPDYYK(5)-FFSHFCHDQK(6)	C-C	6	3	7	6.28228e-05
690	sp|P15880|RS2_HUMAN (229)-sp|P15880|RS2_HUMAN (188)	GCTATLGNFAK(2)-CGSVLVR(1)	C-C	8	9	6	2.81569e-06
691	sp|P26368|U2AF2_HUMAN (429)-sp|P26368|U2AF2_HUMAN (464)	SIEIPRPVDGVEVPGCGK(16)-YCDPDSYHR(2)	C-C	6	9	9	5.89702e-05
692	sp|Q9HCK8|CHD8_HUMAN (1980)-sp|Q9HCK8|CHD8_HUMAN (1913)	CSTPLLHQQYTSR(1)-LALCQPPGPELPK(4)	C-C	4	3	4	8.31534e-06
693	sp|O95757|HS74L_HUMAN (53)-sp|O95757|HS74L_HUMAN (34)	AIGNAAKSQIVTNVR(7)-CTPACISLGSR(1)	C-K	7	8	12	2.05375e-09
694	sp|P17028|ZNF24_HUMAN (189)-sp|P17028|ZNF24_HUMAN (233)	HCDDDGRTENGALAPK(2)-YGETCFPK(5)	C-C	6	5	6	0.0214097
695	sp|Q9NQX0|PRDM6_HUMAN (138)-sp|Q9NQX0|PRDM6_HUMAN (150)	ELCLGATSGPGPVK(3)-CGGGGGGGGEGR(1)	C-C	4	1	6	3.63899e-06
696	sp|Q9HC98|NEK6_HUMAN (264)-sp|Q9HC98|NEK6_HUMAN (258)	IEQCDYPPLPGEHYSEK(4)-MNLFSLCQK(7)	C-C	1	1	5	0.00317895
697	sp|O00232|PSD12_HUMAN (255)-sp|O00232|PSD12_HUMAN (221)	AIYDTPCIQAESEK(7)-FFQEENTEKLK(9)	C-K	7	3	4	4.8402e-05
698	sp|P49327|FAS_HUMAN (212)-sp|P49327|FAS_HUMAN (313)	LGMLSPEGTCK(10)-ALCATR(3)	C-C	2	2	2	0.0015087
699	sp|Q9NTI5|PDS5B_HUMAN (317)-sp|Q9NTI5|PDS5B_HUMAN (282)	PLWQCYLGR(5)-LKSNDNEER(2)	C-K	2	2	6	2.32311e-06
700	sp|Q9ULJ6|ZMIZ1_HUMAN (705)-sp|Q9ULJ6|ZMIZ1_HUMAN (742)/sp|Q9ULJ6|ZMIZ1_HUMAN (705)-sp|Q8NF64|ZMIZ2_HUMAN (600)/sp|Q8NF64|ZMIZ2_HUMAN (564)-sp|Q9ULJ6|ZMIZ1_HUMAN (742)/sp|Q8NF64|ZMIZ2_HUMAN (564)-sp|Q8NF64|ZMIZ2_HUMAN (600)	RLLPAEHCITK(8)-CPITFR(1)	C-C	2	4	2	0.00935134
701	sp|Q14839|CHD4_HUMAN (1827)-sp|Q8WXI9|P66B_HUMAN (454)	FAEVECLAESHQHLSK(6)-ALKAEHTNR(3)	C-K	10	4	12	0.00402279
702	sp|Q7Z6Z7|HUWE1_HUMAN (4341)-sp|Q7Z6Z7|HUWE1_HUMAN (3658)	STDRLPSAHTCFNQLDLPAYESFEK(11)-AQCETLSPDGLPEEQPQTTK(3)	C-C	2	3	1	3.62694e-05
703	sp|Q9NXH9|TRM1_HUMAN (287)-sp|Q9NXH9|TRM1_HUMAN (482)	ACHEMALR(2)-VSLSHACK(7)	C-C	4	5	5	6.65391e-06
704	sp|O15067|PUR4_HUMAN (587)-sp|O15067|PUR4_HUMAN (606)	CPACFVGTITGDRR(4)-ECPVRR(2)	C-C	5	1	1	0.0235753
705	sp|Q5TDH0|DDI2_HUMAN (361)-sp|Q5TDH0|DDI2_HUMAN (283)	NVLVIGTTGSQTTFLPEGELPECAR(23)-WAGIAKGVGTQK(6)	C-K	4	4	3	0.0136352
706	sp|Q9ULA0|DNPEP_HUMAN (423)-sp|Q9ULA0|DNPEP_HUMAN (423)	NDTPCGTTIGPILASR(5)-NDTPCGTTIGPILASR(5)	C-C	3	5	5	0.335143
707	sp|Q9NR09|BIRC6_HUMAN (2892)-sp|Q9NR09|BIRC6_HUMAN (2910)	ACFGGLFANLIRPGDAK(2)-AVCGEMTR(3)	C-C	13	11	4	2.24971e-05
708	sp|Q15181|IPYR_HUMAN (114)-sp|Q9BRA2|TXD17_HUMAN (43)	HTGCCGDNDPIDVCEIGSK(5)-SWCPDCVQAEPVVR(3)	C-C	1	5	4	0.000692645
709	sp|O14981|BTAF1_HUMAN (908)-sp|O14981|BTAF1_HUMAN (914)	LLQQCTTR(5)-TPCPNSK(3)	C-C	6	2	3	0.000417007
710	sp|Q6YHU6|THADA_HUMAN (588)-sp|Q6YHU6|THADA_HUMAN (635)	TGQEQSFPSLGSCNSR(13)-QGLIHQHCQVR(8)	C-C	3	1	1	0.0161393
711	sp|Q00839|HNRPU_HUMAN (551)-sp|Q00839|HNRPU_HUMAN (562)	QMADTGKLNTLLQR(7)-APQCLGK(4)	C-K	3	11	5	0.000265301
712	sp|P12270|TPR_HUMAN (748)-sp|P12270|TPR_HUMAN (224)	NQKLTATTQK(3)-CNLENKK(1)	C-K	1	1	1	0.00117166
713	sp|Q9BRA2|TXD17_HUMAN (43)-sp|Q9UGI8|TES_HUMAN (196)	SWCPDCVQAEPVVR(3)-LPCEMDAQGPK(3)	C-C	9	4	5	0.000630662
714	sp|O75534|CSDE1_HUMAN (758)-sp|Q9Y3F4|STRAP_HUMAN (305)	LKNITLDDASAPR(2)-CVLPEEDSGELAK(1)	C-K	3	2	5	0.0035026
715	sp|Q92538|GBF1_HUMAN (661)-sp|Q92538|GBF1_HUMAN (685)	SGCSDLEEAVDSGADKK(3)-FSCLLPDPR(3)	C-C	5	6	6	5.96617e-06
716	sp|Q15233|NONO_HUMAN (467)-sp|Q15233|NONO_HUMAN (145)	AAPGAEFAPNKR(11)-FACHSASLTVR(3)	C-K	1	7	3	0.00230559
717	sp|O95639|CPSF4_HUMAN (110)-sp|O95639|CPSF4_HUMAN (105)	ECPFLHIDPESK(2)-FGECSNK(4)	C-C	2	1	4	0.00717936
718	sp|P20810|ICAL_HUMAN (413)-sp|P20810|ICAL_HUMAN (408)	TSMCSIQSAPPEPATLK(4)-AAAPAPVSEAVCR(12)	C-C	11	6	13	2.21313e-06
719	sp|P12268|IMDH2_HUMAN (208)-sp|P12268|IMDH2_HUMAN (140)	GKLPIVNEDDELVAIIAR(2)-HGFCGIPITDTGR(4)	C-K	6	13	6	0.000255386
720	sp|Q15233|NONO_HUMAN (145)-sp|Q15233|NONO_HUMAN (64)	FACHSASLTVR(3)-KPGEKTFTQR(1)	C-K	2	3	1	1.27072e-08
721	sp|Q9UNI6|DUS12_HUMAN (115)-sp|Q9UNI6|DUS12_HUMAN (97)	AVLVHCHAGVSR(6)-CVAFIGQAR(1)	C-C	1	1	3	0.013594
722	sp|Q8TEX9|IPO4_HUMAN (782)-sp|Q8TEX9|IPO4_HUMAN (797)	SCGTLTLKPPGR(2)-LAELCGVLK(5)	C-C	3	4	3	0.000348972
723	sp|P48643|TCPE_HUMAN (42)-sp|P50991|TCPD_HUMAN (2)	SHIMAAKAVANTMR(7)-PENVAPR(1)	K-P	1	2	2	0.264786
724	sp|Q14204|DYHC1_HUMAN (1977)-sp|Q14204|DYHC1_HUMAN (1999)	MLSAVSQQVQCIQEALR(11)-TSAPITCELLNK(7)	C-C	4	9	5	0.00121848
725	sp|P55212|CASP6_HUMAN (68)-sp|P55212|CASP6_HUMAN (87)	GTCADRDNLTR(3)-CFNDLK(1)	C-C	3	3	1	2.80386e-05
726	sp|O14757|CHK1_HUMAN (168)-sp|O14757|CHK1_HUMAN (48)	MCGTLPYVAPELLK(2)-AVDCPENIK(4)	C-C	2	5	3	0.0014305
727	sp|Q9BRA2|TXD17_HUMAN (43)-sp|Q9BRA2|TXD17_HUMAN (78)	SWCPDCVQAEPVVR(3)-PYWKDPNNDFR(4)	C-K	22	22	25	2.08131e-07
728	sp|Q6IBS0|TWF2_HUMAN (141)-sp|Q9BRA2|TXD17_HUMAN (43)	HLSSCAAPAPLTSAER(5)-SWCPDCVQAEPVVR(3)	C-C	5	10	12	0.00027119
729	sp|Q9BRA2|TXD17_HUMAN (43)-sp|O95336|6PGL_HUMAN (32)	SWCPDCVQAEPVVR(3)-AACCLAGAR(3)	C-C	6	3	7	0.00309296
730	sp|O00429|DNM1L_HUMAN (446)-sp|O00429|DNM1L_HUMAN (361)	IIQHCSNYSTQELLR(5)-YIETSELCGGAR(8)	C-C	3	2	1	0.00122883
731	sp|O00299|CLIC1_HUMAN (183)-sp|O00299|CLIC1_HUMAN (24)	FLDGNELTLADCNLLPKLHIVQVVCK(17)-IGNCPFSQR(4)	C-K	9	9	5	0.000379984
732	sp|Q9NNW7|TRXR2_HUMAN (91)-sp|Q16881|TRXR1_HUMAN (647)/sp|Q16881|TRXR1_HUMAN (214)-sp|Q16881|TRXR1_HUMAN (647)	WGLGGTCVNVGCIPK(12)-SGASILQAGCUG(10)	C-C	1	2	2	0.000251703
733	sp|P23246|SFPQ_HUMAN (413)-sp|Q15233|NONO_HUMAN (145)	STGKGIVEFASK(4)-FACHSASLTVR(3)	C-K	1	3	2	0.00283241
734	sp|P17987|TCPA_HUMAN (76)-sp|P49368|TCPG_HUMAN (527)	VLCELADLQDK(3)-IDDIVSGHKK(9)	C-K	2	6	2	0.00224427
735	sp|Q14974|IMB1_HUMAN (228)-sp|Q14974|IMB1_HUMAN (183)	HFIMQVVCEATQCPDTR(13)-KEEPSNNVK(1)	C-K	20	17	15	6.41562e-11
736	sp|Q13615|MTMR3_HUMAN (826)-sp|Q13615|MTMR3_HUMAN (867)	VGYGTSQSCSLLPSQVPFETR(9)-SCLVNSGK(2)	C-C	3	3	2	0.00642521
737	sp|P51858|HDGF_HUMAN (96)-sp|P51858|HDGF_HUMAN (12)	GFSEGLWEIENNPTVKASGYQSSQK(16)-CGDLVFAK(1)	C-K	4	3	4	0.000339513
738	sp|P46776|RL27A_HUMAN (70)-sp|P46776|RL27A_HUMAN (110)	RNQSFCPTVNLDK(6)-SGYYKVLGK(5)	C-K	1	1	1	5.60102e-05
739	sp|P52597|HNRPF_HUMAN (267)-sp|Q15233|NONO_HUMAN (145)	DLSYCLSGMYDHR(5)-FACHSASLTVR(3)	C-C	3	2	2	0.0071595
740	sp|P47756|CAPZB_HUMAN (206)-sp|P47755|CAZA2_HUMAN (273)/sp|P47756|CAPZB_HUMAN (206)-sp|P52907|CAZA1_HUMAN (273)	DETVSDCSPHIANIGR(7)-IDWNKILSYK(5)	C-K	2	2	2	0.00883246
741	sp|Q9Y243|AKT3_HUMAN (307)-sp|Q9Y243|AKT3_HUMAN (293)/sp|Q9Y243|AKT3_HUMAN (307)-sp|P31751|AKT2_HUMAN (297)/sp|Q9Y243|AKT3_HUMAN (307)-sp|P31749|AKT1_HUMAN (296)/sp|P31751|AKT2_HUMAN (311)-sp|Q9Y243|AKT3_HUMAN (293)/sp|P31751|AKT2_HUMAN (311)-sp|P31751|AKT2_HUMAN (297)/sp|P31751|AKT2_HUMAN (311)-sp|P31749|AKT1_HUMAN (296)/sp|P31749|AKT1_HUMAN (310)-sp|Q9Y243|AKT3_HUMAN (293)/sp|P31749|AKT1_HUMAN …	TFCGTPEYLAPEVLEDNDYGR(3)-ITDFGLCK(7)	C-C	4	1	2	0.0013866
742	sp|P78527|PRKDC_HUMAN (1364)-sp|P78527|PRKDC_HUMAN (1335)	DLCNTHLMR(3)-CTVVVR(1)	C-C	3	1	1	0.00147478
743	sp|P62826|RAN_HUMAN (112)-sp|O00410|IPO5_HUMAN (108)	VCENIPIVLCGNK(2)-KVCDIAAELAR(1)	C-K	5	3	11	0.000786061
744	sp|P41252|SYIC_HUMAN (185)-sp|P41252|SYIC_HUMAN (400)	VMPFSTACNTPLSNFESHQNYK(8)-LLVATTFTHSYPFCWR(14)	C-C	3	2	3	0.00365856
745	sp|P49915|GUAA_HUMAN (456)-sp|P49915|GUAA_HUMAN (554)	VICAEEPYICK(10)-MCHNVNR(2)	C-C	5	3	8	4.86276e-06
746	sp|P23396|RS3_HUMAN (197)-sp|P23396|RS3_HUMAN (97)	IMLPWDPTGKIGPK(10)-GLCAIAQAESLR(3)	C-K	13	10	7	0.000202629
747	sp|Q9C0B1|FTO_HUMAN (171)-sp|Q9BRA2|TXD17_HUMAN (43)	ANEDAVPLCMSADFPR(9)-SWCPDCVQAEPVVR(3)	C-C	4	5	4	0.000103025
748	sp|Q9BRA2|TXD17_HUMAN (43)-sp|Q9H2U1|DHX36_HUMAN (135)	SWCPDCVQAEPVVR(3)-NTPCSENK(4)	C-C	2	1	1	0.0585065
749	sp|O60343|TBCD4_HUMAN (1277)-sp|O60343|TBCD4_HUMAN (1286)	LLPADALVNCDLLLR(10)-DLNCNPNNK(4)	C-C	15	17	12	1.24896e-06
750	sp|P15735|PHKG2_HUMAN (294)-sp|P15735|PHKG2_HUMAN (128)	CEGSQPWNLTPR(1)-VALSEKETR(6)	C-K	10	3	4	9.46589e-07
751	sp|O75150|BRE1B_HUMAN (985)-sp|O75150|BRE1B_HUMAN (948)	CPKCNAAFGAHDFHR(3)-LTCPCCNTR(3)	C-K	3	1	1	2.55053e-05
752	sp|Q99832|TCPH_HUMAN (137)-sp|Q99832|TCPH_HUMAN (158)	IKEIAVTVK(2)-CAMTALSSK(1)	C-K	3	3	3	2.10456e-05
753	sp|Q13155|AIMP2_HUMAN (317)-sp|Q13155|AIMP2_HUMAN (168)	SCENLAPFNTALKLLK(13)-CFGEQNK(1)	C-K	2	1	2	0.00122398
754	sp|P50539|MXI1_HUMAN (111)-sp|P50539|MXI1_HUMAN (100)	HTTLGLLNKAK(9)-VLIPLGPDCTR(9)	C-K	1	6	4	1.26556e-05
755	sp|P05388|RLA0_HUMAN (119)-sp|P05388|RLA0_HUMAN (27)/sp|P05388|RLA0_HUMAN (119)-sp|Q8NHW5|RLA0L_HUMAN (27)/sp|Q8NHW5|RLA0L_HUMAN (119)-sp|P05388|RLA0_HUMAN (27)/sp|Q8NHW5|RLA0L_HUMAN (119)-sp|Q8NHW5|RLA0L_HUMAN (27)	AGAIAPCEVTVPAQNTGLGPEK(7)-CFIVGADNVGSK(1)	C-C	1	2	4	4.78222e-06
756	sp|Q147X3|NAA30_HUMAN (74)-sp|Q147X3|NAA30_HUMAN (71)	CPQPPQEQQQLNGLISPELR(1)-GHPCLR(4)	C-C	4	5	5	1.83475e-05
757	sp|Q8N3C0|ASCC3_HUMAN (1874)-sp|Q8N3C0|ASCC3_HUMAN (1906)	CLPIESNPHSFDSPHTK(1)-AMLPCPDYDTDTK(5)	C-C	3	2	1	5.78405e-06
758	sp|Q15386|UBE3C_HUMAN (1018)-sp|Q15386|UBE3C_HUMAN (1051)	FVTSCSRPPLLGFK(5)-LPTASTCMNLLK(7)	C-C	4	10	1	9.88779e-06
759	sp|P10809|CH60_HUMAN (442)-sp|P10809|CH60_HUMAN (447)	AAVEEGIVLGGGCALLR(13)-CIPALDSLTPANEDQK(1)	C-C	1	1	1	3.41203e-06
760	sp|Q14566|MCM6_HUMAN (611)-sp|Q14566|MCM6_HUMAN (721)	DGSGVTKSSWR(7)-LGFSEYCR(7)	C-K	3	4	2	9.46036e-05
761	sp|Q9BRA2|TXD17_HUMAN (43)-sp|O14879|IFIT3_HUMAN (239)	SWCPDCVQAEPVVR(3)-SPCQTDVLR(3)	C-C	4	4	2	0.005976
762	sp|P62829|RL23_HUMAN (28)-sp|P62829|RL23_HUMAN (125)	ISLGLPVGAVINCADNTGAK(13)-ECADLWPR(2)	C-C	4	12	13	0.000105449
763	sp|P13639|EF2_HUMAN (235)-sp|P13639|EF2_HUMAN (318)	QFAEMYVAKFAAK(9)-LIEKLDIK(4)	K-K	12	6	10	2.61718e-05
764	sp|Q9BRA2|TXD17_HUMAN (43)-sp|Q86VP6|CAND1_HUMAN (1007)	SWCPDCVQAEPVVR(3)-NCIGDFLK(2)	C-C	9	5	2	0.00876948
765	sp|P83731|RL24_HUMAN (6)-sp|P83731|RL24_HUMAN (36)	VELCSFSGYK(4)-CESAFLSK(1)	C-C	1	2	1	4.90819e-06
766	sp|P55060|XPO2_HUMAN (853)-sp|P55060|XPO2_HUMAN (939)	LLTECPPMMDTEYTK(5)-LSTACPGR(5)	C-C	13	12	9	3.62803e-05
767	sp|Q9BRA2|TXD17_HUMAN (43)-sp|Q14151|SAFB2_HUMAN (224)/sp|Q9BRA2|TXD17_HUMAN (43)-sp|Q15424|SAFB1_HUMAN (225)	SWCPDCVQAEPVVR(3)-ILDILGETCK(9)	C-C	1	2	2	0.00538253
768	sp|Q13107|UBP4_HUMAN (624)-sp|Q13107|UBP4_HUMAN (702)	LTLESLYQAVCDR(11)-GQPCPK(4)	C-C	3	4	4	0.00503382
769	sp|Q9BRA2|TXD17_HUMAN (43)-sp|P11172|UMPS_HUMAN (304)	SWCPDCVQAEPVVR(3)-CHEFLIFEDR(1)	C-C	2	2	3	5.35078e-05
770	sp|P08238|HS90B_HUMAN (624)-sp|P08238|HS90B_HUMAN (577)/sp|P08238|HS90B_HUMAN (624)-sp|Q58FF7|H90B3_HUMAN (450)	KHLEINPDHPIVETLR(1)-VEKVTISNR(3)	K-K	5	12	5	0.00876148
771	sp|Q969U7|PSMG2_HUMAN (165)-sp|Q969U7|PSMG2_HUMAN (195)	SLNWEEMEKSR(9)-TLYDESCSK(7)	C-K	3	2	2	2.56947e-05
772	sp|Q9BVP2|GNL3_HUMAN (158)-sp|Q9BVP2|GNL3_HUMAN (131)	CPQVEEAIVQSGQK(1)-LYCQELK(3)	C-C	3	9	9	1.16791e-05
773	sp|Q96I15|SCLY_HUMAN (22)-sp|Q9BRA2|TXD17_HUMAN (43)	DAPAPAASQPSGCGK(13)-SWCPDCVQAEPVVR(3)	C-C	1	6	3	9.21445e-05
774	sp|P55265|DSRAD_HUMAN (622)-sp|P55265|DSRAD_HUMAN (630)	SPVTTLLECMHK(9)-LGNSCEFR(5)	C-C	2	5	2	4.00597e-05
775	sp|Q9HB90|RRAGC_HUMAN (377)-sp|Q9NQL2|RRAGD_HUMAN (359)/sp|Q9HB90|RRAGC_HUMAN (377)-sp|Q9HB90|RRAGC_HUMAN (358)	SCGHQTSASSLK(2)-GLIDYNFHCFR(9)	C-C	3	2	3	4.08444e-05
776	sp|P22234|PUR6_HUMAN (81)-sp|P22234|PUR6_HUMAN (47)	CGETAFIAPQCEMIPIEWVCR(1)-KNHLEGK(1)	C-K	7	10	6	0.000601519
777	sp|P27635|RL10_HUMAN (121)-sp|P27635|RL10_HUMAN (105)/sp|P27635|RL10_HUMAN (121)-sp|Q96L21|RL10L_HUMAN (105)/sp|Q96L21|RL10L_HUMAN (121)-sp|P27635|RL10_HUMAN (105)/sp|Q96L21|RL10L_HUMAN (121)-sp|Q96L21|RL10L_HUMAN (105)	GAFGKPQGTVAR(5)-MLSCAGADR(4)	C-K	8	7	4	2.26576e-06
778	sp|Q9BUL9|RPP25_HUMAN (70)-sp|Q9BUL9|RPP25_HUMAN (41)	AIVFSGCGR(7)-VKEGSK(2)	C-K	5	4	3	0.00627604
779	sp|Q86W50|MET16_HUMAN (448)-sp|Q86W50|MET16_HUMAN (432)	EGEAAAVEGPCPSQESLSQEENPEPTEDERSEEK(11)-TPCGPALR(3)	C-C	1	1	2	0.0355945
780	sp|O75821|EIF3G_HUMAN (25)-sp|Q04637|IF4G1_HUMAN (821)	CVTSELLK(1)-CLMALK(1)	C-C	3	7	4	0.040134
781	sp|P50991|TCPD_HUMAN (410)-sp|P50991|TCPD_HUMAN (2)	SIHDALCVIR(7)-PENVAPR(1)	C-P	2	1	1	0.0131876
782	sp|Q9Y6A5|TACC3_HUMAN (242)-sp|Q9Y6A5|TACC3_HUMAN (224)	HGGVCAPAAVATSPPGAIPK(5)-AETPHGAEEECK(11)	C-C	12	11	10	0.000984315
783	sp|P17987|TCPA_HUMAN (199)-sp|P17987|TCPA_HUMAN (385)	YPVNSVNILKAHGR(10)-GANDFMCDEMER(7)	C-K	2	2	1	8.1211e-09
784	sp|P62633|CNBP_HUMAN (54)-sp|P62633|CNBP_HUMAN (57)	GFQFVSSSLPDICYR(13)-CGESGHLAK(1)	C-C	1	5	1	0.000628196
785	sp|P14866|HNRPL_HUMAN (418)-sp|P14866|HNRPL_HUMAN (452)/sp|P14866|HNRPL_HUMAN (418)-sp|Q8WVV9|HNRLL_HUMAN (405)	SKPGAAMVEMADGYAVDR(2)-LNVCVSK(4)	C-K	9	7	9	0.00152815
786	sp|P50991|TCPD_HUMAN (29)-sp|P50991|TCPD_HUMAN (2)	DKPAQIR(2)-PENVAPR(1)	K-P	4	4	11	1.29539e-06
787	sp|O75643|U520_HUMAN (1580)-sp|O75643|U520_HUMAN (1592)	LTAIDILTTCAADIQR(10)-FLHCTEK(4)	C-C	12	15	6	0.000989965
788	sp|Q7L5N1|CSN6_HUMAN (274)-sp|Q9H9Q2|CSN7B_HUMAN (110)	EAYALCHCLPVLSTDKFK(16)-CIPYSVLLK(1)	C-K	8	5	5	0.0605605
789	sp|Q9BRA2|TXD17_HUMAN (35)-sp|Q9BRA2|TXD17_HUMAN (78)	TIFAYFTGSKDAGGK(10)-PYWKDPNNDFRK(4)	K-K	11	10	5	0.000232146
790	sp|Q9C0C9|UBE2O_HUMAN (598)-sp|Q9BRA2|TXD17_HUMAN (43)	VQSCPDPAVYGVVQSGDHIGR(4)-SWCPDCVQAEPVVR(3)	C-C	6	3	2	0.000239062
791	sp|P23526|SAHH_HUMAN (421)-sp|P23526|SAHH_HUMAN (408)	QAQYLGMSCDGPFKPDHYR(9)-LTKLTEK(3)	C-K	18	21	19	0.00139281
792	sp|Q7Z4H7|HAUS6_HUMAN (323)-sp|Q7Z4H7|HAUS6_HUMAN (319)	CQADQAR(1)-VMKYER(3)	C-K	4	3	4	0.00428726
793	sp|O43290|SNUT1_HUMAN (674)-sp|O43290|SNUT1_HUMAN (645)	SLPSAVYCIEDK(8)-GLAAALLLCQNK(9)	C-C	4	4	3	6.91231e-06
794	sp|P78527|PRKDC_HUMAN (2342)-sp|P78527|PRKDC_HUMAN (2350)	NILEESLCELVAK(8)-QLKQHQNTMEDK(3)	C-K	4	4	3	0.000736827
795	sp|O15020|SPTN2_HUMAN (607)-sp|O15020|SPTN2_HUMAN (598)	EYRPCDPQLVSER(5)-FCNPGK(2)	C-C	4	5	3	0.00750562
796	sp|Q9BXP5|SRRT_HUMAN (628)-sp|Q9BXP5|SRRT_HUMAN (640)	IVHSLDYYNTCEYPNEDEMPNR(11)-CGIIHVR(1)	C-C	3	4	3	2.07344e-06
797	sp|Q9NSD9|SYFB_HUMAN (262)-sp|Q9NSD9|SYFB_HUMAN (151)	NIFIECTGTDFTKAK(13)-LHQNICR(6)	C-K	3	3	4	0.000373623
798	sp|Q8TBC4|UBA3_HUMAN (28)-sp|Q9BRA2|TXD17_HUMAN (43)	MAVDGGCGDTGDWEGR(7)-SWCPDCVQAEPVVR(3)	C-C	6	4	2	3.9487e-05
799	sp|P50990|TCPQ_HUMAN (430)-sp|P50990|TCPQ_HUMAN (138)	QITSYGETCPGLEQYAIK(9)-KAHEILPNLVCCSAK(1)	C-K	2	5	11	2.07525e-08
800	sp|O00299|CLIC1_HUMAN (59)-sp|O00299|CLIC1_HUMAN (24)	LCPGGQLPFLLYGTEVHTDTNK(2)-IGNCPFSQR(4)	C-C	6	11	10	5.86971e-06
801	sp|Q9BZL6|KPCD2_HUMAN (673)-sp|Q9NRP7|STK36_HUMAN (142)/sp|Q9BZL6|KPCD2_HUMAN (673)-sp|Q9BZL6|KPCD2_HUMAN (694)/sp|Q9BZL6|KPCD2_HUMAN (673)-sp|Q92772|CDKL2_HUMAN (143)/sp|Q9BZL6|KPCD2_HUMAN (673)-sp|O76039|CDKL5_HUMAN (152)/sp|Q9BZL6|KPCD2_HUMAN (673)-sp|Q8IVW4|CDKL3_HUMAN (142)/sp|Q9BZL6|KPCD2_HUMAN (673)-sp|O94806|KPCD3_HUMAN (719)/sp|Q9BZL6|KPCD2_HUMAN (673)-sp|Q15139|KPCD1_HUMAN (726)/sp|Q9BZ…	NIVHCDLKPENVLLASADPFPQVK(5)-LCDFGFAR(2)	C-C	2	3	2	0.0236234
802	sp|Q9BRA2|TXD17_HUMAN (43)-sp|P10155|RO60_HUMAN (71)	SWCPDCVQAEPVVR(3)-GCEVIQEIK(2)	C-C	3	2	3	0.0147351
803	sp|P21333|FLNA_HUMAN (2543)-sp|P21333|FLNA_HUMAN (1723)	ATCAPQHGAPGPGPADASK(3)-YVICVR(4)	C-C	3	3	2	0.120774
804	sp|O43865|SAHH2_HUMAN (272)-sp|O43865|SAHH2_HUMAN (246)/sp|Q96HN2|SAHH3_HUMAN (353)-sp|O43865|SAHH2_HUMAN (246)	LCVPAMNVNDSVTK(2)-KYPNVFKK(7)	C-K	6	9	3	0.0069717
805	sp|Q13045|FLII_HUMAN (1265)-sp|Q13045|FLII_HUMAN (1247)	CFHAWSAFCK(9)-KGNEQHAFTR(1)	C-K	3	3	4	0.000406147
806	sp|Q13485|SMAD4_HUMAN (523)-sp|Q13485|SMAD4_HUMAN (363)	ETPCWIEIHLHR(4)-FCLGQLSNVHR(2)	C-C	7	4	4	1.6898e-05
807	sp|P26641|EF1G_HUMAN (266)-sp|Q9BRA2|TXD17_HUMAN (43)	AAAPAPEEEMDECEQALAAEPK(13)-SWCPDCVQAEPVVR(3)	C-C	7	8	9	1.41611e-05
808	sp|P55735|SEC13_HUMAN (245)-sp|P55735|SEC13_HUMAN (195)	VFIWTCDDASSNTWSPK(6)-LWKEEEDGQWKEEQK(3)	C-K	8	5	2	6.63183e-08
809	sp|O43447|PPIH_HUMAN (122)-sp|O43447|PPIH_HUMAN (53)	HSAPGLLSMANSGPSTNGCQFFITCSK(19)-KDGVPIGYK(1)	C-K	3	5	3	0.001638
810	sp|Q13618|CUL3_HUMAN (235)-sp|Q13618|CUL3_HUMAN (298)	FLAENSASVYIKK(12)-TEDLGCMYK(6)	C-K	4	1	2	0.000120262
811	sp|O43896|KIF1C_HUMAN (711)-sp|O43896|KIF1C_HUMAN (685)	CGLPSSGK(1)-SCEESWR(2)	C-C	2	2	2	3.02983e-06
812	sp|O00148|DX39A_HUMAN (164)-sp|O00148|DX39A_HUMAN (197)	NCPHVVVGTPGR(2)-HFVLDECDK(7)	C-C	5	7	6	6.76445e-08
813	sp|P51665|PSMD7_HUMAN (116)-sp|P51665|PSMD7_HUMAN (2)	YCPNSVLVIIDVKPK(2)-PELAVQK(1)	C-P	11	18	16	4.31407e-08
814	sp|P34932|HSP74_HUMAN (53)-sp|P34932|HSP74_HUMAN (34)	SIGAAAKSQVISNAK(7)-CTPACISFGPK(1)	C-K	17	14	14	2.11224e-10
815	sp|P48643|TCPE_HUMAN (302)-sp|P48643|TCPE_HUMAN (181)	ETGANLAICQWGFDDEANHLLLQNNLPAVR(9)-VVNSCHR(5)	C-C	1	3	1	0.174754
816	sp|P16949|STMN1_HUMAN (29)-sp|P68366|TBA4A_HUMAN (347)/sp|P16949|STMN1_HUMAN (29)-sp|P68363|TBA1B_HUMAN (347)	SKESVPEFPLSPPK(2)-SIQFVDWCPTGFK(8)	C-K	5	1	2	0.199679
817	sp|P10398|ARAF_HUMAN (192)-sp|P10398|ARAF_HUMAN (597)	TQHCDPEHFPFPAPANAPLQR(4)-TQADELPACLLSAAR(9)	C-C	1	3	3	4.40165e-08
818	sp|Q9BRA2|TXD17_HUMAN (43)-sp|P68366|TBA4A_HUMAN (347)/sp|Q9BRA2|TXD17_HUMAN (43)-sp|P68363|TBA1B_HUMAN (347)	SWCPDCVQAEPVVR(3)-SIQFVDWCPTGFK(8)	C-C	3	6	4	2.10793e-05
819	sp|Q05639|EF1A2_HUMAN (255)-sp|Q9BRA2|TXD17_HUMAN (43)/sp|Q5VTE0|EF1A3_HUMAN (255)-sp|Q9BRA2|TXD17_HUMAN (43)/sp|P68104|EF1A1_HUMAN (255)-sp|Q9BRA2|TXD17_HUMAN (43)	LPLQDVYKIGGIGTVPVGR(8)-SWCPDCVQAEPVVR(3)	C-K	5	8	1	0.0679161
820	sp|P35241|RADI_HUMAN (72)-sp|P35241|RADI_HUMAN (2)/sp|P35241|RADI_HUMAN (72)-sp|P15311|EZRI_HUMAN (2)/sp|P15311|EZRI_HUMAN (72)-sp|P35241|RADI_HUMAN (2)/sp|P15311|EZRI_HUMAN (72)-sp|P15311|EZRI_HUMAN (2)	KENPLQFK(1)-PKPINVR(1)	K-P	7	7	7	1.4548e-09
821	sp|Q6PI48|SYDM_HUMAN (590)-sp|Q6PI48|SYDM_HUMAN (152)	LICLVTGSPSIR(3)-TAELLNACK(8)	C-C	5	3	5	0.000170784
822	sp|Q92598|HS105_HUMAN (53)-sp|Q92598|HS105_HUMAN (34)	TIGVAAKNQQITHANNTVSNFKR(7)-CTPSVISFGSK(1)	C-K	15	13	11	2.20843e-08
823	sp|Q9BQG0|MBB1A_HUMAN (338)-sp|Q9BQG0|MBB1A_HUMAN (450)	HYGEHVCTAK(7)-KWIIFR(1)	C-K	2	3	2	0.00254154
824	sp|P13010|XRCC5_HUMAN (339)-sp|P13010|XRCC5_HUMAN (334)	CFSVLGFCK(1)-YKSEGK(2)	C-K	2	3	1	0.000530601
825	sp|Q9NSV4|DIAP3_HUMAN (1125)-sp|Q9NSV4|DIAP3_HUMAN (1104)	SHYNINCNSTR(7)-VCNHENQK(2)	C-C	3	2	2	0.000370628
826	sp|Q9BRA2|TXD17_HUMAN (43)-sp|Q13404|UB2V1_HUMAN (144)	SWCPDCVQAEPVVR(3)-LPQPPEGQCYSN(9)	C-C	5	5	2	0.000199196
827	sp|Q99614|TTC1_HUMAN (28)-sp|Q99614|TTC1_HUMAN (8)	VTDTQEAECAGPPVPDPK(9)-SENCGVPEDLLNGLK(4)	C-C	4	4	5	1.66298e-05
828	sp|Q9BRA2|TXD17_HUMAN (43)-sp|P36405|ARL3_HUMAN (118)	SWCPDCVQAEPVVR(3)-LSCVPVLIFANK(3)	C-C	2	7	10	7.02556e-05
829	sp|P26358|DNMT1_HUMAN (1226)-sp|P26358|DNMT1_HUMAN (1242)	GDVEMLCGGPPCQGFSGMNR(12)-TYSKFK(4)	C-K	1	4	4	0.00204451
830	sp|P14868|SYDC_HUMAN (330)-sp|P14868|SYDC_HUMAN (130)	FQTEIQTVNKQFPCEPFK(10)-IGSCTQQDVELHVQK(4)	C-K	1	2	6	2.89532e-05
831	sp|Q14683|SMC1A_HUMAN (1210)-sp|Q14683|SMC1A_HUMAN (72)	AESLIGVYPEQGDCVISK(14)-DLIHGAPVGKPAANR(10)	C-K	11	12	7	8.8826e-07
832	sp|Q9BRA2|TXD17_HUMAN (43)-sp|Q9NVZ3|NECP2_HUMAN (133)	SWCPDCVQAEPVVR(3)-QQCEFAK(3)	C-C	2	1	2	0.133815
833	sp|O75534|CSDE1_HUMAN (506)-sp|O75534|CSDE1_HUMAN (739)	QRPGQQVATCVR(10)-VCEGPK(2)	C-C	3	1	3	0.00363857
834	sp|Q92547|TOPB1_HUMAN (977)-sp|Q92547|TOPB1_HUMAN (903)	GVHIVSEHWLLDCAQECK(13)-EEAPKPLHK(5)	C-K	2	1	1	0.047327
835	sp|P49368|TCPG_HUMAN (173)-sp|P49368|TCPG_HUMAN (398)	WSSLACNIALDAVK(6)-NLQDAMQVCR(9)	C-C	5	11	6	1.39363e-05
836	sp|Q06830|PRDX1_HUMAN (173)-sp|Q9BRA2|TXD17_HUMAN (43)	HGEVCPAGWKPGSDTIKPDVQK(5)-SWCPDCVQAEPVVR(3)	C-C	2	3	3	0.0914116
837	sp|Q9BQ39|DDX50_HUMAN (417)-sp|Q9BQ39|DDX50_HUMAN (396)	QNAQCLHGDIAQSQR(5)-AIIFCETK(5)	C-C	6	4	3	0.00835562
838	sp|P26641|EF1G_HUMAN (266)-sp|Q05639|EF1A2_HUMAN (255)/sp|P26641|EF1G_HUMAN (266)-sp|Q5VTE0|EF1A3_HUMAN (255)/sp|P26641|EF1G_HUMAN (266)-sp|P68104|EF1A1_HUMAN (255)	AAAPAPEEEMDECEQALAAEPK(13)-LPLQDVYKIGGIGTVPVGR(8)	C-K	2	4	1	0.00483788
839	sp|P12268|IMDH2_HUMAN (140)-sp|P12268|IMDH2_HUMAN (134)	HGFCGIPITDTGR(4)-DVFEAKAR(6)	C-K	8	3	9	7.27739e-05
840	sp|Q9BRA2|TXD17_HUMAN (43)-sp|Q9UPT8|ZC3H4_HUMAN (1302)	SWCPDCVQAEPVVR(3)-GFDPTASPFCQ(10)	C-C	2	2	2	0.00193274
841	sp|Q15233|NONO_HUMAN (190)-sp|P23246|SFPQ_HUMAN (413)	GRPSGKGIVEFSGK(6)-STGKGIVEFASK(4)	K-K	10	4	1	0.278126
842	sp|P36551|HEM6_HUMAN (198)-sp|P36551|HEM6_HUMAN (373)	KEGGGGISCVLQDGCVFEK(15)-KHCDDSFTPQEK(3)	C-C	2	3	1	0.00350253
843	sp|P46782|RS5_HUMAN (172)-sp|P46782|RS5_HUMAN (66)	TIAECLADELINAAK(5)-AQCPIVER(3)	C-C	1	2	2	8.98001e-06
844	sp|P48735|IDHP_HUMAN (251)-sp|P48735|IDHP_HUMAN (308)	WPLYMSTKNTILK(8)-SSGGFVWACK(9)	C-K	8	9	6	1.28299e-07
845	sp|Q9BRA2|TXD17_HUMAN (43)-sp|P13639|EF2_HUMAN (41)	SWCPDCVQAEPVVR(3)-STLTDSLVCK(9)	C-C	4	3	4	2.68212e-06
846	sp|Q14137|BOP1_HUMAN (532)-sp|Q14137|BOP1_HUMAN (108)	ICHGKPVTQVTWHGR(2)-TTEEQVQASTPCPR(12)	C-C	3	1	2	0.000249361
847	sp|Q9C0J8|WDR33_HUMAN (248)-sp|Q9C0J8|WDR33_HUMAN (264)	GHGADVKCVDWHPTK(7)-GLVVSGSKDSQQPIK(8)	K-K	2	3	2	5.8087e-05
848	sp|O95602|RPA1_HUMAN (1699)-sp|Q9H9Y6|RPA2_HUMAN (1061)	SPSACLVVGK(5)-LFNCSDR(4)	C-C	1	2	1	0.00292194
849	sp|P61158|ARP3_HUMAN (34)-sp|P61158|ARP3_HUMAN (12)	LGYAGNTEPQFIIPSCIAIK(16)-LPACVVDCGTGYTK(8)	C-C	7	7	4	1.02132e-07
850	sp|P13639|EF2_HUMAN (567)-sp|P13639|EF2_HUMAN (41)	DLEEDHACIPIKK(8)-STLTDSLVCK(9)	C-C	4	3	4	3.24173e-06
851	sp|Q9Y6A5|TACC3_HUMAN (242)-sp|Q9Y6A5|TACC3_HUMAN (236)	HGGVCAPAAVATSPPGAIPK(5)-AETPHGAEEECR(11)	C-C	11	5	6	0.00635688
852	sp|Q9BRA2|TXD17_HUMAN (35)-sp|Q9BRA2|TXD17_HUMAN (46)	TIFAYFTGSKDAGGK(10)-SWCPDCVQAEPVVR(6)	C-K	8	10	7	3.21558e-06
853	sp|P05549|AP2A_HUMAN (243)-sp|Q92754|AP2C_HUMAN (209)/sp|Q92754|AP2C_HUMAN (256)-sp|Q92754|AP2C_HUMAN (209)/sp|Q92481|AP2B_HUMAN (262)-sp|Q92754|AP2C_HUMAN (209)/sp|Q6VUC0|AP2E_HUMAN (250)-sp|Q92754|AP2C_HUMAN (209)	LSPPECLNASLLGGVLR(6)-NPLNLPCQK(7)	C-C	6	5	7	0.00557745
854	sp|Q7Z460|CLAP1_HUMAN (173)-sp|Q7Z460|CLAP1_HUMAN (209)	IVPHICNLLGDPNSQVR(6)-KGLPQSR(1)	C-K	4	8	3	1.36385e-06
855	sp|P53582|MAP11_HUMAN (292)-sp|P53582|MAP11_HUMAN (313)	SYCGHGIHK(3)-NKAVGVMK(2)	C-K	3	1	3	0.0238631
856	sp|P50991|TCPD_HUMAN (295)-sp|P50991|TCPD_HUMAN (379)	TGCNVLLIQK(3)-ITGCASPGK(4)	C-C	4	2	4	1.20492e-05
857	sp|Q9UPT9|UBP22_HUMAN (44)-sp|Q9UPT9|UBP22_HUMAN (61)	AIYQCFVWSGTAEAR(5)-SCICHVCGVHLNR(2)	C-C	6	6	6	5.64816e-05
858	sp|O00233|PSMD9_HUMAN (59)-sp|P62333|PRS10_HUMAN (170)	GIGMNEPLVDCEGYPR(11)-GCLLYGPPGTGK(2)	C-C	4	3	2	0.0285773
859	sp|Q99832|TCPH_HUMAN (450)-sp|Q99832|TCPH_HUMAN (158)	QLCDNAGFDATNILNK(3)-CAMTALSSK(1)	C-C	5	4	4	1.18082e-06
860	sp|P63261|ACTG_HUMAN (328)-sp|P23528|COF1_HUMAN (147)/sp|P68032|ACTC_HUMAN (330)-sp|P23528|COF1_HUMAN (147)/sp|P68133|ACTS_HUMAN (330)-sp|P23528|COF1_HUMAN (147)/sp|P62736|ACTA_HUMAN (330)-sp|P23528|COF1_HUMAN (147)/sp|Q562R1|ACTBL_HUMAN (329)-sp|P23528|COF1_HUMAN (147)/sp|P63267|ACTH_HUMAN (329)-sp|P23528|COF1_HUMAN (147)/sp|P60709|ACTB_HUMAN (328)-sp|P23528|COF1_HUMAN (147)	IKIIAPPERK(2)-CTLAEK(1)	C-K	9	7	8	0.0922112
861	sp|Q13155|AIMP2_HUMAN (143)-sp|Q13155|AIMP2_HUMAN (168)	LLCEHFR(3)-CFGEQNK(1)	C-C	7	8	6	5.83168e-06
862	sp|P78371|TCPB_HUMAN (535)-sp|A0A0B4J2A2|PAL4C_HUMAN (52)/sp|P78371|TCPB_HUMAN (535)-sp|P62937|PPIA_HUMAN (52)/sp|P78371|TCPB_HUMAN (535)-sp|F5H284|PAL4D_HUMAN (52)/sp|P78371|TCPB_HUMAN (535)-sp|P0DN37|PAL4G_HUMAN (52)/sp|P78371|TCPB_HUMAN (535)-sp|A0A075B767|PAL4H_HUMAN (52)/sp|P78371|TCPB_HUMAN (535)-sp|Q9Y536|PAL4A_HUMAN (52)/sp|P78371|TCPB_HUMAN (535)-sp|A0A075B759|PAL4E_HUMAN (52)/sp|P78371|…	VPDHHPC(7)-GSCFHR(3)	C-C	2	2	3	0.0118466
863	sp|Q13642|FHL1_HUMAN (36)-sp|Q13642|FHL1_HUMAN (27)	FCANTCVECR(2)-DGHHCCLK(5)	C-C	5	4	2	0.000420263
864	sp|Q9UGP4|LIMD1_HUMAN (222)-sp|Q9UGP4|LIMD1_HUMAN (148)	PCGDHPLNHR(2)-HGSQDCGSR(6)	C-C	5	1	1	0.000298698
865	sp|P41252|SYIC_HUMAN (87)-sp|P41252|SYIC_HUMAN (120)	FGWDCHGLPVEYEIDK(5)-MGITEYNNQCR(10)	C-C	2	6	1	0.000698686
866	sp|Q15233|NONO_HUMAN (371)-sp|Q15233|NONO_HUMAN (145)	RQQEGFKGTFPDAR(7)-FACHSASLTVR(3)	C-K	1	2	1	0.00155451
867	sp|Q9BRA2|TXD17_HUMAN (43)-sp|O43414|ERI3_HUMAN (285)	SWCPDCVQAEPVVR(3)-AYSFAMGCWPK(8)	C-C	1	4	2	0.149708
868	sp|Q9BRA2|TXD17_HUMAN (43)-sp|O00273|DFFA_HUMAN (165)	SWCPDCVQAEPVVR(3)-QSCATVQR(3)	C-C	1	3	1	0.00783421
869	sp|Q9BRA2|TXD17_HUMAN (43)-sp|P10636|TAU_HUMAN (639)	SWCPDCVQAEPVVR(3)-CGSLGNIHHK(1)	C-C	2	1	2	0.079105
870	sp|P21333|FLNA_HUMAN (2543)-sp|P21333|FLNA_HUMAN (2479)	ATCAPQHGAPGPGPADASK(3)-MDCQECPEGYR(6)	C-C	15	8	10	1.32165e-08
871	sp|Q9BRA2|TXD17_HUMAN (43)-sp|O75663|TIPRL_HUMAN (87)	SWCPDCVQAEPVVR(3)-VACAEEWQESR(3)	C-C	7	1	1	8.34527e-07
872	sp|Q16822|PCKGM_HUMAN (306)-sp|P35558|PCKGC_HUMAN (244)/sp|Q16822|PCKGM_HUMAN (306)-sp|Q16822|PCKGM_HUMAN (262)	YVAAAFPSACGK(10)-KCFALR(1)	C-K	3	1	1	5.20455e-05
873	sp|P23528|COF1_HUMAN (22)-sp|P23528|COF1_HUMAN (19)/sp|P23528|COF1_HUMAN (22)-sp|Q9Y281|COF2_HUMAN (19)	KSSTPEEVK(1)-VFNDMKVR(6)	K-K	1	1	1	0.000182399
874	sp|Q9BRA2|TXD17_HUMAN (43)-sp|P78371|TCPB_HUMAN (535)	SWCPDCVQAEPVVR(3)-RVPDHHPC(8)	C-C	2	6	7	0.0409124
875	sp|P48643|TCPE_HUMAN (253)-sp|P48643|TCPE_HUMAN (377)	IAILTCPFEPPKPK(6)-MLVIEQCK(7)	C-C	5	11	4	0.000666562
876	sp|Q9BRA2|TXD17_HUMAN (43)-sp|Q96Q11|TRNT1_HUMAN (373)	SWCPDCVQAEPVVR(3)-YQGEHCLLK(6)	C-C	1	2	2	0.0410688
877	sp|Q9BRA2|TXD17_HUMAN (43)-sp|P53004|BIEA_HUMAN (204)	SWCPDCVQAEPVVR(3)-MTVCLETEK(4)	C-C	3	3	3	0.00548363
878	sp|Q9UNY4|TTF2_HUMAN (553)-sp|Q9UNY4|TTF2_HUMAN (814)	SLESCPGETVVAEDPAGLK(5)-LSILTKSLLLR(6)	C-K	3	1	2	3.75207e-06
879	sp|Q99661|KIF2C_HUMAN (245)-sp|Q99661|KIF2C_HUMAN (287)	ATLECHPLTMTDPIEEHR(5)-CLLLVHEPK(1)	C-C	1	1	1	0.00168064
880	sp|O43175|SERA_HUMAN (369)-sp|Q9BRA2|TXD17_HUMAN (43)	NAGNCLSPAVIVGLLK(5)-SWCPDCVQAEPVVR(3)	C-C	2	4	6	0.000507442
881	sp|Q96S59|RANB9_HUMAN (610)-sp|Q9H7D7|WDR26_HUMAN (238)	QLCGGSQAAIER(3)-CELTPLK(1)	C-C	2	4	3	0.00793016
882	sp|Q9BTE3|MCMBP_HUMAN (325)-sp|Q9BTE3|MCMBP_HUMAN (249)	LQHINPLLPACLNK(11)-VYEDWDCFK(7)	C-C	15	27	9	0.000212037
883	sp|Q06323|PSME1_HUMAN (101)-sp|Q9UL46|PSME2_HUMAN (91)	GPPCGPVNCNEK(4)-CGFLPGNEK(1)	C-C	3	3	5	0.230945
884	sp|P23528|COF1_HUMAN (164)-sp|P23528|COF1_HUMAN (147)	LGGSAVISLEGKPL(12)-DRCTLAEK(3)	C-K	2	1	1	0.0355342
885	sp|Q9BRA2|TXD17_HUMAN (43)-sp|Q9BZF9|UACA_HUMAN (370)	SWCPDCVQAEPVVR(3)-TIEALKNRFK(6)	C-K	1	1	1	0.369538
886	sp|P27708|PYR1_HUMAN (1374)-sp|P27708|PYR1_HUMAN (758)	VTAVDWHFEEAVDGECPPQR(16)-IGSCMK(4)	C-C	4	9	2	0.0572464
887	sp|Q13620|CUL4B_HUMAN (800)-sp|Q13620|CUL4B_HUMAN (787)/sp|Q13620|CUL4B_HUMAN (800)-sp|Q13619|CUL4A_HUMAN (633)	GKDIEDGDK(2)-TLQSLACGK(7)	C-K	4	3	2	7.58675e-06
888	sp|P68366|TBA4A_HUMAN (347)-sp|P0DPH7|TBA3C_HUMAN (336)/sp|P68366|TBA4A_HUMAN (347)-sp|Q71U36|TBA1A_HUMAN (336)/sp|P68366|TBA4A_HUMAN (347)-sp|Q9BQE3|TBA1C_HUMAN (336)/sp|P68366|TBA4A_HUMAN (347)-sp|P0DPH8|TBA3D_HUMAN (336)/sp|P68366|TBA4A_HUMAN (347)-sp|Q6PEY2|TBA3E_HUMAN (336)/sp|P68366|TBA4A_HUMAN (347)-sp|P68363|TBA1B_HUMAN (336)/sp|P68363|TBA1B_HUMAN (347)-sp|P0DPH7|TBA3C_HUMAN (336)/sp|P683…	SIQFVDWCPTGFK(8)-DVNAAIATIKTK(10)	C-K	10	11	9	1.03977e-07
889	sp|Q96T88|UHRF1_HUMAN (410)-sp|Q96PU4|UHRF2_HUMAN (432)/sp|Q96T88|UHRF1_HUMAN (410)-sp|Q96T88|UHRF1_HUMAN (403)	ECTIVPSNHYGPIPGIPVGTMWR(2)-GMACVGR(4)	C-C	6	4	4	4.09794e-05
890	sp|Q03701|CEBPZ_HUMAN (374)-sp|Q03701|CEBPZ_HUMAN (411)	ALTVAHELLCNKPEEEK(10)-ASHLLETLLCK(10)	C-C	5	4	2	0.000102371
891	sp|O43592|XPOT_HUMAN (650)-sp|O43592|XPOT_HUMAN (627)	QASLADCLNHAVGFASR(7)-NLLTPLMEKFK(9)	C-K	8	8	11	0.00169173
892	sp|Q99832|TCPH_HUMAN (368)-sp|Q99832|TCPH_HUMAN (364)	AKTCTFILR(2)-YNFFTGCPK(7)	C-K	5	5	4	1.70985e-06
893	sp|Q9NVS9|PNPO_HUMAN (156)-sp|Q9BRA2|TXD17_HUMAN (43)	KLPEEEAECYFHSRPK(9)-SWCPDCVQAEPVVR(3)	C-C	8	6	4	0.022015
894	sp|Q9UIA9|XPO7_HUMAN (123)-sp|Q9UIA9|XPO7_HUMAN (176)	LGWFDCQK(6)-KIASSFR(1)	C-K	4	4	5	0.000138273
895	sp|P31943|HNRH1_HUMAN (290)-sp|P31943|HNRH1_HUMAN (267)/sp|P31943|HNRH1_HUMAN (290)-sp|P55795|HNRH2_HUMAN (267)	YGDGGSTFQSTTGHCVHMR(15)-DLNYCFSGMSDHR(5)	C-C	2	5	1	3.62368e-05
896	sp|Q13496|MTM1_HUMAN (53)-sp|Q13496|MTM1_HUMAN (546)	EVIYICPFNGPIK(6)-IKQQQPNPVEQR(2)	C-K	3	5	4	8.90503e-05
897	sp|Q9UG56|PISD_HUMAN (300)-sp|Q9UG56|PISD_HUMAN (203)	ELFCHNER(4)-NCEVEQVK(2)	C-C	1	3	2	8.67115e-06
898	sp|P41214|EIF2D_HUMAN (528)-sp|P41214|EIF2D_HUMAN (489)	CQASTTVNPAPGAK(1)-ICPIDITLAQR(2)	C-C	8	5	3	2.35482e-09
899	sp|P22681|CBL_HUMAN (353)-sp|P22681|CBL_HUMAN (508)	NQNPDLTGLCEPTPQDHIK(10)-VCVPSSASALGTASK(2)	C-C	3	4	5	5.70592e-06
900	sp|Q12888|TP53B_HUMAN (329)-sp|Q12888|TP53B_HUMAN (319)	EEGGCSLASTPATTLHLLQLSGQR(5)-TVSSDGCSTPSR(7)	C-C	5	4	4	0.00286145
901	sp|Q674X7|KAZRN_HUMAN (348)-sp|Q674X7|KAZRN_HUMAN (312)	THSLCNGDSPGPVQK(5)-VSPCHSR(4)	C-C	4	2	3	0.019296
902	sp|P50990|TCPQ_HUMAN (430)-sp|P50990|TCPQ_HUMAN (138)	QITSYGETCPGLEQYAIKK(9)-KAHEILPNLVCCSAK(1)	C-K	2	1	2	6.17775e-05
903	sp|P21333|FLNA_HUMAN (2543)-sp|P21333|FLNA_HUMAN (2199)	ATCAPQHGAPGPGPADASK(3)-THEAEIVEGENHTYCIR(15)	C-C	18	7	7	4.2541e-05
904	sp|Q8N9N5|BANP_HUMAN (108)-sp|Q8N9N5|BANP_HUMAN (113)	QHSPIQVPMVAGSPLGATQTCNK(21)-CVVPQTTVILNNDR(1)	C-C	7	6	8	0.00125891
905	sp|Q9Y3B4|SF3B6_HUMAN (83)-sp|Q9BQ61|TRIR_HUMAN (165)	NACDHLSGFNVCNR(12)-AHQCGDDDK(4)	C-C	3	2	3	0.148273
906	sp|Q9BRA2|TXD17_HUMAN (43)-sp|Q14247|SRC8_HUMAN (246)	SWCPDCVQAEPVVR(3)-CALGWDHQEK(1)	C-C	2	3	4	0.000297678
907	sp|P61289|PSME3_HUMAN (92)-sp|P61289|PSME3_HUMAN (92)	RLDECEEAFQGTK(5)-RLDECEEAFQGTK(5)	C-C	2	1	3	0.382426
908	sp|Q9BWF3|RBM4_HUMAN (97)-sp|Q9BWF3|RBM4_HUMAN (89)/sp|Q9BQ04|RBM4B_HUMAN (97)-sp|Q9BWF3|RBM4_HUMAN (89)	AKFEEYGPVIECDIVK(2)-LHVGNISPTCTNK(10)	C-K	5	8	7	1.40719e-07
909	sp|Q86VP6|CAND1_HUMAN (971)-sp|Q86VP6|CAND1_HUMAN (1007)	LKGYLISGSSYAR(2)-NCIGDFLK(2)	C-K	9	5	9	5.85901e-08
910	sp|Q9H2G2|SLK_HUMAN (1196)-sp|Q9H2G2|SLK_HUMAN (993)	KLQEQEVFFK(1)-ECLNNK(2)	C-K	3	2	2	0.0148597
911	sp|Q04637|IF4G1_HUMAN (662)-sp|Q04637|IF4G1_HUMAN (821)	LQGINCGPDFTPSFANLGR(6)-CLMALK(1)	C-C	2	1	1	0.00198371
912	sp|P53396|ACLY_HUMAN (20)-sp|P53396|ACLY_HUMAN (991)	FICTTSAIQNR(3)-VQILKDYVR(5)	C-K	1	3	3	0.000142218
913	sp|O43353|RIPK2_HUMAN (388)-sp|O43353|RIPK2_HUMAN (380)	LHHCPGNHSWDSTISGSQR(4)-AQDCYFMK(4)	C-C	7	6	4	0.0085426
914	sp|Q08J23|NSUN2_HUMAN (184)-sp|Q08J23|NSUN2_HUMAN (221)	ILDMCAAPGSK(5)-CYLLVHQAK(1)	C-C	10	4	10	2.36457e-07
915	sp|P04075|ALDOA_HUMAN (240)-sp|P04075|ALDOA_HUMAN (2)	PNMVTPGHACTQK(10)-PYQYPALTPEQK(1)	C-P	8	7	9	1.08819e-05
916	sp|Q7L2J0|MEPCE_HUMAN (463)-sp|Q7L2J0|MEPCE_HUMAN (429)	GRDVLDLGCNVGHLTLSIACK(20)-NPSCEDGR(4)	C-C	3	6	1	0.000916685
917	sp|P40222|TXLNA_HUMAN (523)-sp|Q9NUQ3|TXLNG_HUMAN (480)	VTEAPCYPGAPSTEASGQTGPQEPTSAR(6)-DLATPVMQPCTALDSHK(10)	C-C	2	1	2	0.0499904
918	sp|Q9Y597|KCTD3_HUMAN (606)-sp|Q9Y597|KCTD3_HUMAN (599)	CATPNISPATSVVQHSHLR(1)-LLDQCDLSTSR(5)	C-C	9	12	7	5.01386e-06
919	sp|Q9NXH9|TRM1_HUMAN (376)-sp|Q9NXH9|TRM1_HUMAN (361)	FSAACGPPVTPECEHCGQR(5)-LGKASGVPSGR(3)	C-K	12	9	8	1.67289e-10
920	sp|Q96C24|SYTL4_HUMAN (380)-sp|Q96C24|SYTL4_HUMAN (473)	ECHQLAYADEAK(2)-KLDHCLPLHGK(1)	C-K	2	2	2	0.00577388
921	sp|Q9BXJ9|NAA15_HUMAN (262)-sp|Q9BXJ9|NAA15_HUMAN (334)	NPENWAYYKGLEK(9)-SLYKDK(4)	K-K	2	2	2	0.00478411
922	sp|Q6UB35|C1TM_HUMAN (61)-sp|Q6UB35|C1TM_HUMAN (302)	SSCSPGGR(3)-VGCGSPR(3)	C-C	2	2	2	0.0118793
923	sp|Q9BRA2|TXD17_HUMAN (43)-sp|O95757|HS74L_HUMAN (589)	SWCPDCVQAEPVVR(3)-SIDLPIQSSLCR(11)	C-C	1	1	1	0.0882904
924	sp|Q9P2J5|SYLC_HUMAN (83)-sp|Q9P2J5|SYLC_HUMAN (39)	CCLFPFGLHCTGMPIK(1)-VFEVNASNLEKQTSK(11)	C-K	5	13	4	0.000701113
925	sp|Q7Z6Z7|HUWE1_HUMAN (1891)-sp|Q7Z6Z7|HUWE1_HUMAN (1832)	NPDIFTEVANCCIR(11)-HIIEDPCTLR(7)	C-C	7	5	4	4.38146e-05
926	sp|P50991|TCPD_HUMAN (2)-sp|P50991|TCPD_HUMAN (2)	PENVAPR(1)-PENVAPR(1)	P-P	2	2	5	0.278999
927	sp|Q15527|SURF2_HUMAN (127)-sp|Q15527|SURF2_HUMAN (252)	QGVEYVPACLVHR(9)-SFSSCK(5)	C-C	2	1	1	0.0878423
928	sp|P55060|XPO2_HUMAN (842)-sp|P55060|XPO2_HUMAN (939)	ICAVGITK(2)-LSTACPGR(5)	C-C	6	6	7	2.48832e-06
929	sp|Q9BTA9|WAC_HUMAN (15)-sp|Q9BTA9|WAC_HUMAN (150)	LSDGCHDR(5)-YYYNCR(5)	C-C	2	4	1	0.000362682
930	sp|Q14669|TRIPC_HUMAN (1399)-sp|Q14669|TRIPC_HUMAN (1276)	THTIWYKPVREDEESNK(7)-HPDCANVK(4)	C-K	2	1	1	0.206215
931	sp|P22102|PUR2_HUMAN (134)-sp|P22102|PUR2_HUMAN (168)	AFTKPEEACSFILSADFPALVVK(9)-SKEEACK(6)	C-C	7	7	11	8.87871e-05
932	sp|O95292|VAPB_HUMAN (173)-sp|O95292|VAPB_HUMAN (173)	VMEECKR(5)-VMEECK(5)	C-C	1	1	1	0.0188763
933	sp|P04406|G3P_HUMAN (152)-sp|P04406|G3P_HUMAN (194)	IISNASCTTNCLAPLAK(7)-TVDGPSGKLWR(8)	C-K	5	7	9	0.000195025
934	sp|Q9BRA2|TXD17_HUMAN (74)-sp|P23528|COF1_HUMAN (147)	HISEGCVFIYCQVGEKPYWK(16)-CTLAEK(1)	C-K	3	14	3	0.00247539
935	sp|Q9Y490|TLN1_HUMAN (1045)-sp|Q9Y490|TLN1_HUMAN (910)	AQEACGPLEMDSALSVVQNLEK(5)-MATNAAAQNAIKK(12)	C-K	3	4	3	0.000528362
936	sp|Q15365|PCBP1_HUMAN (194)-sp|Q9BRA2|TXD17_HUMAN (43)	VMTIPYQPMPASSPVICAGGQDR(17)-SWCPDCVQAEPVVR(3)	C-C	7	4	5	0.00141026
937	sp|O60361|NDK8_HUMAN (130)-sp|O60361|NDK8_HUMAN (94)/sp|O60361|NDK8_HUMAN (130)-sp|P15531|NDKA_HUMAN (109)/sp|O60361|NDK8_HUMAN (130)-sp|P22392|NDKB_HUMAN (109)/sp|P22392|NDKB_HUMAN (145)-sp|O60361|NDK8_HUMAN (94)/sp|P22392|NDKB_HUMAN (145)-sp|P15531|NDKA_HUMAN (109)/sp|P22392|NDKB_HUMAN (145)-sp|P22392|NDKB_HUMAN (109)	SCAHDWVYE(2)-GDFCIQVGR(4)	C-C	11	7	10	0.00012308
938	sp|Q06546|GABPA_HUMAN (359)-sp|Q06546|GABPA_HUMAN (338)	LNQPELVAQKWGQR(10)-DCISWVGDEGEFK(2)	C-K	1	4	2	3.01171e-06
939	sp|O75369|FLNB_HUMAN (2501)-sp|O75369|FLNB_HUMAN (2154)	SSTETCYSAIPK(6)-NSHCVR(4)	C-C	1	3	3	0.055864
940	sp|Q99575|POP1_HUMAN (777)-sp|Q99575|POP1_HUMAN (745)	EAEEVMDAGCQESAGPER(10)-RSEVPCAPMPK(6)	C-C	2	2	1	0.00810545
941	sp|P61927|RL37_HUMAN (19)-sp|P61927|RL37_HUMAN (37)	THTLCR(5)-CGYPAK(1)	C-C	7	1	4	0.00981762
942	sp|Q9Y277|VDAC3_HUMAN (36)-sp|Q9Y277|VDAC3_HUMAN (65)	SCSGVEFSTSGHAYTDTGK(2)-VCNYGLTFTQK(2)	C-C	2	1	1	4.24092e-08
943	sp|P08237|PFKAM_HUMAN (144)-sp|P08237|PFKAM_HUMAN (107)	AGKITDEEATK(3)-AAYNLVKR(7)	K-K	1	2	1	1.08254e-06
944	sp|P23526|SAHH_HUMAN (421)-sp|P23526|SAHH_HUMAN (408)	QAQYLGMSCDGPFKPDHYRY(9)-LTKLTEK(3)	C-K	8	10	11	0.00403068
945	sp|O15067|PUR4_HUMAN (1044)-sp|O15067|PUR4_HUMAN (502)	MGPSYCLPPTFPK(6)-ACVEAPK(2)	C-C	4	2	2	1.79752e-05
946	sp|P09913|IFIT2_HUMAN (54)-sp|P09913|IFIT2_HUMAN (73)	ATMCNLLAYLK(4)-GQNEAALECLR(9)	C-C	6	5	3	7.0097e-07
947	sp|P08238|HS90B_HUMAN (435)-sp|P08238|HS90B_HUMAN (347)/sp|P08238|HS90B_HUMAN (435)-sp|Q58FF7|H90B3_HUMAN (289)	FYEAFSKNLK(7)-APFDLFENKK(9)	K-K	1	1	1	0.000108983
948	sp|Q9BRA2|TXD17_HUMAN (43)-sp|O00232|PSD12_HUMAN (255)	SWCPDCVQAEPVVR(3)-AIYDTPCIQAESEK(7)	C-C	3	4	2	8.65129e-05
949	sp|Q99575|POP1_HUMAN (481)-sp|Q99575|POP1_HUMAN (530)	KPDSVSLHCR(9)-CQDNEK(1)	C-C	1	2	3	0.000387786
950	sp|Q9ULA0|DNPEP_HUMAN (423)-sp|Q9ULA0|DNPEP_HUMAN (388)	NDTPCGTTIGPILASR(5)-VNSKQR(4)	C-K	2	1	3	0.0591827
951	sp|Q99832|TCPH_HUMAN (364)-sp|Q99832|TCPH_HUMAN (231)	YNFFTGCPK(7)-KYHNPK(1)	C-K	2	2	3	0.00453236
952	sp|Q9Y696|CLIC4_HUMAN (194)-sp|Q9Y696|CLIC4_HUMAN (35)	FLDGNEMTLADCNLLPKLHIVK(17)-AGSDGESIGNCPFSQR(11)	C-K	7	7	5	4.60839e-05
953	sp|O43765|SGTA_HUMAN (129)-sp|O43765|SGTA_HUMAN (148)	AIELNPANAVYFCNR(13)-LGNYAGAVQDCER(11)	C-C	4	5	4	0.00064216
954	sp|P31948|STIP1_HUMAN (26)-sp|P31948|STIP1_HUMAN (50)	ALSVGNIDDALQCYSEAIK(13)-SAAYAKK(6)	C-K	4	2	2	1.33111e-05
955	sp|O15372|EIF3H_HUMAN (227)-sp|O00303|EIF3F_HUMAN (256)	SAVADKHELLSLASSNHLGK(6)-TCFSPNR(2)	C-K	2	2	1	0.133175
956	sp|Q16881|TRXR1_HUMAN (339)-sp|Q16881|TRXR1_HUMAN (239)	EYCISSDDLFSLPYCPGK(15)-NYGWKVEETVK(5)	C-K	6	5	4	1.9379e-05
957	sp|P78371|TCPB_HUMAN (535)-sp|P50991|TCPD_HUMAN (2)	RVPDHHPC(8)-PENVAPR(1)	C-P	34	41	41	3.93372e-05
958	sp|Q92922|SMRC1_HUMAN (761)-sp|Q92922|SMRC1_HUMAN (740)	VDPTYGLESSCIAGTGPDEPEK(11)-KVQEAAR(1)	C-K	1	3	2	0.000102668
959	sp|Q13347|EIF3I_HUMAN (282)-sp|O75821|EIF3G_HUMAN (139)	VKGHFGPINSVAFHPDGK(2)-EDLNCQEEEDPMNK(5)	C-K	7	1	5	0.00129349
960	sp|P49368|TCPG_HUMAN (213)-sp|P49368|TCPG_HUMAN (372)	IPGGIIEDSCVLR(10)-ACTILLR(2)	C-C	1	4	1	8.19303e-05
961	sp|Q53EL6|PDCD4_HUMAN (275)-sp|Q9BRA2|TXD17_HUMAN (43)	AVGDGILCNTYIDSYK(8)-SWCPDCVQAEPVVR(3)	C-C	5	2	1	1.30097e-05
962	sp|Q53H82|LACB2_HUMAN (100)-sp|Q53H82|LACB2_HUMAN (90)	SINNDTTYCIK(9)-DHSGGIGDICK(10)	C-C	5	4	1	8.61928e-06
963	sp|Q86XL3|ANKL2_HUMAN (105)-sp|Q86XL3|ANKL2_HUMAN (91)	KLAQALLEQGGR(1)-CGPITSTTR(1)	C-K	1	2	4	5.42111e-05
964	sp|P49368|TCPG_HUMAN (353)-sp|P49368|TCPG_HUMAN (213)	EDDVGTGAGLLEIKK(14)-IPGGIIEDSCVLR(10)	C-K	4	2	1	6.75778e-07
965	sp|P68366|TBA4A_HUMAN (347)-sp|Q71U36|TBA1A_HUMAN (316)/sp|P68366|TBA4A_HUMAN (347)-sp|P68366|TBA4A_HUMAN (316)/sp|P68366|TBA4A_HUMAN (347)-sp|A6NHL2|TBAL3_HUMAN (323)/sp|P68366|TBA4A_HUMAN (347)-sp|Q9BQE3|TBA1C_HUMAN (316)/sp|P68366|TBA4A_HUMAN (347)-sp|P68363|TBA1B_HUMAN (316)/sp|P68363|TBA1B_HUMAN (347)-sp|Q71U36|TBA1A_HUMAN (316)/sp|P68363|TBA1B_HUMAN (347)-sp|P68366|TBA4A_HUMAN (316)/sp|P683…	SIQFVDWCPTGFK(8)-YMACCLLYR(5)	C-C	5	4	3	0.00151922
966	sp|P61247|RS3A_HUMAN (96)-sp|P61247|RS3A_HUMAN (111)	NCLTNFHGMDLTR(2)-MCSMVK(2)	C-C	4	2	3	0.000982007
967	sp|Q13045|FLII_HUMAN (21)-sp|Q13045|FLII_HUMAN (46)	GVDLSGNDFKGGYFPENVK(10)-TGLCYLPEELAALQK(4)	C-K	2	5	3	2.3039e-05
968	sp|Q9BRA2|TXD17_HUMAN (43)-sp|P51580|TPMT_HUMAN (165)	SWCPDCVQAEPVVR(3)-CYADTMFSLLGK(1)	C-C	6	2	5	0.000143033
969	sp|O76003|GLRX3_HUMAN (229)-sp|O76003|GLRX3_HUMAN (234)	ELEASEELDTICPK(12)-APKLEER(3)	C-K	1	1	2	0.00167087
970	sp|O15037|KHNYN_HUMAN (157)-sp|O15037|KHNYN_HUMAN (221)	LSWDFTPGPSSGASQCTGVLR(16)-SSALLGAQCQGVR(9)	C-C	4	4	2	0.000107562
971	sp|P85037|FOXK1_HUMAN (439)-sp|P85037|FOXK1_HUMAN (404)	SGGLQTPECLSR(9)-GVSCFR(4)	C-C	7	3	3	0.0136987
972	sp|Q12906|ILF3_HUMAN (119)-sp|Q12906|ILF3_HUMAN (203)	EKPTTALLDK(2)-CLAALASLR(1)	C-K	4	4	3	0.000118313
973	sp|Q9BRA2|TXD17_HUMAN (43)-sp|P17812|PYRG1_HUMAN (491)	SWCPDCVQAEPVVR(3)-CLEEQGLK(1)	C-C	6	8	4	0.000297604
974	sp|Q99873|ANM1_HUMAN (272)-sp|Q99873|ANM1_HUMAN (250)	VEDLTFTSPFCLQVK(11)-QLVTNACLIK(7)	C-C	3	3	1	0.00819063
975	sp|Q9BRA2|TXD17_HUMAN (43)-sp|Q9Y5Y2|NUBP2_HUMAN (269)	SWCPDCVQAEPVVR(3)-ILDATPACLP(8)	C-C	5	6	6	0.0093345
976	sp|Q96I24|FUBP3_HUMAN (460)-sp|Q96I24|FUBP3_HUMAN (366)	SSGCFPNMAAK(4)-CGLVIGK(1)	C-C	2	1	1	0.0006086
977	sp|O00273|DFFA_HUMAN (38)-sp|O00273|DFFA_HUMAN (47)	EQHGVAASCLEDLR(9)-ACDILAIDK(2)	C-C	6	8	4	1.7993e-07
978	sp|Q6NXE6|ARMC6_HUMAN (484)-sp|Q6NXE6|ARMC6_HUMAN (435)	DLGCHVELR(4)-QACMLIR(3)	C-C	1	4	1	0.00502801
979	sp|Q08J23|NSUN2_HUMAN (673)-sp|Q08J23|NSUN2_HUMAN (93)	YEPDSANPDALQCPIVLCGWR(13)-EILHCLK(5)	C-C	3	3	1	0.00463838
980	sp|P41250|GARS_HUMAN (442)-sp|P41250|GARS_HUMAN (466)	QHMENEMAHYACDCWDAESK(12)-SCYDLSCHAR(2)	C-C	3	6	4	3.24238e-06
981	sp|Q9BRA2|TXD17_HUMAN (43)-sp|Q9Y371|SHLB1_HUMAN (304)	SWCPDCVQAEPVVR(3)-ECSGSR(2)	C-C	2	4	2	0.00296207
982	sp|P13639|EF2_HUMAN (812)-sp|P13639|EF2_HUMAN (567)	SNTGGQAFPQCVFDHWQILPGDPFDNSSRPSQVVAETR(11)-DLEEDHACIPIKK(8)	C-C	9	9	13	0.00565008
983	sp|P23246|SFPQ_HUMAN (421)-sp|P23246|SFPQ_HUMAN (338)	GIVEFASKPAAR(8)-GFGFIKLESR(6)	K-K	8	9	6	1.34691e-05
984	sp|Q9BTE6|AASD1_HUMAN (266)-sp|Q9BTE6|AASD1_HUMAN (277)	CGAEDHVEAVK(1)-KLQNSTK(1)	C-K	2	2	2	0.000155863
985	sp|P50991|TCPD_HUMAN (221)-sp|P50991|TCPD_HUMAN (379)	LGGTIDDCELVEGLVLTQK(8)-ITGCASPGK(4)	C-C	4	3	7	0.000162433
986	sp|Q9UG63|ABCF2_HUMAN (186)-sp|Q9UG63|ABCF2_HUMAN (2)	LAHEDAECEK(8)-PSDLAK(1)	C-P	2	3	2	3.16549e-06
987	sp|Q96H79|ZCCHL_HUMAN (163)-sp|Q96H79|ZCCHL_HUMAN (195)	ILLLQNDPCLLPEVCLLYNK(9)-FHVCKSFVK(5)	C-K	5	6	7	0.000465636
988	sp|P48735|IDHP_HUMAN (113)-sp|P48735|IDHP_HUMAN (308)	CATITPDEAR(1)-SSGGFVWACK(9)	C-C	2	4	2	2.37977e-05
989	sp|Q8IYS1|P20D2_HUMAN (303)-sp|Q8IYS1|P20D2_HUMAN (293)	AAALASGCTVEIK(8)-KAEDCFR(5)	C-C	2	1	1	0.00263133
990	sp|P23528|COF1_HUMAN (139)-sp|P23528|COF1_HUMAN (147)	HELQANCYEEVK(7)-CTLAEK(1)	C-C	8	6	8	9.02593e-06
991	sp|P43487|RANG_HUMAN (99)-sp|P43487|RANG_HUMAN (158)	ICANHYITPMMELKPNAGSDR(2)-TKFEECRK(6)	C-C	2	3	4	0.0626056
992	sp|P23528|COF1_HUMAN (139)-sp|A0A0B4J2A2|PAL4C_HUMAN (52)/sp|P23528|COF1_HUMAN (139)-sp|P62937|PPIA_HUMAN (52)/sp|P23528|COF1_HUMAN (139)-sp|F5H284|PAL4D_HUMAN (52)/sp|P23528|COF1_HUMAN (139)-sp|P0DN37|PAL4G_HUMAN (52)/sp|P23528|COF1_HUMAN (139)-sp|A0A075B767|PAL4H_HUMAN (52)/sp|P23528|COF1_HUMAN (139)-sp|Q9Y536|PAL4A_HUMAN (52)/sp|P23528|COF1_HUMAN (139)-sp|A0A075B759|PAL4E_HUMAN (52)/sp|P23528|…	HELQANCYEEVK(7)-GSCFHR(3)	C-C	4	3	4	0.00687271
993	sp|Q9BRA2|TXD17_HUMAN (43)-sp|O00267|SPT5H_HUMAN (626)	SWCPDCVQAEPVVR(3)-SFAFLHCK(7)	C-C	6	4	2	0.0046599
994	sp|Q96KR1|ZFR_HUMAN (340)-sp|Q96KR1|ZFR_HUMAN (354)	ISCAGPQTYK(3)-EHLEGQKHK(7)	C-K	2	4	4	0.00323441
995	sp|Q9C0B1|FTO_HUMAN (136)-sp|Q9C0B1|FTO_HUMAN (77)	HTEAEIAAACETFLK(10)-HGCLFR(3)	C-C	2	3	1	0.00323267
996	sp|Q12874|SF3A3_HUMAN (264)-sp|Q12874|SF3A3_HUMAN (274)	LKSALLALGLK(2)-CGGTLEER(1)	C-K	11	10	12	8.22231e-10
997	sp|P53396|ACLY_HUMAN (633)-sp|P53396|ACLY_HUMAN (468)	GVTIIGPATVGGIKPGCFK(17)-ADEVAPAKK(8)	C-K	7	7	6	8.7995e-07
998	sp|Q58FF6|H90B4_HUMAN (476)-sp|Q58FG0|HS905_HUMAN (257)/sp|Q58FF6|H90B4_HUMAN (476)-sp|P08238|HS90B_HUMAN (564)/sp|Q58FF6|H90B4_HUMAN (476)-sp|Q58FF8|H90B2_HUMAN (337)/sp|Q58FF6|H90B4_HUMAN (476)-sp|Q58FF7|H90B3_HUMAN (437)/sp|Q58FF6|H90B4_HUMAN (476)-sp|P07900|HS90A_HUMAN (572)/sp|P08238|HS90B_HUMAN (568)-sp|Q58FG0|HS905_HUMAN (257)/sp|P08238|HS90B_HUMAN (568)-sp|P08238|HS90B_HUMAN (564)/sp|P082…	LMKEILDK(3)-FENLCK(5)	C-K	5	1	4	0.00494648
999	sp|P43034|LIS1_HUMAN (46)-sp|P43034|LIS1_HUMAN (54)	KYAGLLEK(1)-KWTSVIR(1)	K-K	2	1	2	0.000135331
1000	sp|Q9UKF6|CPSF3_HUMAN (527)-sp|Q9UKF6|CPSF3_HUMAN (600)	QTQAIPYTGPFNLLCYQLQK(15)-GAVQKVSK(5)	C-K	2	6	3	0.000200121
1001	sp|Q9BVP2|GNL3_HUMAN (158)-sp|Q9BVP2|GNL3_HUMAN (131)	CPQVEEAIVQSGQK(1)-LYCQELKK(3)	C-C	4	2	3	5.4988e-05
1002	sp|Q99832|TCPH_HUMAN (158)-sp|Q99832|TCPH_HUMAN (145)	CAMTALSSK(1)-KADKVEQR(1)	C-K	5	3	4	1.75191e-05
1003	sp|O00541|PESC_HUMAN (272)-sp|O00541|PESC_HUMAN (153)	AGEGTYALDSESCMEK(13)-CHVQTIQLCR(1)	C-C	4	1	1	4.01357e-08
1004	sp|Q7L2J0|MEPCE_HUMAN (522)-sp|Q7L2J0|MEPCE_HUMAN (429)	SCFPASLTASR(2)-NPSCEDGR(4)	C-C	9	9	9	2.7371e-05
1005	sp|P14618|KPYM_HUMAN (152)-sp|P14618|KPYM_HUMAN (474)	CDENILWLDYK(1)-GIFPVLCK(7)	C-C	3	2	1	0.000989046
1006	sp|Q16822|PCKGM_HUMAN (417)-sp|Q16822|PCKGM_HUMAN (425)	EPCAHPNSR(3)-FCAPAR(2)	C-C	2	2	1	0.000351366
1007	sp|Q9BRA2|TXD17_HUMAN (43)-sp|P53041|PPP5_HUMAN (77)	SWCPDCVQAEPVVR(3)-TECYGYALGDATR(3)	C-C	7	6	6	1.19042e-06
1008	sp|Q96S59|RANB9_HUMAN (513)-sp|Q96S59|RANB9_HUMAN (527)	GSTAHFSGFESCSNGVISNK(12)-AHQSYCHSNK(6)	C-C	3	3	5	0.00600577
1009	sp|Q9BRA2|TXD17_HUMAN (43)-sp|Q92747|ARC1A_HUMAN (279)	SWCPDCVQAEPVVR(3)-GCLTFVSK(2)	C-C	3	1	1	0.0130519
1010	sp|Q9ULV4|COR1C_HUMAN (420)-sp|Q9ULV4|COR1C_HUMAN (420)	KCDLISIPK(2)-CDLISIPK(1)	C-C	1	3	2	0.00256976
1011	sp|P06132|DCUP_HUMAN (65)-sp|P06132|DCUP_HUMAN (59)	SPEACCELTLQPLRR(5)-AAQDFFSTCR(9)	C-C	1	7	1	0.000179336
1012	sp|Q9BRA2|TXD17_HUMAN (43)-sp|Q9Y3B4|SF3B6_HUMAN (83)	SWCPDCVQAEPVVR(3)-NACDHLSGFNVCNR(12)	C-C	2	4	3	0.0138285
1013	sp|P78371|TCPB_HUMAN (535)-sp|P78371|TCPB_HUMAN (535)	RVPDHHPC(8)-VPDHHPC(7)	C-C	7	12	11	5.58897e-07
1014	sp|P35609|ACTN2_HUMAN (339)-sp|P12814|ACTN1_HUMAN (682)/sp|O43707|ACTN4_HUMAN (351)-sp|P12814|ACTN1_HUMAN (682)/sp|P12814|ACTN1_HUMAN (332)-sp|P12814|ACTN1_HUMAN (682)/sp|Q08043|ACTN3_HUMAN (346)-sp|P12814|ACTN1_HUMAN (682)	CQLEINFNTLQTK(1)-SIVNYKPK(6)	C-K	10	7	4	4.22062e-05
1015	sp|Q96RQ3|MCCA_HUMAN (332)-sp|Q96RQ3|MCCA_HUMAN (301)	HNFCFMEMNTR(4)-KLGEAAVR(1)	C-K	5	6	6	9.1446e-05
1016	sp|Q96PE3|INP4A_HUMAN (845)-sp|Q96PE3|INP4A_HUMAN (854)	EVLPEDCLPR(7)-SQTCLPELLR(4)	C-C	5	6	3	1.46684e-05
1017	sp|Q9H6U6|BCAS3_HUMAN (442)-sp|Q9H6U6|BCAS3_HUMAN (417)	GTSHVFPINPYGGQPCVR(16)-VQDICFSHDCR(10)	C-C	4	5	2	0.00930274
1018	sp|O15067|PUR4_HUMAN (236)-sp|O15067|PUR4_HUMAN (270)	HWFFKGQLHVDGQK(5)-FCDNSSAIQGK(2)	C-K	12	15	7	0.000252406
1019	sp|Q7L576|CYFP1_HUMAN (428)-sp|Q7L576|CYFP1_HUMAN (422)	DCPDSAEEYER(2)-LVHPTDKYSNK(7)	C-K	2	4	4	7.06848e-05
1020	sp|Q13885|TBB2A_HUMAN (354)-sp|P50991|TCPD_HUMAN (2)/sp|A6NNZ2|TBB8B_HUMAN (354)-sp|P50991|TCPD_HUMAN (2)/sp|P04350|TBB4A_HUMAN (354)-sp|P50991|TCPD_HUMAN (2)/sp|P07437|TBB5_HUMAN (354)-sp|P50991|TCPD_HUMAN (2)/sp|Q9BVA1|TBB2B_HUMAN (354)-sp|P50991|TCPD_HUMAN (2)/sp|Q3ZCM7|TBB8_HUMAN (354)-sp|P50991|TCPD_HUMAN (2)/sp|P68371|TBB4B_HUMAN (354)-sp|P50991|TCPD_HUMAN (2)	TAVCDIPPR(4)-PENVAPR(1)	C-P	3	2	3	0.0592245
1021	sp|Q9BRA2|TXD17_HUMAN (43)-sp|Q7L576|CYFP1_HUMAN (98)/sp|Q9BRA2|TXD17_HUMAN (43)-sp|Q96F07|CYFP2_HUMAN (98)	SWCPDCVQAEPVVR(3)-CNEQPNRVEIYEK(1)	C-C	1	4	3	0.0388579
1022	sp|Q15185|TEBP_HUMAN (58)-sp|Q15185|TEBP_HUMAN (33)	HLNEIDLFHCIDPNDSK(10)-DVNVNFEKSK(8)	C-K	5	11	9	0.000129694
1023	sp|O43422|P52K_HUMAN (230)-sp|O43422|P52K_HUMAN (2)	RFETTAVNTLFCSK(12)-PNFCAAPNCTR(1)	C-P	3	5	1	1.48722e-05
1024	sp|Q16531|DDB1_HUMAN (128)-sp|Q16531|DDB1_HUMAN (70)	IGRPSETGIIGIIDPECR(17)-IAVMELFRPKGESK(10)	C-K	1	1	2	0.000158664
1025	sp|Q5VTR2|BRE1A_HUMAN (959)-sp|Q5VTR2|BRE1A_HUMAN (924)	CPKCNAAFGANDFHR(3)-LTCPCCNMR(5)	C-K	10	9	8	8.37249e-05
1026	sp|P04406|G3P_HUMAN (152)-sp|Q9UG63|ABCF2_HUMAN (186)	IISNASCTTNCLAPLAK(7)-LAHEDAECEK(8)	C-C	3	6	4	0.0422622
1027	sp|P13639|EF2_HUMAN (275)-sp|P13639|EF2_HUMAN (259)	FSKSATSPEGK(3)-KLWGDR(1)	K-K	8	17	9	0.000281316
1028	sp|Q9UGP4|LIMD1_HUMAN (305)-sp|Q9UGP4|LIMD1_HUMAN (374)	TPSVSAPLALSCPR(12)-PGCTDLGTGPK(3)	C-C	2	2	4	2.0273e-05
1029	sp|P50991|TCPD_HUMAN (21)-sp|P50991|TCPD_HUMAN (2)	GKGAYQDR(2)-PENVAPR(1)	K-P	2	1	1	2.19635e-07
1030	sp|Q6PCE3|PGM2L_HUMAN (303)-sp|P53396|ACLY_HUMAN (20)	CPNPEEGESVLELSLR(1)-FICTTSAIQNR(3)	C-C	2	1	1	0.0112355
1031	sp|Q9BRA2|TXD17_HUMAN (69)-sp|Q9BRA2|TXD17_HUMAN (89)	HISEGCVFIYCQVGEK(11)-NLKVTAVPTLLK(3)	C-K	3	3	2	9.61381e-06
1032	sp|Q9UGI8|TES_HUMAN (238)-sp|Q9UGI8|TES_HUMAN (286)	TQYSCYCCK(7)-NEKLYCGR(3)	C-K	2	6	2	0.000143018
1033	sp|P48643|TCPE_HUMAN (170)-sp|P48643|TCPE_HUMAN (493)	DTEPLIQTAKTTLGSK(10)-EMNPALGIDCLHK(10)	C-K	4	6	5	0.000599072
1034	sp|Q9Y2Z0|SGT1_HUMAN (62)-sp|Q9BRA2|TXD17_HUMAN (43)	AYCHILLGNYCVAVADAK(11)-SWCPDCVQAEPVVR(3)	C-C	8	8	5	5.57649e-05
1035	sp|Q7Z2T5|TRM1L_HUMAN (320)-sp|Q7Z2T5|TRM1L_HUMAN (239)	VTINDLNENSVTLIQENCHLNK(18)-EADTDVQVCPNYSIPQK(9)	C-C	2	2	3	7.19491e-05
1036	sp|Q0JRZ9|FCHO2_HUMAN (273)-sp|Q0JRZ9|FCHO2_HUMAN (147)	ERPGLIEFEECDTASAVEGIKPR(11)-CVEQER(1)	C-C	1	1	1	0.00215192
1037	sp|Q96HC4|PDLI5_HUMAN (213)-sp|Q9BRA2|TXD17_HUMAN (43)	QPTVTSVCSETSQELAEGQR(8)-SWCPDCVQAEPVVR(3)	C-C	2	8	6	7.25124e-05
1038	sp|A0AVT1|UBA6_HUMAN (682)-sp|A0AVT1|UBA6_HUMAN (810)	IQSGHSLEGCFQVIK(10)-KPDHVPISSEDER(1)	C-K	4	9	4	0.000718067
1039	sp|Q9UQ88|CD11A_HUMAN (428)-sp|Q9UQ88|CD11A_HUMAN (420)/sp|Q9UQ88|CD11A_HUMAN (428)-sp|P21127|CD11B_HUMAN (432)/sp|P21127|CD11B_HUMAN (440)-sp|Q9UQ88|CD11A_HUMAN (420)/sp|P21127|CD11B_HUMAN (440)-sp|P21127|CD11B_HUMAN (432)	SVEEFQCLNR(7)-YLPALQGCR(8)	C-C	4	7	5	9.83038e-05
1040	sp|Q9BRA2|TXD17_HUMAN (43)-sp|P17987|TCPA_HUMAN (357)	SWCPDCVQAEPVVR(3)-ICDDELILIK(2)	C-C	5	6	7	0.000152942
1041	sp|P07814|SYEP_HUMAN (1377)-sp|P14868|SYDC_HUMAN (2)	SCQFVAVR(2)-PSASASR(1)	C-P	2	3	2	0.0424618
1042	sp|Q9UK45|LSM7_HUMAN (85)-sp|Q9UK45|LSM7_HUMAN (26)	GTSVVLICPQDGMEAIPNPFIQQQDA(8)-VKFQGGR(2)	C-K	4	4	2	0.0152119
1043	sp|Q15424|SAFB1_HUMAN (448)-sp|Q15424|SAFB1_HUMAN (463)	CYGFVTMSTAEEATK(1)-CINHLHK(1)	C-C	7	1	1	0.00229783
1044	sp|Q9BRA2|TXD17_HUMAN (43)-sp|P13639|EF2_HUMAN (567)	SWCPDCVQAEPVVR(3)-DLEEDHACIPIKK(8)	C-C	1	2	1	0.206787
1045	sp|Q9BRA2|TXD17_HUMAN (43)-sp|P62258|1433E_HUMAN (98)	SWCPDCVQAEPVVR(3)-LICCDILDVLDK(4)	C-C	6	3	4	0.0005948
1046	sp|P27361|MK03_HUMAN (82)-sp|P27361|MK03_HUMAN (361)/sp|P28482|MK01_HUMAN (65)-sp|P27361|MK03_HUMAN (361)	ISPFEHQTYCQR(10)-LKELIFQETAR(2)	C-K	5	2	4	0.000324847
1047	sp|P22087|FBRL_HUMAN (121)-sp|P22087|FBRL_HUMAN (99)	NLVPGESVYGEKR(12)-HEGVFICR(7)	C-K	9	7	7	2.67516e-06
1048	sp|P13010|XRCC5_HUMAN (339)-sp|P13010|XRCC5_HUMAN (399)	CFSVLGFCK(1)-YAYDKR(5)	C-K	4	3	5	5.51408e-06
1049	sp|P31947|1433S_HUMAN (11)-sp|P27348|1433T_HUMAN (75)/sp|P31946|1433B_HUMAN (13)-sp|P27348|1433T_HUMAN (75)/sp|P63104|1433Z_HUMAN (11)-sp|P27348|1433T_HUMAN (75)/sp|P27348|1433T_HUMAN (11)-sp|P27348|1433T_HUMAN (75)	AKLAEQAER(2)-KLQLIK(1)	K-K	2	4	2	0.00290953
1050	sp|Q5H9R7|PP6R3_HUMAN (844)-sp|Q5H9R7|PP6R3_HUMAN (830)	CAAPRPPSSSPEQR(1)-LSTSQDAACK(9)	C-C	4	5	3	0.000145712
1051	sp|O95478|NSA2_HUMAN (193)-sp|O95478|NSA2_HUMAN (180)	ATFCLPILGVK(4)-KAHVTHPELK(1)	C-K	3	7	8	3.43785e-17
1052	sp|Q9UBQ0|VPS29_HUMAN (41)-sp|Q9UBQ0|VPS29_HUMAN (15)	IQHILCTGNLCTK(11)-CNSLPAK(1)	C-C	9	10	5	2.50904e-05
1053	sp|P62937|PPIA_HUMAN (155)-sp|A0A0B4J2A2|PAL4C_HUMAN (52)/sp|P62937|PPIA_HUMAN (155)-sp|P62937|PPIA_HUMAN (52)/sp|P62937|PPIA_HUMAN (155)-sp|F5H284|PAL4D_HUMAN (52)/sp|P62937|PPIA_HUMAN (155)-sp|P0DN37|PAL4G_HUMAN (52)/sp|P62937|PPIA_HUMAN (155)-sp|A0A075B767|PAL4H_HUMAN (52)/sp|P62937|PPIA_HUMAN (155)-sp|Q9Y536|PAL4A_HUMAN (52)/sp|P62937|PPIA_HUMAN (155)-sp|A0A075B759|PAL4E_HUMAN (52)/sp|P62937|…	KITIADCGQLE(1)-GSCFHR(3)	C-K	2	4	3	0.00236014
1054	sp|P06748|NPM_HUMAN (239)-sp|P06748|NPM_HUMAN (250)	TPKGPSSVEDIK(3)-AKMQASIEK(2)	K-K	3	3	2	0.00100448
1055	sp|P23528|COF1_HUMAN (139)-sp|Q9BRA2|TXD17_HUMAN (43)	HELQANCYEEVKDR(7)-SWCPDCVQAEPVVR(3)	C-C	4	3	5	0.123795
1056	sp|Q00839|HNRPU_HUMAN (497)-sp|Q00839|HNRPU_HUMAN (562)	DCEVVMMIGLPGAGK(2)-APQCLGK(4)	C-C	6	2	9	0.000841208
1057	sp|A2RRP1|NBAS_HUMAN (1594)-sp|A2RRP1|NBAS_HUMAN (1589)	CHPLYR(1)-LAPCFR(4)	C-C	8	7	7	0.00799152
1058	sp|Q6P1X6|CH082_HUMAN (98)-sp|Q6P1X6|CH082_HUMAN (66)	YEAAFPFLSPCGR(11)-NFITCFK(5)	C-C	4	3	4	5.67976e-05
1059	sp|Q16630|CPSF6_HUMAN (476)-sp|Q16630|CPSF6_HUMAN (159)	VLISSLQDCLHGIESK(9)-RELHGQNPVVTPCNK(13)	C-C	1	3	3	0.00877643
1060	sp|P23528|COF1_HUMAN (139)-sp|P23528|COF1_HUMAN (114)/sp|P23528|COF1_HUMAN (139)-sp|P60981|DEST_HUMAN (114)/sp|P23528|COF1_HUMAN (139)-sp|Q9Y281|COF2_HUMAN (114)	HELQANCYEEVK(7)-SKMIYASSK(2)	C-K	16	16	22	4.65804e-07
1061	sp|Q9BRA2|TXD17_HUMAN (78)-sp|P10599|THIO_HUMAN (73)	PYWKDPNNDFRK(4)-CMPTFQFFK(1)	C-K	15	15	14	0.008056
1062	sp|Q14166|TTL12_HUMAN (361)-sp|Q14166|TTL12_HUMAN (370)	LSQERPGVLLNQFPCENLLTVK(15)-DCLASIAR(2)	C-C	3	5	11	5.05939e-05
1063	sp|O95817|BAG3_HUMAN (179)-sp|O95817|BAG3_HUMAN (151)	SQSPAASDCSSSSSSASLPSSGR(9)-QCGQVAAAAAAQPPASHGPER(2)	C-C	7	13	5	3.55834e-07
1064	sp|Q9BRA2|TXD17_HUMAN (43)-sp|Q9P258|RCC2_HUMAN (428)	SWCPDCVQAEPVVR(3)-AVQDLCGWR(6)	C-C	16	12	12	0.000861271
1065	sp|Q99614|TTC1_HUMAN (28)-sp|Q99614|TTC1_HUMAN (149)	VTDTQEAECAGPPVPDPK(9)-ALEMCPSCFQK(8)	C-C	1	2	3	0.000769715
1066	sp|P50990|TCPQ_HUMAN (244)-sp|P50990|TCPQ_HUMAN (318)	IAVYSCPFDGMITETK(6)-LNSKWDLR(4)	C-K	8	22	14	1.9826e-06
1067	sp|P26641|EF1G_HUMAN (266)-sp|P26641|EF1G_HUMAN (277)	AAAPAPEEEMDECEQALAAEPK(13)-AKDPFAHLPK(2)	C-K	13	8	7	1.8256e-06
1068	sp|P49588|SYAC_HUMAN (773)-sp|P49588|SYAC_HUMAN (766)	CLSVMEAK(1)-KAESLK(1)	C-K	7	13	13	1.21314e-05
1069	sp|Q9UNY4|TTF2_HUMAN (204)-sp|Q9UNY4|TTF2_HUMAN (224)	KQEEGAEIQCEAETGGTHKR(10)-SQQCQGNELTRPSASSQEK(4)	C-C	1	2	2	0.000118586
1070	sp|P47756|CAPZB_HUMAN (206)-sp|P47755|CAZA2_HUMAN (278)/sp|P47756|CAPZB_HUMAN (206)-sp|P52907|CAZA1_HUMAN (278)	DETVSDCSPHIANIGR(7)-ILSYKIGK(5)	C-K	2	4	5	0.0405903
1071	sp|P46940|IQGA1_HUMAN (781)-sp|P46940|IQGA1_HUMAN (1534)	QIPAITCIQSQWR(7)-TCLDNLASK(2)	C-C	2	5	6	1.08395e-05
1072	sp|Q9BRA2|TXD17_HUMAN (43)-sp|Q9H2G2|SLK_HUMAN (358)	SWCPDCVQAEPVVR(3)-LSQNACILESVSEK(6)	C-C	5	6	6	6.36645e-05
1073	sp|P47897|SYQ_HUMAN (657)-sp|P14868|SYDC_HUMAN (2)	GPSGCVESLEVTCR(5)-PSASASR(1)	C-P	3	1	1	0.000163241
1074	sp|Q9P016|THYN1_HUMAN (60)-sp|Q9P016|THYN1_HUMAN (118)	NLSSHWLMKSEPESR(9)-LGEEAFFYHSNCK(12)	C-K	9	5	5	0.000211042
1075	sp|P63104|1433Z_HUMAN (115)-sp|P31947|1433S_HUMAN (124)/sp|P63104|1433Z_HUMAN (115)-sp|P63104|1433Z_HUMAN (122)/sp|P63104|1433Z_HUMAN (115)-sp|Q04917|1433F_HUMAN (127)/sp|P63104|1433Z_HUMAN (115)-sp|P61981|1433G_HUMAN (127)	FLIPNASQAESKVFYLK(12)-MKGDYYR(2)	K-K	2	2	1	0.000273149
1076	sp|Q92997|DVL3_HUMAN (336)-sp|Q92997|DVL3_HUMAN (344)	CWDPSPR(1)-GCFTLPR(2)	C-C	1	4	2	0.00130622
1077	sp|Q02543|RL18A_HUMAN (22)-sp|Q02543|RL18A_HUMAN (16)	CHTPPLYR(1)-CLPTPK(1)	C-C	121	110	117	5.83454e-07
1078	sp|Q9BUL9|RPP25_HUMAN (16)-sp|Q9BUL9|RPP25_HUMAN (70)	SEEAPAGCGAEGGGPGSGPFADLAPGAVHMR(8)-AIVFSGCGR(7)	C-C	6	7	13	0.016493
1079	sp|Q96F45|ZN503_HUMAN (286)-sp|Q96F45|ZN503_HUMAN (219)	ISCGGGINVDVNQHPDGGPGGK(3)-VPSATCQPFTPR(6)	C-C	4	6	4	0.00148952
1080	sp|Q7L2H7|EIF3M_HUMAN (175)-sp|Q7L2H7|EIF3M_HUMAN (177)	LLYEALVDCK(9)-KSDAASK(1)	C-K	7	8	2	2.01657e-07
1081	sp|P19447|ERCC3_HUMAN (507)-sp|P19447|ERCC3_HUMAN (342)	VQCAEVWCPMSPEFYR(3)-SGVIVLPCGAGK(8)	C-C	2	3	3	1.94548e-06
1082	sp|Q7RTV0|PHF5A_HUMAN (87)-sp|Q7RTV0|PHF5A_HUMAN (49)	DRDGCPKIVNLGSSK(7)-ICDECNYGSYQGR(5)	C-K	3	3	4	1.87331e-05
1083	sp|Q8TD19|NEK9_HUMAN (626)-sp|Q8TD19|NEK9_HUMAN (623)	CGQLGVGNYK(1)-LLTFGCNK(6)	C-C	3	8	2	8.73788e-05
1084	sp|Q9BTW9|TBCD_HUMAN (234)-sp|Q9BTW9|TBCD_HUMAN (279)	MAEFLDWSLCNLAR(10)-CLDGCR(1)	C-C	2	7	1	0.000224202
1085	sp|O75116|ROCK2_HUMAN (314)-sp|O75116|ROCK2_HUMAN (330)/sp|O75116|ROCK2_HUMAN (314)-sp|Q13464|ROCK1_HUMAN (314)	NSLCFPEDAEISK(4)-NLICAFLTDR(4)	C-C	3	5	4	1.53357e-07
1086	sp|O60502|OGA_HUMAN (596)-sp|O60502|OGA_HUMAN (663)	ANSSVVSVNCK(10)-SFVQWLGCR(8)	C-C	9	7	2	4.62462e-07
1087	sp|O95071|UBR5_HUMAN (2314)-sp|O95071|UBR5_HUMAN (2267)	LPNLECIQNANK(6)-CATTPMAVHR(1)	C-C	5	5	5	7.7524e-06
1088	sp|P22102|PUR2_HUMAN (41)-sp|P22102|PUR2_HUMAN (378)	QVLVAPGNAGTACSEK(13)-NGKVVTHGGR(3)	C-K	4	6	6	0.000388437
1089	sp|Q9NU22|MDN1_HUMAN (979)-sp|Q9NU22|MDN1_HUMAN (1031)	FAASNPCGNIQR(7)-QPIPEPKGGR(7)	C-K	2	1	1	0.0468943
1090	sp|P50991|TCPD_HUMAN (410)-sp|P78371|TCPB_HUMAN (535)	SIHDALCVIR(7)-VPDHHPC(7)	C-C	1	1	1	0.391257
1091	sp|P42285|MTREX_HUMAN (430)-sp|Q99547|MPH6_HUMAN (17)	MVEEVFSNAIDCLSDEDK(12)-MKFMQR(2)	C-K	1	4	2	0.143133
1092	sp|Q9BRA2|TXD17_HUMAN (43)-sp|P26358|DNMT1_HUMAN (62)	SWCPDCVQAEPVVR(3)-NQLCDLETK(4)	C-C	1	2	3	0.0128725
1093	sp|Q8WVB6|CTF18_HUMAN (552)-sp|Q8WVB6|CTF18_HUMAN (542)	ACINTLQFLYSR(2)-ADPGVLAALCEK(10)	C-C	1	2	1	5.43193e-07
1094	sp|Q96EZ4|MYEOV_HUMAN (236)-sp|Q9N2K0|ENH1_HUMAN (1)	ACLTLHR(2)-MIFAGK(1)	C-M	2	5	2	0.172428
1095	sp|P62913|RL11_HUMAN (38)-sp|P62913|RL11_HUMAN (67)	AAKVLEQLTGQTPVFSK(3)-RNEKIAVHCTVR(4)	K-K	1	2	4	0.0191687
1096	sp|Q9Y230|RUVB2_HUMAN (227)-sp|Q86Y56|DAAF5_HUMAN (173)	FVQCPDGELQK(4)-CSLLDPFAAVR(1)	C-C	6	8	8	0.000838858
1097	sp|P62280|RS11_HUMAN (116)-sp|P14618|KPYM_HUMAN (474)	NMSVHLSPCFR(9)-GIFPVLCK(7)	C-C	1	2	1	0.0880396
1098	sp|P17858|PFKAL_HUMAN (715)-sp|P17858|PFKAL_HUMAN (677)	KAVAFSPVTELK(1)-NYGTKLGVK(5)	K-K	1	1	1	0.000220467
1099	sp|Q9BTE3|MCMBP_HUMAN (108)-sp|P33992|MCM5_HUMAN (273)	YRDVAECGPQQELDLNSPR(7)-KFGLTTSR(1)	C-K	1	2	1	0.0966084
1100	sp|P62258|1433E_HUMAN (50)-sp|P62258|1433E_HUMAN (123)	NLLSVAYKNVIGAR(8)-VFYYKMK(5)	K-K	10	12	13	0.000624546
1101	sp|Q9BQA1|MEP50_HUMAN (26)-sp|Q9BQA1|MEP50_HUMAN (53)	EWNLPPNAPACMER(11)-CWAGSLWLFK(1)	C-C	1	4	4	0.00257769
1102	sp|P50991|TCPD_HUMAN (410)-sp|P78371|TCPB_HUMAN (535)	SIHDALCVIR(7)-RVPDHHPC(8)	C-C	1	1	2	0.541261
1103	sp|P49411|EFTU_HUMAN (222)-sp|P49411|EFTU_HUMAN (290)	GEETPVIVGSALCALEGRDPELGLK(13)-KGDECELLGHSK(5)	C-C	1	1	1	0.00470441
1104	sp|Q14839|CHD4_HUMAN (1594)-sp|Q9BRA2|TXD17_HUMAN (43)	STAPETAIECTQAPAPASEDEK(10)-SWCPDCVQAEPVVR(3)	C-C	4	4	4	0.000165761
1105	sp|Q12931|TRAP1_HUMAN (573)-sp|Q12931|TRAP1_HUMAN (563)	SPAAECLSEK(6)-EEKFEDR(3)	C-K	1	2	3	0.000618132
1106	sp|Q96H79|ZCCHL_HUMAN (121)-sp|Q9BRA2|TXD17_HUMAN (43)	DCWSTCTLSHDIHTPVNMQVLK(2)-SWCPDCVQAEPVVR(3)	C-C	6	9	10	0.0015335
1107	sp|Q29RF7|PDS5A_HUMAN (112)-sp|Q29RF7|PDS5A_HUMAN (14)	IYAPEAPYTSHDKLK(13)-PATALCGVVSADGK(6)	C-K	2	2	2	0.00235037
1108	sp|Q16630|CPSF6_HUMAN (159)-sp|Q16630|CPSF6_HUMAN (79)	RELHGQNPVVTPCNK(13)-GAAPNVVYTYTGKR(13)	C-K	2	2	1	0.00291685
1109	sp|Q9BY32|ITPA_HUMAN (33)-sp|Q9BY32|ITPA_HUMAN (57)	FPCTLVAQK(3)-CQEAVR(1)	C-C	3	3	1	0.010556
1110	sp|P31948|STIP1_HUMAN (461)-sp|P31948|STIP1_HUMAN (395)	ALDLDSSCK(8)-DAKLYSNR(3)	C-K	2	3	2	1.33497e-06
1111	sp|P12532|KCRU_HUMAN (316)-sp|Q14061|COX17_HUMAN (2)/sp|P17540|KCRS_HUMAN (317)-sp|Q14061|COX17_HUMAN (2)	LGYILTCPSNLGTGLR(7)-PGLVDSNPAPPESQEK(1)	C-P	2	4	4	0.0294645
1112	sp|Q96PZ0|PUS7_HUMAN (443)-sp|Q96PZ0|PUS7_HUMAN (421)	CVEGQLLR(1)-CREEWAK(1)	C-C	4	3	4	5.79484e-05
1113	sp|Q01433|AMPD2_HUMAN (230)-sp|Q01433|AMPD2_HUMAN (107)	CGVPFTDLLDAAK(1)-SLPGPAPCLK(8)	C-C	8	3	6	0.000380098
1114	sp|P53041|PPP5_HUMAN (11)-sp|Q9BRA2|TXD17_HUMAN (43)	TECAEPPRDEPPADGALK(3)-SWCPDCVQAEPVVR(3)	C-C	11	5	4	0.068204
1115	sp|P45974|UBP5_HUMAN (478)-sp|P45974|UBP5_HUMAN (471)	VKYTQR(2)-CLATEK(1)	C-K	6	7	5	0.00043313
1116	sp|Q9BRA2|TXD17_HUMAN (43)-sp|Q14247|SRC8_HUMAN (112)	SWCPDCVQAEPVVR(3)-HCSQVDSVR(2)	C-C	5	3	4	0.00262381
1117	sp|O95757|HS74L_HUMAN (540)-sp|O95757|HS74L_HUMAN (417)	CHAEHTPEEEIDHTGAK(1)-TSFEDGSGECEVFCK(10)	C-C	5	5	2	9.23501e-06
1118	sp|O60921|HUS1_HUMAN (136)-sp|O60921|HUS1_HUMAN (44)	IVTHDIPIKVIPR(9)-LNFILCDK(6)	C-K	6	6	7	0.000814664
1119	sp|Q8TDB4|HUMMR_HUMAN (139)-sp|Q9BRA2|TXD17_HUMAN (43)	EASACPGHVEAAPETTAVSAETGPEVTDAAAR(5)-SWCPDCVQAEPVVR(3)	C-C	1	1	1	0.0798828
1120	sp|O94776|MTA2_HUMAN (332)-sp|Q13547|HDAC1_HUMAN (273)	LKQVYIPTYTK(2)-LGCFNLTIK(3)	C-K	1	3	4	0.00563392
1121	sp|Q92621|NU205_HUMAN (1216)-sp|Q92621|NU205_HUMAN (1227)	AQIEQVIANCEHK(10)-GQTVCNVK(5)	C-C	1	4	2	0.000437875
1122	sp|O00148|DX39A_HUMAN (164)-sp|O00148|DX39A_HUMAN (187)	NCPHVVVGTPGR(2)-SFSLKNVK(5)	C-K	10	8	12	0.000187186
1123	sp|P48643|TCPE_HUMAN (170)-sp|P48643|TCPE_HUMAN (181)	DTEPLIQTAKTTLGSK(10)-VVNSCHR(5)	C-K	11	4	11	0.00730975
1124	sp|Q96JM7|LMBL3_HUMAN (682)-sp|Q9UHJ3|SMBT1_HUMAN (850)	SPIPCLPLR(5)-LCHHIER(2)	C-C	3	1	3	0.00565367
1125	sp|Q9BVS5|TR61B_HUMAN (382)-sp|Q9BVS5|TR61B_HUMAN (396)	TCELALSCEK(8)-DWLVCLAK(5)	C-C	1	1	1	0.000342917
1126	sp|Q99714|HCD2_HUMAN (214)-sp|Q99714|HCD2_HUMAN (214)	VCNFLASQVPFPSR(2)-VCNFLASQVPFPSR(2)	C-C	2	5	5	0.154366
1127	sp|P13639|EF2_HUMAN (239)-sp|P13639|EF2_HUMAN (259)	FAAKGEGQLGPAER(4)-KLWGDR(1)	K-K	4	7	5	0.000159873
1128	sp|O14497|ARI1A_HUMAN (1827)-sp|Q8TAQ2|SMRC2_HUMAN (592)	NDPFVVDCSDK(8)-SKAAASATR(2)	C-K	2	2	4	0.0359904
1129	sp|Q9Y620|RA54B_HUMAN (87)-sp|Q9Y620|RA54B_HUMAN (82)	YCFEAPTLATLDPPHTVHSAPK(2)-DNCSGK(3)	C-C	3	3	5	0.0234053
1130	sp|Q9BRA2|TXD17_HUMAN (43)-sp|P60981|DEST_HUMAN (23)	SWCPDCVQAEPVVR(3)-CSTPEEIK(1)	C-C	7	5	3	0.000709117
1131	sp|O15355|PPM1G_HUMAN (241)-sp|O15355|PPM1G_HUMAN (13)	GTEAGQVGEPGIPTGEAGPSCSSASDK(21)-CSGDGVGAPR(1)	C-C	3	1	2	1.42477e-05
1132	sp|Q9BRA2|TXD17_HUMAN (78)-sp|Q9BRA2|TXD17_HUMAN (78)	PYWKDPNNDFRK(4)-PYWKDPNNDFR(4)	K-K	4	2	1	0.00135804
1133	sp|Q9BRA2|TXD17_HUMAN (43)-sp|Q70Z53|F10C1_HUMAN (240)	SWCPDCVQAEPVVR(3)-DCEESSHKK(2)	C-C	2	2	1	0.0516301
1134	sp|Q9BRA2|TXD17_HUMAN (69)-sp|Q9BRA2|TXD17_HUMAN (98)	HISEGCVFIYCQVGEK(11)-VTAVPTLLKYGTPQK(9)	C-K	3	2	3	0.000251092
1135	sp|P34896|GLYC_HUMAN (204)-sp|P34897|GLYM_HUMAN (412)/sp|P34896|GLYC_HUMAN (204)-sp|P34896|GLYC_HUMAN (389)	LIIAGTSCYSR(8)-NTCPGDR(3)	C-C	4	4	3	0.00145599
1136	sp|P25205|MCM3_HUMAN (446)-sp|P25205|MCM3_HUMAN (360)	CSVLAAANPVYGR(1)-YVLCTAPR(4)	C-C	3	2	1	0.000607051
1137	sp|Q9ULJ3|ZBT21_HUMAN (129)-sp|Q9ULJ3|ZBT21_HUMAN (152)	TPQAPFPTCPNR(9)-SVIVCQSR(5)	C-C	3	2	5	0.00169645
1138	sp|Q9GZP4|PITH1_HUMAN (14)-sp|P78527|PRKDC_HUMAN (25)	CAAEREEPPEQR(1)-CGAALAGHQLIR(1)	C-C	1	2	3	0.109323
1139	sp|Q9BRA2|TXD17_HUMAN (35)-sp|Q9BRA2|TXD17_HUMAN (43)	TIFAYFTGSKDAGGK(10)-SWCPDCVQAEPVVR(3)	C-K	8	13	8	2.99327e-09
1140	sp|Q99614|TTC1_HUMAN (28)-sp|Q9BRA2|TXD17_HUMAN (43)	VTDTQEAECAGPPVPDPK(9)-SWCPDCVQAEPVVR(3)	C-C	5	5	5	1.48188e-05
1141	sp|P05388|RLA0_HUMAN (119)-sp|P05388|RLA0_HUMAN (106)/sp|P05388|RLA0_HUMAN (119)-sp|Q8NHW5|RLA0L_HUMAN (106)/sp|Q8NHW5|RLA0L_HUMAN (119)-sp|P05388|RLA0_HUMAN (106)/sp|Q8NHW5|RLA0L_HUMAN (119)-sp|Q8NHW5|RLA0L_HUMAN (106)	AGAIAPCEVTVPAQNTGLGPEK(7)-DMLLANKVPAAAR(7)	C-K	9	15	17	2.56049e-05
1142	sp|Q9BRA2|TXD17_HUMAN (43)-sp|Q9NSD9|SYFB_HUMAN (195)	SWCPDCVQAEPVVR(3)-EYTACELMNIYK(5)	C-C	1	3	4	0.00232708
1143	sp|P63261|ACTG_HUMAN (328)-sp|P23528|COF1_HUMAN (147)/sp|P68032|ACTC_HUMAN (330)-sp|P23528|COF1_HUMAN (147)/sp|P68133|ACTS_HUMAN (330)-sp|P23528|COF1_HUMAN (147)/sp|P62736|ACTA_HUMAN (330)-sp|P23528|COF1_HUMAN (147)/sp|Q562R1|ACTBL_HUMAN (329)-sp|P23528|COF1_HUMAN (147)/sp|P63267|ACTH_HUMAN (329)-sp|P23528|COF1_HUMAN (147)/sp|P60709|ACTB_HUMAN (328)-sp|P23528|COF1_HUMAN (147)	IKIIAPPER(2)-CTLAEK(1)	C-K	3	3	1	0.311051
1144	sp|Q9P2X3|IMPCT_HUMAN (195)-sp|Q9P2X3|IMPCT_HUMAN (226)	STFQAHLAPVVCPK(12)-IYCEDK(3)	C-C	5	2	2	0.000389273
1145	sp|P68366|TBA4A_HUMAN (347)-sp|P50991|TCPD_HUMAN (2)/sp|P68363|TBA1B_HUMAN (347)-sp|P50991|TCPD_HUMAN (2)	SIQFVDWCPTGFK(8)-PENVAPR(1)	C-P	2	3	4	0.0108287
1146	sp|Q15366|PCBP2_HUMAN (109)-sp|P57721|PCBP3_HUMAN (195)/sp|P57721|PCBP3_HUMAN (141)-sp|P57721|PCBP3_HUMAN (195)	LVVPASQCGSLIGK(8)-QICVVMLESPPK(3)	C-C	6	9	7	0.000486893
1147	sp|Q96KB5|TOPK_HUMAN (22)-sp|Q9BRA2|TXD17_HUMAN (43)	SVLCSTPTINIPASPFMQK(4)-SWCPDCVQAEPVVR(3)	C-C	9	5	4	0.00144532
1148	sp|Q9H089|LSG1_HUMAN (196)-sp|Q9H089|LSG1_HUMAN (112)	CEDLECYVK(6)-QFLCIPR(4)	C-C	3	2	3	1.07145e-05
1149	sp|O00231|PSD11_HUMAN (304)-sp|O00231|PSD11_HUMAN (289)	SLADFEKALTDYR(7)-CVAQASK(1)	C-K	3	2	1	0.000137822
1150	sp|Q9BRA2|TXD17_HUMAN (43)-sp|P10599|THIO_HUMAN (73)	SWCPDCVQAEPVVR(3)-CMPTFQFFK(1)	C-C	7	15	10	1.05952e-05
1151	sp|Q9HAV4|XPO5_HUMAN (1052)-sp|Q9HAV4|XPO5_HUMAN (1044)	TTSQLCWPLLK(6)-DTLSCQR(5)	C-C	1	5	2	0.000199113
1152	sp|Q9NX58|LYAR_HUMAN (51)-sp|Q9NX58|LYAR_HUMAN (25)	CISEDQK(1)-HVSVCR(5)	C-C	1	2	1	0.000292402
1153	sp|P21266|GSTM3_HUMAN (91)-sp|P21266|GSTM3_HUMAN (91)	KHNMCGETEEEK(5)-HNMCGETEEEK(4)	C-C	1	3	1	0.000462834
1154	sp|Q5H9R7|PP6R3_HUMAN (844)-sp|Q5H9R7|PP6R3_HUMAN (836)	CAAPRPPSSSPEQR(1)-DAEECPETAEAK(5)	C-C	10	9	11	0.000199549
1155	sp|P13797|PLST_HUMAN (104)-sp|P13796|PLSL_HUMAN (444)/sp|P13797|PLST_HUMAN (104)-sp|P13797|PLST_HUMAN (447)	EGICALGGTSELSSEGTQHSYSEEEK(4)-VNKPPYPK(3)	C-K	4	3	1	0.0554577
1156	sp|O94776|MTA2_HUMAN (332)-sp|Q92769|HDAC2_HUMAN (274)	LKQVYIPTYTK(2)-LGCFNLTVK(3)	C-K	2	2	2	0.0275499
1157	sp|P13639|EF2_HUMAN (41)-sp|P13639|EF2_HUMAN (2)	STLTDSLVCK(9)-VNFTVDQIR(1)	C-V	4	4	3	7.70948e-10
1158	sp|Q00341|VIGLN_HUMAN (948)-sp|Q00341|VIGLN_HUMAN (940)	CDIIIISGR(1)-DCDPGSPR(2)	C-C	10	10	7	2.30552e-06
1159	sp|P53396|ACLY_HUMAN (58)-sp|P53396|ACLY_HUMAN (20)	LLQDHPWLLSQNLVVKPDQLIK(16)-FICTTSAIQNR(3)	C-K	4	2	2	0.0193019
1160	sp|Q99956|DUS9_HUMAN (134)-sp|Q99956|DUS9_HUMAN (8)	FQAECPHLCETSLAGR(5)-SCLWLR(2)	C-C	1	3	2	0.00346242
1161	sp|Q9BRA2|TXD17_HUMAN (78)-sp|P23528|COF1_HUMAN (139)	PYWKDPNNDFRK(4)-HELQANCYEEVK(7)	C-K	5	3	2	0.00622004
1162	sp|P50914|RL14_HUMAN (42)-sp|P50914|RL14_HUMAN (54)	ALVDGPCTQVR(7)-CMQLTDFILK(1)	C-C	3	7	3	5.97931e-06
1163	sp|Q92616|GCN1_HUMAN (1275)-sp|Q92616|GCN1_HUMAN (1235)	CMLDAALATLNTHGK(1)-CGLALALNK(1)	C-C	2	2	2	4.78682e-09
1164	sp|P42858|HD_HUMAN (1961)-sp|P42858|HD_HUMAN (1998)	CENLSTPTMLK(1)-LLCTPFR(3)	C-C	4	8	4	1.48275e-07
1165	sp|Q9BRA2|TXD17_HUMAN (43)-sp|O94804|STK10_HUMAN (888)/sp|Q9BRA2|TXD17_HUMAN (43)-sp|Q9H2G2|SLK_HUMAN (1153)	SWCPDCVQAEPVVR(3)-CHLLVEHETQK(1)	C-C	6	1	4	0.00551902
1166	sp|Q9NU22|MDN1_HUMAN (1394)-sp|Q9NU22|MDN1_HUMAN (1545)	ALEFGEPVLLVGDTGCGK(16)-FTEIWCPQSTSR(6)	C-C	3	1	2	5.2589e-05
1167	sp|P50991|TCPD_HUMAN (126)-sp|P50991|TCPD_HUMAN (2)	LLQKGIHPTIISESFQK(4)-PENVAPR(1)	K-P	5	7	9	2.10423e-10
1168	sp|Q14247|SRC8_HUMAN (246)-sp|Q14247|SRC8_HUMAN (112)	CALGWDHQEK(1)-HCSQVDSVR(2)	C-C	8	11	13	1.46332e-05
1169	sp|Q5VTE0|EF1A3_HUMAN (411)-sp|P62826|RAN_HUMAN (112)/sp|P68104|EF1A1_HUMAN (411)-sp|P62826|RAN_HUMAN (112)	PMCVESFSDYPPLGR(3)-VCENIPIVLCGNK(2)	C-C	4	5	3	0.000841982
1170	sp|Q9BRA2|TXD17_HUMAN (43)-sp|Q16643|DREB_HUMAN (96)	SWCPDCVQAEPVVR(3)-CACASHVAK(1)	C-C	5	5	2	0.00220593
1171	sp|P22102|PUR2_HUMAN (41)-sp|Q9BRA2|TXD17_HUMAN (43)	QVLVAPGNAGTACSEK(13)-SWCPDCVQAEPVVR(3)	C-C	3	3	1	0.00584765
1172	sp|P14868|SYDC_HUMAN (349)-sp|P14868|SYDC_HUMAN (2)	LEYCEALAMLR(4)-PSASASR(1)	C-P	9	13	12	8.40725e-07
1173	sp|Q8N0Z6|TTC5_HUMAN (29)-sp|Q8N0Z6|TTC5_HUMAN (219)	DCYFETHSVEDAGR(2)-KASSNPDLHLNR(1)	C-K	2	4	3	1.61544e-05
1174	sp|Q15185|TEBP_HUMAN (58)-sp|Q9BRA2|TXD17_HUMAN (43)	HLNEIDLFHCIDPNDSK(10)-SWCPDCVQAEPVVR(3)	C-C	16	17	18	1.10562e-06
1175	sp|Q9P0K7|RAI14_HUMAN (110)-sp|Q9P0K7|RAI14_HUMAN (68)	CPAESVDSSGK(1)-GHVECLR(5)	C-C	2	3	2	3.43771e-06
1176	sp|Q9BRA2|TXD17_HUMAN (43)-sp|Q8NE71|ABCF1_HUMAN (741)	SWCPDCVQAEPVVR(3)-FGLESHAHTIQICK(13)	C-C	3	1	1	0.0321912
1177	sp|P14923|PLAK_HUMAN (204)-sp|P14923|PLAK_HUMAN (171)	CTTSILHNLSHHR(1)-AAMIVNQLSKK(10)	C-K	2	2	3	0.00335013
1178	sp|Q9NXR7|BABA2_HUMAN (34)-sp|Q9NXR7|BABA2_HUMAN (2)	VGLDATNCLR(8)-SPEVALNR(1)	C-S	1	1	1	2.85793e-05
1179	sp|Q9BYT8|NEUL_HUMAN (153)-sp|Q9BYT8|NEUL_HUMAN (159)	IVHLQETCDLGK(8)-IKPEAR(2)	C-K	2	2	1	0.00146751
1180	sp|P46776|RL27A_HUMAN (70)-sp|P46776|RL27A_HUMAN (127)	NQSFCPTVNLDK(5)-AKFFSR(2)	C-K	6	4	5	0.000330908
1181	sp|O15042|SR140_HUMAN (65)-sp|O15042|SR140_HUMAN (320)	ESLCDSPHQNLSRPLLENK(4)-NCGFVAFMNR(2)	C-C	1	2	4	0.0074972
1182	sp|Q8NC51|PAIRB_HUMAN (11)-sp|Q9BRA2|TXD17_HUMAN (43)	PGHLQEGFGCVVTNR(10)-SWCPDCVQAEPVVR(3)	C-C	7	4	5	0.000270589
1183	sp|Q9BRA2|TXD17_HUMAN (43)-sp|P23528|COF1_HUMAN (139)	SWCPDCVQAEPVVR(3)-HELQANCYEEVK(7)	C-C	42	36	39	6.99646e-06
1184	sp|Q8WWL2|SPIR2_HUMAN (669)-sp|Q9BRA2|TXD17_HUMAN (43)	DVCSECTSFVADVVR(3)-SWCPDCVQAEPVVR(3)	C-C	2	1	1	0.170297
1185	sp|P78371|TCPB_HUMAN (395)-sp|P78371|TCPB_HUMAN (535)	SLHDALCVLAQTVK(7)-VPDHHPC(7)	C-C	2	2	1	0.00372855
1186	sp|Q9BRA2|TXD17_HUMAN (74)-sp|Q9BRA2|TXD17_HUMAN (43)	HISEGCVFIYCQVGEKPYWK(16)-SWCPDCVQAEPVVR(3)	C-K	40	57	47	8.54722e-13
1187	sp|Q9BRA2|TXD17_HUMAN (43)-sp|P12277|KCRB_HUMAN (2)	SWCPDCVQAEPVVR(3)-PFSNSHNALK(1)	C-P	5	6	5	9.57772e-05
1188	sp|Q53H96|P5CR3_HUMAN (49)-sp|A0A0B4J2A2|PAL4C_HUMAN (52)/sp|Q53H96|P5CR3_HUMAN (49)-sp|P62937|PPIA_HUMAN (52)/sp|Q53H96|P5CR3_HUMAN (49)-sp|F5H284|PAL4D_HUMAN (52)/sp|Q53H96|P5CR3_HUMAN (49)-sp|P0DN37|PAL4G_HUMAN (52)/sp|Q53H96|P5CR3_HUMAN (49)-sp|A0A075B767|PAL4H_HUMAN (52)/sp|Q53H96|P5CR3_HUMAN (49)-sp|Q9Y536|PAL4A_HUMAN (52)/sp|Q53H96|P5CR3_HUMAN (49)-sp|A0A075B759|PAL4E_HUMAN (52)/sp|Q53H96|…	NLCHFQALGCR(3)-GSCFHR(3)	C-C	1	3	2	0.218563
1189	sp|P50990|TCPQ_HUMAN (244)-sp|P50990|TCPQ_HUMAN (36)	IAVYSCPFDGMITETK(6)-NIQACK(5)	C-C	2	3	1	0.0189494
1190	sp|P28161|GSTM2_HUMAN (2)-sp|P28161|GSTM2_HUMAN (83)	PMTLGYWNIR(1)-KHNLCGESEK(1)	K-P	2	4	1	0.00439064
1191	sp|Q99873|ANM1_HUMAN (119)-sp|Q99873|ANM1_HUMAN (145)/sp|Q99873|ANM1_HUMAN (119)-sp|Q9NR22|ANM8_HUMAN (168)	VIGIECSSISDYAVK(6)-GKVEEVELPVEK(2)	C-K	5	6	8	6.2425e-08
1192	sp|P14868|SYDC_HUMAN (349)-sp|Q13155|AIMP2_HUMAN (23)	LEYCEALAMLR(4)-VELPTCMYR(6)	C-C	1	1	2	0.513294
1193	sp|Q9BRA2|TXD17_HUMAN (43)-sp|Q9H0C8|ILKAP_HUMAN (301)	SWCPDCVQAEPVVR(3)-CGVTSVPDIR(1)	C-C	2	7	4	0.00232219
1194	sp|Q9BRA2|TXD17_HUMAN (40)-sp|Q9BRA2|TXD17_HUMAN (43)	DAGGKSWCPDCVQAEPVVR(5)-SWCPDCVQAEPVVR(3)	C-K	7	7	6	7.90506e-06
1195	sp|Q8WYQ9|ZCH14_HUMAN (159)-sp|Q8WYQ9|ZCH14_HUMAN (145)	LIPCLAGPDAFYVER(4)-LCQLYPEENLEK(2)	C-C	3	3	1	9.43854e-06
1196	sp|Q9Y5A9|YTHD2_HUMAN (482)-sp|Q9Y5A9|YTHD2_HUMAN (433)	SAVDYNTCAGVWSQDK(8)-YNIWCSTEHGNK(5)	C-C	3	5	6	4.69358e-07
1197	sp|P23526|SAHH_HUMAN (421)-sp|Q9BRA2|TXD17_HUMAN (43)	QAQYLGMSCDGPFKPDHYR(9)-SWCPDCVQAEPVVR(3)	C-C	7	8	4	0.000174103
1198	sp|P26358|DNMT1_HUMAN (1499)-sp|P26358|DNMT1_HUMAN (409)	QFNTLIPWCLPHTGNR(9)-LTCFSVYCK(3)	C-C	5	3	4	0.000495043
1199	sp|Q9BRA2|TXD17_HUMAN (43)-sp|P23528|COF1_HUMAN (147)	SWCPDCVQAEPVVR(3)-CTLAEK(1)	C-C	1	10	3	0.0289665
1200	sp|Q08J23|NSUN2_HUMAN (271)-sp|Q08J23|NSUN2_HUMAN (502)	ILCDVPCSGDGTMR(7)-DGVCGPPPSK(4)	C-C	12	14	16	2.36387e-05
1201	sp|Q15057|ACAP2_HUMAN (407)-sp|Q15057|ACAP2_HUMAN (468)	VQCIPGNASCCDCGLADPR(3)-LMCELGNDVINR(3)	C-C	2	4	5	0.000181622
1202	sp|P17174|AATC_HUMAN (46)-sp|P17174|AATC_HUMAN (33)	TDDCHPWVLPVVK(4)-KVNLGVGAYR(1)	C-K	18	18	11	1.47564e-07
1203	sp|Q9BY42|RTF2_HUMAN (139)-sp|Q9BY42|RTF2_HUMAN (86)	CCGCVFSER(1)-SIKNVTELK(3)	C-K	5	3	2	4.88299e-05
1204	sp|P78371|TCPB_HUMAN (522)-sp|P78371|TCPB_HUMAN (535)	VDNIIKAAPR(6)-RVPDHHPC(8)	C-K	1	3	3	0.0111801
1205	sp|P22314|UBA1_HUMAN (746)-sp|P22314|UBA1_HUMAN (632)	QLLHNFPPDQLTSSGAPFWSGPKR(23)-SIPICTLK(5)	C-K	6	10	5	2.65355e-05
1206	sp|Q9GZL7|WDR12_HUMAN (239)-sp|Q9GZL7|WDR12_HUMAN (184)	QKTEQLGLTR(2)-ALHCCR(4)	C-K	1	1	1	0.047012
1207	sp|P23396|RS3_HUMAN (97)-sp|P15880|RS2_HUMAN (229)	GLCAIAQAESLR(3)-GCTATLGNFAK(2)	C-C	4	3	1	0.00549586
1208	sp|Q96QK1|VPS35_HUMAN (640)-sp|Q96QK1|VPS35_HUMAN (653)	CFSEENHEPLR(1)-TQCALAASK(3)	C-C	5	4	4	8.388e-06
1209	sp|Q8IZ83|A16A1_HUMAN (39)-sp|Q8IZ83|A16A1_HUMAN (50)	CLGHYVNGK(1)-WLKPEHR(3)	C-K	5	4	5	0.000541005
1210	sp|P51610|HCFC1_HUMAN (1139)-sp|P51610|HCFC1_HUMAN (1166)	ACAAGTPAVIR(2)-SQCQTR(3)	C-C	4	4	4	0.00392092
1211	sp|Q6KC79|NIPBL_HUMAN (304)-sp|Q6KC79|NIPBL_HUMAN (279)	GSRPPLILQSQSLPCSSPR(15)-SPQPVCSPAGSEGTPK(6)	C-C	6	12	8	1.00892e-08
1212	sp|P78347|GTF2I_HUMAN (435)-sp|P78347|GTF2I_HUMAN (378)	KHELLNSTR(1)-YAQAIKAK(6)	K-K	2	3	2	0.00270261
1213	sp|Q96BR5|COA7_HUMAN (206)-sp|Q96BR5|COA7_HUMAN (172)	LGDGVDKDEAKAEVLK(11)-DMDLACK(6)	C-K	2	1	2	3.10619e-07
1214	sp|Q9BRA2|TXD17_HUMAN (43)-sp|Q9Y3F4|STRAP_HUMAN (305)	SWCPDCVQAEPVVR(3)-CVLPEEDSGELAK(1)	C-C	4	2	1	0.000998567
1215	sp|P36551|HEM6_HUMAN (198)-sp|Q9BRA2|TXD17_HUMAN (43)	EGGGGISCVLQDGCVFEK(14)-SWCPDCVQAEPVVR(3)	C-C	1	5	4	4.14492e-05
1216	sp|P49411|EFTU_HUMAN (222)-sp|P49411|EFTU_HUMAN (127)	GEETPVIVGSALCALEGR(13)-HYAHTDCPGHADYVK(7)	C-C	10	7	5	6.28518e-07
1217	sp|Q00839|HNRPU_HUMAN (620)-sp|Q00839|HNRPU_HUMAN (607)	KAEVEGK(1)-AVVVCPK(5)	C-K	6	1	2	2.62269e-05
1218	sp|Q9Y2Z0|SGT1_HUMAN (49)-sp|Q9Y2Z0|SGT1_HUMAN (88)	ALEQKPDDAQYYCQR(13)-GICEYHEK(3)	C-C	11	12	7	4.47847e-05
1219	sp|Q9NZ63|TLS1_HUMAN (145)-sp|Q9BRA2|TXD17_HUMAN (43)	NAEDCLYELPENIR(5)-SWCPDCVQAEPVVR(3)	C-C	1	1	4	0.00186025
1220	sp|Q9ULV4|COR1C_HUMAN (456)-sp|Q9ULV4|COR1C_HUMAN (420)	DTICNQDER(4)-KCDLISIPK(2)	C-C	2	2	2	3.51237e-05
1221	sp|P22102|PUR2_HUMAN (646)-sp|P22102|PUR2_HUMAN (41)	SSLQYSSPAPDGCGDQTLGDLLLTPTR(13)-QVLVAPGNAGTACSEK(13)	C-C	1	1	1	0.000218054
1222	sp|O43353|RIPK2_HUMAN (380)-sp|O43353|RIPK2_HUMAN (407)	AQDCYFMK(4)-AAFCDHK(4)	C-C	2	2	1	0.00146108
1223	sp|Q8NB90|AFG2H_HUMAN (679)-sp|Q8NB90|AFG2H_HUMAN (672)	TMIAKALANESGLNFLAIK(5)-GVLLYGPPGCSK(10)	C-K	6	8	6	0.00236229
1224	sp|P08238|HS90B_HUMAN (577)-sp|Q58FG0|HS905_HUMAN (257)/sp|P08238|HS90B_HUMAN (577)-sp|P08238|HS90B_HUMAN (564)/sp|P08238|HS90B_HUMAN (577)-sp|Q58FF8|H90B2_HUMAN (337)/sp|P08238|HS90B_HUMAN (577)-sp|Q58FF7|H90B3_HUMAN (437)/sp|P08238|HS90B_HUMAN (577)-sp|P07900|HS90A_HUMAN (572)/sp|Q58FF7|H90B3_HUMAN (450)-sp|Q58FG0|HS905_HUMAN (257)/sp|Q58FF7|H90B3_HUMAN (450)-sp|P08238|HS90B_HUMAN (564)/sp|Q58F…	KVEKVTISNR(4)-FENLCK(5)	C-K	4	8	3	0.00525122
1225	sp|P07900|HS90A_HUMAN (632)-sp|P07900|HS90A_HUMAN (585)	KHLEINPDHSIIETLR(1)-VEKVVVSNR(3)	K-K	8	9	7	0.00142106
1226	sp|P02545|LMNA_HUMAN (522)-sp|P02545|LMNA_HUMAN (420)	AQNTWGCGNSLR(7)-KLESTESR(1)	C-K	3	3	5	0.000208668
1227	sp|P62987|RL40_HUMAN (115)-sp|P27635|RL10_HUMAN (105)/sp|P62987|RL40_HUMAN (115)-sp|Q96L21|RL10L_HUMAN (105)	CGHTNNLRPK(1)-MLSCAGADR(4)	C-C	1	3	1	0.161881
1228	sp|Q9UN37|VPS4A_HUMAN (403)-sp|O75351|VPS4B_HUMAN (355)/sp|Q9UN37|VPS4A_HUMAN (403)-sp|Q9UN37|VPS4A_HUMAN (348)	LLEPVVCMSDMLR(7)-KVQSATHFK(1)	C-K	10	6	7	1.96209e-06
1229	sp|P23246|SFPQ_HUMAN (516)-sp|P23246|SFPQ_HUMAN (413)	DAKDKLESEMEDAYHEHQANLLR(3)-STGKGIVEFASK(4)	K-K	1	2	1	4.08448e-07
1230	sp|P23528|COF1_HUMAN (139)-sp|P23528|COF1_HUMAN (147)	HELQANCYEEVK(7)-DRCTLAEK(3)	C-C	1	1	2	0.00337691
1231	sp|P52435|RPB11_HUMAN (31)-sp|P52435|RPB11_HUMAN (23)	VPNACLFTINK(5)-KITINKDTK(6)	C-K	3	1	2	0.0146747
1232	sp|Q15459|SF3A1_HUMAN (251)-sp|Q15459|SF3A1_HUMAN (244)	VEWAKFQER(5)-EVLDQVCYR(7)	C-K	13	7	11	0.000673964
1233	sp|Q9BXP5|SRRT_HUMAN (479)-sp|Q9BXP5|SRRT_HUMAN (441)	EICWNLQNIR(3)-AEIISLCK(7)	C-C	3	2	2	0.00726533
1234	sp|Q14919|NC2A_HUMAN (51)-sp|Q14919|NC2A_HUMAN (54)	ALELFLESLLKK(11)-ACQVTQSR(2)	C-K	1	4	2	7.43944e-07
1235	sp|P14678|RSMB_HUMAN (43)-sp|P14678|RSMB_HUMAN (32)/sp|P14678|RSMB_HUMAN (43)-sp|P63162|RSMN_HUMAN (32)/sp|P63162|RSMN_HUMAN (43)-sp|P14678|RSMB_HUMAN (32)/sp|P63162|RSMN_HUMAN (43)-sp|P63162|RSMN_HUMAN (32)	HMNLILCDCDEFRK(7)-IFIGTFKAFDK(7)	C-K	5	5	5	0.0171768
1236	sp|P47756|CAPZB_HUMAN (206)-sp|Q6IBS0|TWF2_HUMAN (141)	DETVSDCSPHIANIGR(7)-HLSSCAAPAPLTSAER(5)	C-C	7	8	6	0.00897613
1237	sp|P55795|HNRH2_HUMAN (290)-sp|P31943|HNRH1_HUMAN (267)/sp|P55795|HNRH2_HUMAN (290)-sp|P55795|HNRH2_HUMAN (267)	YGDGGSSFQSTTGHCVHMR(15)-DLNYCFSGMSDHR(5)	C-C	2	2	1	0.000116791
1238	sp|P50990|TCPQ_HUMAN (476)-sp|P50990|TCPQ_HUMAN (149)	LYAVHQEGNKNVGLDIEAEVPAVK(10)-AHEILPNLVCCSAK(11)	C-K	1	9	6	0.000279494
1239	sp|P17812|PYRG1_HUMAN (216)-sp|P17812|PYRG1_HUMAN (218)	GLGLSPDLVVCR(11)-CSNPLDTSVK(1)	C-C	8	4	4	8.00769e-06
1240	sp|O94806|KPCD3_HUMAN (698)-sp|Q9NRP7|STK36_HUMAN (142)/sp|O94806|KPCD3_HUMAN (698)-sp|Q9BZL6|KPCD2_HUMAN (694)/sp|O94806|KPCD3_HUMAN (698)-sp|Q92772|CDKL2_HUMAN (143)/sp|O94806|KPCD3_HUMAN (698)-sp|O76039|CDKL5_HUMAN (152)/sp|O94806|KPCD3_HUMAN (698)-sp|Q8IVW4|CDKL3_HUMAN (142)/sp|O94806|KPCD3_HUMAN (698)-sp|O94806|KPCD3_HUMAN (719)/sp|O94806|KPCD3_HUMAN (698)-sp|Q15139|KPCD1_HUMAN (726)/sp|O948…	NIVHCDLKPENVLLASAEPFPQVK(5)-LCDFGFAR(2)	C-C	3	1	3	0.0152027
1241	sp|Q8NCA5|FA98A_HUMAN (292)-sp|Q52LJ0|FA98B_HUMAN (256)/sp|Q52LJ0|FA98B_HUMAN (295)-sp|Q52LJ0|FA98B_HUMAN (256)	TACAINK(3)-IYQPKR(5)	C-K	3	1	3	0.00054395
1242	sp|P60981|DEST_HUMAN (46)-sp|P60981|DEST_HUMAN (127)	CIIVEEGK(1)-KFQGIK(1)	C-K	7	6	3	6.39812e-06
1243	sp|P48643|TCPE_HUMAN (181)-sp|P50991|TCPD_HUMAN (2)	VVNSCHR(5)-PENVAPR(1)	C-P	3	3	6	0.0141831
1244	sp|O00267|SPT5H_HUMAN (740)-sp|O00267|SPT5H_HUMAN (626)	VELHSTCQTISVDR(7)-SFAFLHCK(7)	C-C	1	1	1	0.043003
1245	sp|Q9BRA2|TXD17_HUMAN (43)-sp|Q13185|CBX3_HUMAN (177)	SWCPDCVQAEPVVR(3)-LTWHSCPEDEAQ(6)	C-C	2	6	7	0.0216729
1246	sp|Q5T8P6|RBM26_HUMAN (25)-sp|Q5T8P6|RBM26_HUMAN (53)	TLEPICDADPSALAK(6)-ALCIDQLDVFLQK(3)	C-C	1	1	1	1.51424e-05
1247	sp|O00635|TRI38_HUMAN (133)-sp|O00635|TRI38_HUMAN (237)	GHTTALVEDVCQGYK(11)-CQGSAQK(1)	C-C	1	2	3	0.000756554
1248	sp|O15067|PUR4_HUMAN (318)-sp|O15067|PUR4_HUMAN (336)	HVVFTAETHNFPTGVCPFSGATTGTGGR(16)-DVQCTGR(4)	C-C	2	1	2	0.0226565
1249	sp|O00232|PSD12_HUMAN (108)-sp|O00232|PSD12_HUMAN (147)	MVQQCCTYVEEITDLPIK(5)-LTKTLATIK(3)	C-K	6	6	8	3.0975e-05
1250	sp|O14737|PDCD5_HUMAN (66)-sp|P50991|TCPD_HUMAN (2)	LSNLALVKPEKTK(11)-PENVAPR(1)	K-P	3	3	3	0.0351805
1251	sp|Q6IA86|ELP2_HUMAN (746)-sp|Q6IA86|ELP2_HUMAN (750)	YVVAVGLECGK(9)-ICLYTWK(2)	C-C	3	3	4	0.000343534
1252	sp|P49321|NASP_HUMAN (708)-sp|Q9BRA2|TXD17_HUMAN (43)	KPTDGASSSNCVTDISHLVR(11)-SWCPDCVQAEPVVR(3)	C-C	12	9	9	0.00016944
1253	sp|P49327|FAS_HUMAN (642)-sp|P49327|FAS_HUMAN (2202)	CPPGVVPACHNSK(9)-ADEASELACPTPK(9)	C-C	5	3	7	1.79357e-06
1254	sp|O43353|RIPK2_HUMAN (388)-sp|O43353|RIPK2_HUMAN (324)	LHHCPGNHSWDSTISGSQR(4)-LQSVSSAIHLCDK(11)	C-C	4	4	3	0.0380515
1255	sp|P27707|DCK_HUMAN (45)-sp|P27707|DCK_HUMAN (254)	QLCEDWEVVPEPVAR(3)-VKEFLSTL(2)	C-K	1	1	2	0.0129673
1256	sp|Q9BRA2|TXD17_HUMAN (43)-sp|Q92598|HS105_HUMAN (650)	SWCPDCVQAEPVVR(3)-LCGPYEK(2)	C-C	1	4	1	0.0875487
1257	sp|O00410|IPO5_HUMAN (687)-sp|O60518|RNBP6_HUMAN (621)/sp|O00410|IPO5_HUMAN (687)-sp|O00410|IPO5_HUMAN (613)	STACQMLVCYAK(9)-MCKILGK(3)	C-K	2	1	1	0.000174539
1258	sp|P20290|BTF3_HUMAN (22)-sp|Q9BRA2|TXD17_HUMAN (43)	GGCPGGEATLSQPPPR(3)-SWCPDCVQAEPVVR(3)	C-C	2	3	3	0.000613314
1259	sp|P78527|PRKDC_HUMAN (373)-sp|P78527|PRKDC_HUMAN (335)	GYGLFAGPCK(9)-NAEMHKNK(6)	C-K	3	3	3	0.000821916
1260	sp|O60502|OGA_HUMAN (663)-sp|O60502|OGA_HUMAN (896)	SFVQWLGCR(8)-LGCFEIAK(3)	C-C	5	1	1	0.000220512
1261	sp|Q9UGP4|LIMD1_HUMAN (305)-sp|Q9UGP4|LIMD1_HUMAN (222)	TPSVSAPLALSCPR(12)-PCGDHPLNHR(2)	C-C	10	7	9	1.71301e-10
1262	sp|P23919|KTHY_HUMAN (117)-sp|P23919|KTHY_HUMAN (163)	ENFSLDWCK(8)-CFHQLMK(1)	C-C	3	1	1	7.49101e-06
1263	sp|P31943|HNRH1_HUMAN (22)-sp|P31943|HNRH1_HUMAN (34)/sp|P31943|HNRH1_HUMAN (22)-sp|P55795|HNRH2_HUMAN (34)	GLPWSCSADEVQR(6)-FFSDCK(5)	C-C	1	3	2	9.11557e-05
1264	sp|P07900|HS90A_HUMAN (597)-sp|P08238|HS90B_HUMAN (607)/sp|P07900|HS90A_HUMAN (597)-sp|Q58FG1|HS904_HUMAN (303)/sp|P07900|HS90A_HUMAN (597)-sp|P07900|HS90A_HUMAN (615)	LVTSPCCIVTSTYGWTANMER(6)-IMKAQALR(3)	C-K	1	4	2	0.00169919
1265	sp|P11586|C1TC_HUMAN (691)-sp|P11586|C1TC_HUMAN (863)	YSGLCPHVVVLVATVR(5)-QGFGNLPICMAK(9)	C-C	5	3	3	0.00815917
1266	sp|Q9UHR6|ZNHI2_HUMAN (188)-sp|Q9UHR6|ZNHI2_HUMAN (57)	VLGDVPGACTPVVPTR(9)-GCSAPPSR(2)	C-C	3	1	4	0.00215211
1267	sp|Q8N3R9|PALS1_HUMAN (490)-sp|Q8N3R9|PALS1_HUMAN (627)	KRPIILIGPQNCGQNELR(12)-EIIEKTR(5)	C-K	2	3	3	0.00166026
1268	sp|P11441|UBL4A_HUMAN (13)-sp|P11441|UBL4A_HUMAN (33)	ECSLQVPEDELVSTLK(2)-QLVSEKLNVPVR(6)	C-K	3	3	2	0.00067037
1269	sp|Q92879|CELF1_HUMAN (177)-sp|Q92879|CELF1_HUMAN (119)	AMHQAQTMEGCSSPMVVK(11)-CTENDIR(1)	C-C	6	4	4	0.0193582
1270	sp|O15042|SR140_HUMAN (65)-sp|Q9BRA2|TXD17_HUMAN (43)	ESLCDSPHQNLSRPLLENK(4)-SWCPDCVQAEPVVR(3)	C-C	1	1	3	0.320581
1271	sp|Q92598|HS105_HUMAN (34)-sp|Q92598|HS105_HUMAN (272)/sp|Q92598|HS105_HUMAN (34)-sp|O95757|HS74L_HUMAN (272)	CTPSVISFGSK(1)-LYQECEKLKK(7)	C-K	1	4	3	0.000528109
1272	sp|Q69YN2|C19L1_HUMAN (176)-sp|Q69YN2|C19L1_HUMAN (160)	CGSALVSSLATGLKPR(1)-CVGNFGNSSGEVDTK(1)	C-C	3	2	2	5.66437e-07
1273	sp|P50991|TCPD_HUMAN (252)-sp|P50991|TCPD_HUMAN (2)	IGLIQFCLSAPK(7)-PENVAPR(1)	C-P	13	16	16	2.63785e-09
1274	sp|P04637|P53_HUMAN (182)-sp|P04637|P53_HUMAN (277)	CSDSDGLAPPQHLIR(1)-VCACPGR(4)	C-C	6	7	3	0.00129982
1275	sp|P20810|ICAL_HUMAN (413)-sp|Q9BRA2|TXD17_HUMAN (43)	TSMCSIQSAPPEPATLK(4)-SWCPDCVQAEPVVR(3)	C-C	5	5	4	0.00275744
1276	sp|Q9BXP5|SRRT_HUMAN (441)-sp|Q9BXP5|SRRT_HUMAN (421)	AEIISLCK(7)-TCSLFMR(2)	C-C	2	2	3	6.02053e-05
1277	sp|Q99832|TCPH_HUMAN (218)-sp|Q99832|TCPH_HUMAN (310)	KTFSYAGFEMQPK(1)-DMFCAGR(4)	C-K	14	5	9	6.40516e-06
1278	sp|Q15233|NONO_HUMAN (145)-sp|Q15233|NONO_HUMAN (109)	FACHSASLTVR(3)-DKGFGFIR(2)	C-K	18	23	25	1.76062e-09
1279	sp|P07814|SYEP_HUMAN (92)-sp|P07814|SYEP_HUMAN (142)	LSSCDSFTSTINELNHCLSLR(4)-KAPVHVK(1)	C-K	14	5	6	3.20338e-06
1280	sp|Q9BRA2|TXD17_HUMAN (43)-sp|P60981|DEST_HUMAN (23)	SWCPDCVQAEPVVR(3)-CSTPEEIKK(1)	C-C	4	1	3	0.000228579
1281	sp|P50990|TCPQ_HUMAN (476)-sp|P50990|TCPQ_HUMAN (148)	LYAVHQEGNKNVGLDIEAEVPAVK(10)-AHEILPNLVCCSAK(10)	C-K	1	7	1	5.02605e-05
1282	sp|P22234|PUR6_HUMAN (247)-sp|P22234|PUR6_HUMAN (226)	KNFEWVAER(1)-SQQKDK(4)	K-K	1	1	1	0.00259203
1283	sp|Q9BRA2|TXD17_HUMAN (43)-sp|O75131|CPNE3_HUMAN (54)	SWCPDCVQAEPVVR(3)-NCLNPQFSK(2)	C-C	4	4	6	0.00137701
1284	sp|P49368|TCPG_HUMAN (173)-sp|P49368|TCPG_HUMAN (372)	WSSLACNIALDAVK(6)-ACTILLR(2)	C-C	3	3	1	0.000165073
1285	sp|P26358|DNMT1_HUMAN (1339)-sp|P26358|DNMT1_HUMAN (1349)	ACQLSVVVDDK(2)-KFVSNITR(1)	C-K	3	1	3	1.76014e-07
1286	sp|P31948|STIP1_HUMAN (312)-sp|P31948|STIP1_HUMAN (338)	IGNSYFKEEK(7)-KCQQAEK(1)	K-K	3	3	1	6.67139e-05
1287	sp|Q8NCA5|FA98A_HUMAN (245)-sp|Q8NCA5|FA98A_HUMAN (292)/sp|Q8NCA5|FA98A_HUMAN (245)-sp|Q52LJ0|FA98B_HUMAN (295)	SQTEKLAK(5)-TACAINK(3)	C-K	4	5	2	2.79239e-05
1288	sp|Q00341|VIGLN_HUMAN (948)-sp|Q00341|VIGLN_HUMAN (940)	RCDIIIISGR(2)-DCDPGSPR(2)	C-C	5	5	4	4.52981e-05
1289	sp|Q9NUA8|ZBT40_HUMAN (268)-sp|Q9NUA8|ZBT40_HUMAN (234)	KLEMCSEIK(5)-TSTEPGCER(7)	C-C	1	1	1	5.38923e-05
1290	sp|P53618|COPB_HUMAN (623)-sp|P53618|COPB_HUMAN (575)	VLSECSPLMNDIFNK(5)-YVALVQEKK(8)	C-K	5	2	3	0.00186193
1291	sp|P34932|HSP74_HUMAN (417)-sp|P34932|HSP74_HUMAN (430)	WNSPAEEGSSDCEVFSK(12)-NHAAPFSKVLTFYR(8)	C-K	5	7	3	1.06479e-08
1292	sp|Q5JTH9|RRP12_HUMAN (317)-sp|Q5JTH9|RRP12_HUMAN (261)	DLLPCFPEGLVK(5)-AAQHGVCSVLK(7)	C-C	2	7	5	1.17941e-05
1293	sp|Q9UIG0|BAZ1B_HUMAN (953)-sp|Q9UIG0|BAZ1B_HUMAN (941)	DHTVSGDEDYCPR(11)-FNHHCK(5)	C-C	3	4	10	0.000924392
1294	sp|Q9BRA2|TXD17_HUMAN (43)-sp|P13639|EF2_HUMAN (567)	SWCPDCVQAEPVVR(3)-DLEEDHACIPIK(8)	C-C	5	3	1	0.0443915
1295	sp|P11586|C1TC_HUMAN (143)-sp|P11586|C1TC_HUMAN (297)	GDLNDCFIPCTPK(6)-FLEKFKPGK(4)	C-K	11	10	6	0.000150846
1296	sp|C9JLW8|MCRI1_HUMAN (76)-sp|Q3MHD2|LSM12_HUMAN (20)	VPNPSLKTFKPIDLSDLK(7)-TCQEQR(2)	C-K	4	5	6	0.304589
1297	sp|O43776|SYNC_HUMAN (438)-sp|O43776|SYNC_HUMAN (452)	LMTDTINEPILLCR(13)-CPEDSR(1)	C-C	13	11	12	1.51181e-06
1298	sp|Q8WWM7|ATX2L_HUMAN (140)-sp|Q3MHD2|LSM12_HUMAN (20)	VKNGTTYEGIFK(2)-TCQEQR(2)	C-K	3	1	3	0.289115
1299	sp|O75191|XYLB_HUMAN (161)-sp|Q9BRA2|TXD17_HUMAN (43)	QLEAAVGGAQALSCLTGSR(14)-SWCPDCVQAEPVVR(3)	C-C	1	1	5	0.00372959
1300	sp|P14618|KPYM_HUMAN (31)-sp|P14618|KPYM_HUMAN (474)	PHSEAGTAFIQTQQLHAAMADTFLEHMCR(28)-GIFPVLCK(7)	C-C	7	2	1	0.00347898
1301	sp|Q96TA1|NIBA2_HUMAN (334)-sp|Q96TA1|NIBA2_HUMAN (512)	AEVCVR(4)-LAPTCK(5)	C-C	2	1	1	0.00437659
1302	sp|Q92945|FUBP2_HUMAN (296)-sp|Q92945|FUBP2_HUMAN (176)	VQQACEMVMDILR(5)-IQQDSGCK(7)	C-C	5	5	4	8.21633e-05
1303	sp|P51808|DYLT3_HUMAN (8)-sp|Q9BRA2|TXD17_HUMAN (43)	HCDEVGFNAEEAHNIVK(2)-SWCPDCVQAEPVVR(3)	C-C	2	3	1	0.000226844
1304	sp|P49327|FAS_HUMAN (2202)-sp|P49327|FAS_HUMAN (2186)	ADEASELACPTPK(9)-KLQELSSK(1)	C-K	1	6	5	4.12995e-09
1305	sp|P21266|GSTM3_HUMAN (208)-sp|P21266|GSTM3_HUMAN (119)	IAAYLQSDQFCK(11)-LCYSSDHEK(2)	C-C	5	5	8	3.58938e-08
1306	sp|Q9UM54|MYO6_HUMAN (334)-sp|Q9UM54|MYO6_HUMAN (321)	IGLDDEEKLDLFR(8)-MCTAMK(2)	C-K	1	2	1	0.000157374
1307	sp|O43684|BUB3_HUMAN (2)-sp|O43684|BUB3_HUMAN (270)	TGSNEFK(1)-LCQFHR(2)	C-T	1	3	4	0.0211763
1308	sp|P49756|RBM25_HUMAN (83)-sp|P49756|RBM25_HUMAN (69)	ENDENCGPTTTVFVGNISEK(6)-KDHPGLK(1)	C-K	1	2	2	0.00119393
1309	sp|P48507|GSH0_HUMAN (35)-sp|Q9BRA2|TXD17_HUMAN (43)	CPSTHSEELHDCIQK(1)-SWCPDCVQAEPVVR(3)	C-C	3	5	6	0.00207924
1310	sp|O00233|PSMD9_HUMAN (59)-sp|Q9BRA2|TXD17_HUMAN (43)	GIGMNEPLVDCEGYPR(11)-SWCPDCVQAEPVVR(3)	C-C	7	7	5	2.33591e-05
1311	sp|P48643|TCPE_HUMAN (253)-sp|P48643|TCPE_HUMAN (284)	IAILTCPFEPPKPK(6)-EKFEEMIQQIK(2)	C-K	53	59	67	1.1779e-11
1312	sp|P20810|ICAL_HUMAN (381)-sp|P20810|ICAL_HUMAN (413)	SESELIDELSEDFDRSECK(18)-TSMCSIQSAPPEPATLK(4)	C-C	3	3	4	9.90111e-05
1313	sp|Q13813|SPTN1_HUMAN (1930)-sp|Q13813|SPTN1_HUMAN (1952)	DRVNDVCTNGQDLIK(7)-MKGLNGK(2)	C-K	2	1	2	0.00154555
1314	sp|O94979|SC31A_HUMAN (689)-sp|O94979|SC31A_HUMAN (704)	LENEGDSLLQTQACLCYICAGNVEK(14)-LVACWTK(4)	C-C	4	2	4	0.00487358
1315	sp|Q5VTE0|EF1A3_HUMAN (439)-sp|Q5VTE0|EF1A3_HUMAN (386)/sp|Q5VTE0|EF1A3_HUMAN (439)-sp|P68104|EF1A1_HUMAN (386)/sp|P68104|EF1A1_HUMAN (439)-sp|Q5VTE0|EF1A3_HUMAN (386)/sp|P68104|EF1A1_HUMAN (439)-sp|P68104|EF1A1_HUMAN (386)	QTVAVGVIKAVDK(9)-KLEDGPK(1)	K-K	5	1	3	0.0010099
1316	sp|Q5T7W0|ZN618_HUMAN (161)-sp|Q5T7W0|ZN618_HUMAN (202)	YYNCFQTHVR(4)-YYSCFQEHR(4)	C-C	1	2	2	0.000792655
1317	sp|Q9BRA2|TXD17_HUMAN (43)-sp|Q96CX2|KCD12_HUMAN (50)	SWCPDCVQAEPVVR(3)-CTVVSVPDSLLWR(1)	C-C	4	1	4	0.0350179
1318	sp|Q9P258|RCC2_HUMAN (280)-sp|Q9P258|RCC2_HUMAN (305)	GNLYSFGCPEYGQLGHNSDGK(8)-IEYDCELVPR(5)	C-C	10	6	5	1.06643e-05
1319	sp|Q9BZE9|ASPC1_HUMAN (127)-sp|Q9BZE9|ASPC1_HUMAN (174)	ECLQHPGGATPVCVYTR(2)-CYDPVGK(1)	C-C	6	4	6	2.81341e-05
1320	sp|Q6P1X5|TAF2_HUMAN (127)-sp|Q6P1X5|TAF2_HUMAN (1093)	NLNYFSNAYAAAVSAVDPDAGNGELCIK(26)-SALIPQHSAGCDSTPTTK(11)	C-C	3	3	2	0.00217489
1321	sp|P62826|RAN_HUMAN (99)-sp|Q8TEX9|IPO4_HUMAN (708)	VTYKNVPNWHR(4)-LLECPHLNVR(4)	C-K	6	3	5	0.10333
1322	sp|Q5TFE4|NT5D1_HUMAN (171)-sp|Q5TFE4|NT5D1_HUMAN (179)	DIVAAIQHNYKMSAFK(11)-ENCGIYFPEIK(3)	C-K	2	2	2	0.000530399
1323	sp|Q6P1L5|F117B_HUMAN (483)-sp|P61962|DCAF7_HUMAN (256)	VFEECSPK(5)-VPCTPVAR(3)	C-C	1	1	1	0.44392
1324	sp|O14879|IFIT3_HUMAN (73)-sp|O14879|IFIT3_HUMAN (39)	HLDGNNEAALECLR(12)-VCNQIEFLNTEFK(2)	C-C	3	1	6	3.01589e-05
1325	sp|Q9Y224|RTRAF_HUMAN (19)-sp|Q9BRA2|TXD17_HUMAN (43)	LTALDYHNPAGFNCK(14)-SWCPDCVQAEPVVR(3)	C-C	1	1	1	0.0209099
1326	sp|P05198|IF2A_HUMAN (106)-sp|P05198|IF2A_HUMAN (2)	SKTVYSILR(2)-PGLSCR(1)	K-P	4	3	3	3.31147e-05
1327	sp|P48643|TCPE_HUMAN (253)-sp|P50991|TCPD_HUMAN (2)	IAILTCPFEPPKPK(6)-PENVAPR(1)	C-P	6	7	6	1.94879e-06
1328	sp|Q9P0K7|RAI14_HUMAN (110)-sp|Q9P0K7|RAI14_HUMAN (101)	CPAESVDSSGK(1)-NSHHECIR(6)	C-C	2	3	3	0.000624846
1329	sp|Q92616|GCN1_HUMAN (1527)-sp|Q92616|GCN1_HUMAN (1535)	AGSVELLGAMAYCAPK(13)-QLSSCLPNIVPK(5)	C-C	10	2	4	2.46823e-05
1330	sp|Q9BRA2|TXD17_HUMAN (69)-sp|Q9BRA2|TXD17_HUMAN (78)	HISEGCVFIYCQVGEK(11)-PYWKDPNNDFRK(4)	C-K	4	3	1	0.000225366
1331	sp|P10809|CH60_HUMAN (233)-sp|P10809|CH60_HUMAN (237)	GYISPYFINTSKGQK(12)-CEFQDAYVLLSEK(1)	C-K	1	5	3	2.55792e-07
1332	sp|P23528|COF1_HUMAN (164)-sp|P23528|COF1_HUMAN (147)	LGGSAVISLEGKPL(12)-CTLAEK(1)	C-K	5	2	1	0.00791311
1333	sp|P78371|TCPB_HUMAN (248)-sp|P78371|TCPB_HUMAN (272)	ILIANTGMDTDKIK(12)-VAEIEHAEKEK(9)	K-K	2	3	1	0.000765283
1334	sp|Q15233|NONO_HUMAN (11)-sp|Q15233|NONO_HUMAN (145)	TFNLEKQNHTPR(6)-FACHSASLTVR(3)	C-K	2	2	2	0.00207991
1335	sp|Q7L2J0|MEPCE_HUMAN (419)-sp|Q7L2J0|MEPCE_HUMAN (429)	KFQYGNYCK(8)-NPSCEDGR(4)	C-C	2	2	1	1.47685e-05
1336	sp|P13797|PLST_HUMAN (104)-sp|Q9BRA2|TXD17_HUMAN (43)	EGICALGGTSELSSEGTQHSYSEEEK(4)-SWCPDCVQAEPVVR(3)	C-C	2	7	5	2.11595e-05
1337	sp|O43175|SERA_HUMAN (369)-sp|Q9Y3F4|STRAP_HUMAN (305)	NAGNCLSPAVIVGLLK(5)-CVLPEEDSGELAK(1)	C-C	3	2	1	0.017009
1338	sp|P08238|HS90B_HUMAN (557)-sp|Q58FG0|HS905_HUMAN (257)/sp|P08238|HS90B_HUMAN (557)-sp|P08238|HS90B_HUMAN (564)/sp|P08238|HS90B_HUMAN (557)-sp|Q58FF8|H90B2_HUMAN (337)/sp|P08238|HS90B_HUMAN (557)-sp|Q58FF7|H90B3_HUMAN (437)/sp|P08238|HS90B_HUMAN (557)-sp|P07900|HS90A_HUMAN (572)	MEESKAK(5)-FENLCK(5)	C-K	6	4	5	7.43126e-07
1339	sp|P25440|BRD2_HUMAN (661)-sp|P25440|BRD2_HUMAN (706)/sp|O60885|BRD4_HUMAN (629)-sp|P25440|BRD2_HUMAN (706)/sp|Q15059|BRD3_HUMAN (591)-sp|P25440|BRD2_HUMAN (706)	LPGEKLGR(5)-YVLSCLR(5)	C-K	1	1	2	0.00514992
1340	sp|Q9BRA2|TXD17_HUMAN (43)-sp|Q9BS26|ERP44_HUMAN (301)	SWCPDCVQAEPVVR(3)-GTINFLHADCDKFR(10)	C-C	8	14	4	0.0881231
1341	sp|Q15813|TBCE_HUMAN (522)-sp|Q15813|TBCE_HUMAN (451)	SLQFYSVENGDCLLVR(12)-IKYPHQLDQK(2)	C-K	5	6	2	8.96637e-08
1342	sp|Q9UNY4|TTF2_HUMAN (224)-sp|Q9UNY4|TTF2_HUMAN (204)	SQQCQGNELTRPSASSQEK(4)-KQEEGAEIQCEAETGGTHK(10)	C-C	3	5	3	1.47316e-05
1343	sp|P23246|SFPQ_HUMAN (421)-sp|P23246|SFPQ_HUMAN (332)	GIVEFASKPAAR(8)-GKGFGFIK(2)	K-K	7	6	5	1.67969e-05
1344	sp|P14866|HNRPL_HUMAN (493)-sp|P14866|HNRPL_HUMAN (581)	FSTPEQAAKNR(9)-LCFSTAQHAS(2)	C-K	20	26	20	8.6928e-07
1345	sp|Q9BRA2|TXD17_HUMAN (43)-sp|P37802|TAGL2_HUMAN (124)	SWCPDCVQAEPVVR(3)-NMACVQR(4)	C-C	3	4	4	0.0263257
1346	sp|P78527|PRKDC_HUMAN (2359)-sp|P78527|PRKDC_HUMAN (25)	QHQNTMEDKFIVCLNK(9)-CGAALAGHQLIR(1)	C-K	2	3	1	0.00105966
1347	sp|P23528|COF1_HUMAN (139)-sp|Q9BRA2|TXD17_HUMAN (78)	HELQANCYEEVK(7)-PYWKDPNNDFR(4)	C-K	2	1	3	0.00113181
1348	sp|Q9Y450|HBS1L_HUMAN (504)-sp|Q9BRX2|PELO_HUMAN (175)	DQGSGFCITGK(7)-GNCSQHDR(3)	C-C	4	5	2	0.0379893
1349	sp|Q4J6C6|PPCEL_HUMAN (160)-sp|Q4J6C6|PPCEL_HUMAN (173)	LDQPFIDCIR(8)-YVAAKIR(5)	C-K	1	2	1	0.00103262
1350	sp|Q08J23|NSUN2_HUMAN (271)-sp|Q08J23|NSUN2_HUMAN (221)	ILCDVPCSGDGTMR(7)-CYLLVHQAK(1)	C-C	2	4	1	0.000486805
1351	sp|Q86VQ6|TRXR3_HUMAN (133)-sp|Q86VQ6|TRXR3_HUMAN (76)	VHVGGCDQTFQAYQSGLLQK(6)-SYCPHSTR(3)	C-C	3	2	5	0.000292101
1352	sp|Q14980|NUMA1_HUMAN (80)-sp|Q14980|NUMA1_HUMAN (65)	KHPSSPECLVSAQK(8)-LDFVCSFLQK(5)	C-C	3	2	4	1.3315e-06
1353	sp|P62826|RAN_HUMAN (112)-sp|Q9BRA2|TXD17_HUMAN (78)	VCENIPIVLCGNK(2)-PYWKDPNNDFRK(4)	C-K	1	1	1	0.304917
1354	sp|O75143|ATG13_HUMAN (339)-sp|O75143|ATG13_HUMAN (331)	THCAATPSSSEDTETVSNSSEGR(3)-LATCTPSDR(4)	C-C	4	5	5	0.00352277
1355	sp|P09429|HMGB1_HUMAN (30)-sp|P26583|HMGB2_HUMAN (23)/sp|P09429|HMGB1_HUMAN (30)-sp|B2RPK0|HGB1A_HUMAN (23)/sp|P09429|HMGB1_HUMAN (30)-sp|P09429|HMGB1_HUMAN (23)	KKHPDASVNFSEFSK(2)-MSSYAFFVQTCR(11)	C-K	1	4	1	0.0199481
1356	sp|P35250|RFC2_HUMAN (171)-sp|P35250|RFC2_HUMAN (88)	FALACNASDK(5)-TTSILCLAR(6)	C-C	1	5	3	1.37259e-07
1357	sp|P49411|EFTU_HUMAN (147)-sp|P49411|EFTU_HUMAN (290)	NMITGTAPLDGCILVVAANDGPMPQTR(12)-KGDECELLGHSK(5)	C-C	3	2	2	0.00430712
1358	sp|Q9BVP2|GNL3_HUMAN (158)-sp|Q9BVP2|GNL3_HUMAN (156)/sp|Q9BVP2|GNL3_HUMAN (158)-sp|Q9NVN8|GNL3L_HUMAN (150)	CPQVEEAIVQSGQK(1)-DPLGCR(5)	C-C	3	3	3	0.000126177
1359	sp|Q9H2U2|IPYR2_HUMAN (320)-sp|Q9H2U2|IPYR2_HUMAN (44)	SLVESVSSSPNKESNEEEQVWHFLGK(12)-GQPCSQNYR(4)	C-K	7	9	8	0.0013026
1360	sp|Q66K14|TBC9B_HUMAN (444)-sp|Q66K14|TBC9B_HUMAN (494)	QSFCAQEAPTASQGLLK(4)-GVCMYR(3)	C-C	2	3	2	0.00280859
1361	sp|P27348|1433T_HUMAN (115)-sp|P31946|1433B_HUMAN (160)/sp|P27348|1433T_HUMAN (115)-sp|P63104|1433Z_HUMAN (158)/sp|P27348|1433T_HUMAN (115)-sp|P27348|1433T_HUMAN (158)	YLIANATNPESKVFYLK(12)-KEMQPTHPIR(1)	K-K	3	3	1	0.000521828
1362	sp|P63244|RACK1_HUMAN (138)-sp|P63244|RACK1_HUMAN (182)	LWNTLGVCK(8)-VWNLANCK(7)	C-C	5	2	2	1.02195e-06
1363	sp|Q5JRX3|PREP_HUMAN (241)-sp|Q5JRX3|PREP_HUMAN (521)	LLPDHTYSVVSGGDPLCIPELTWEQLK(17)-QAQVEATKLK(8)	C-K	3	2	1	0.000589239
1364	sp|Q9Y6A5|TACC3_HUMAN (20)-sp|Q9BRA2|TXD17_HUMAN (43)	NTENCDFLFSPPEVTGR(5)-SWCPDCVQAEPVVR(3)	C-C	1	1	2	0.00445169
1365	sp|Q9BRA2|TXD17_HUMAN (78)-sp|P23528|COF1_HUMAN (147)	PYWKDPNNDFRK(4)-CTLAEK(1)	C-K	5	10	6	0.00586325
1366	sp|O75122|CLAP2_HUMAN (528)-sp|Q7Z460|CLAP1_HUMAN (726)/sp|O75122|CLAP2_HUMAN (528)-sp|O75122|CLAP2_HUMAN (502)	IPRPSVSQGCSR(10)-SQGCSR(4)	C-C	1	1	1	0.0752979
1367	sp|Q9NPF5|DMAP1_HUMAN (214)-sp|Q9NPF5|DMAP1_HUMAN (199)	AVPGTDLKIPVFDAGHER(8)-YYHICAK(5)	C-K	4	4	1	0.000580384
1368	sp|P31948|STIP1_HUMAN (429)-sp|P31948|STIP1_HUMAN (461)	DCEECIQLEPTFIKGYTR(14)-ALDLDSSCK(8)	C-K	8	3	7	4.26987e-05
1369	sp|P48643|TCPE_HUMAN (493)-sp|P48643|TCPE_HUMAN (181)	EMNPALGIDCLHK(10)-VVNSCHR(5)	C-C	5	2	2	0.00643505
1370	sp|O00233|PSMD9_HUMAN (59)-sp|O00233|PSMD9_HUMAN (81)	GIGMNEPLVDCEGYPR(11)-HNIICLQNDHK(5)	C-C	2	1	1	0.000163373
1371	sp|P04350|TBB4A_HUMAN (12)-sp|Q13885|TBB2A_HUMAN (303)/sp|P04350|TBB4A_HUMAN (12)-sp|A6NNZ2|TBB8B_HUMAN (303)/sp|P04350|TBB4A_HUMAN (12)-sp|P04350|TBB4A_HUMAN (303)/sp|P04350|TBB4A_HUMAN (12)-sp|P07437|TBB5_HUMAN (303)/sp|P04350|TBB4A_HUMAN (12)-sp|Q9BVA1|TBB2B_HUMAN (303)/sp|P04350|TBB4A_HUMAN (12)-sp|Q9BUF5|TBB6_HUMAN (303)/sp|P04350|TBB4A_HUMAN (12)-sp|Q13509|TBB3_HUMAN (303)/sp|P04350|TBB4A_H…	EIVHLQAGQCGNQIGAK(10)-NMMAACDPR(6)	C-C	4	14	12	0.00296113
1372	sp|Q8NC51|PAIRB_HUMAN (11)-sp|P62979|RS27A_HUMAN (149)	PGHLQEGFGCVVTNR(10)-CCLTYCFNKPEDK(6)	C-C	5	4	4	0.00557851
1373	sp|P46776|RL27A_HUMAN (70)-sp|P46776|RL27A_HUMAN (110)	NQSFCPTVNLDK(5)-SGYYKVLGK(5)	C-K	4	4	6	0.000457073
1374	sp|Q9BRA2|TXD17_HUMAN (43)-sp|Q96EI5|TCAL4_HUMAN (34)	SWCPDCVQAEPVVR(3)-KPEVTCTLEDK(6)	C-C	4	3	4	0.00276248
1375	sp|P54819|KAD2_HUMAN (40)-sp|P54819|KAD2_HUMAN (2)	LAENFCVCHLATGDMLR(6)-APSVPAAEPEYPK(1)	A-C	9	8	4	5.08861e-06
1376	sp|P48735|IDHP_HUMAN (154)-sp|P48735|IDHP_HUMAN (308)	NILGGTVFREPIICK(14)-SSGGFVWACK(9)	C-C	3	3	2	0.000223133
1377	sp|Q96N67|DOCK7_HUMAN (1964)-sp|Q96N67|DOCK7_HUMAN (1944)	KTILTTSHAFPYIK(1)-FMYCTPFTLDGR(4)	C-K	1	3	1	4.62256e-05
1378	sp|P49411|EFTU_HUMAN (290)-sp|Q5JRX3|PREP_HUMAN (119)	KGDECELLGHSK(5)-YPCRDPFFK(3)	C-C	1	3	2	0.114872
1379	sp|Q9BRA2|TXD17_HUMAN (74)-sp|Q9BRA2|TXD17_HUMAN (78)	HISEGCVFIYCQVGEKPYWK(16)-PYWKDPNNDFR(4)	K-K	4	4	3	0.00457752
1380	sp|Q15366|PCBP2_HUMAN (158)-sp|Q15366|PCBP2_HUMAN (109)/sp|Q15366|PCBP2_HUMAN (158)-sp|P57721|PCBP3_HUMAN (141)	AITIAGIPQSIIECVK(14)-LVVPASQCGSLIGK(8)	C-C	2	1	1	5.4235e-05
1381	sp|P35579|MYH9_HUMAN (91)-sp|P35579|MYH9_HUMAN (74)/sp|P35579|MYH9_HUMAN (91)-sp|P35580|MYH10_HUMAN (78)/sp|P35579|MYH9_HUMAN (91)-sp|P35749|MYH11_HUMAN (78)/sp|P35580|MYH10_HUMAN (95)-sp|P35579|MYH9_HUMAN (74)/sp|P35580|MYH10_HUMAN (95)-sp|P35580|MYH10_HUMAN (78)/sp|P35580|MYH10_HUMAN (95)-sp|P35749|MYH11_HUMAN (78)	VEDMAELTCLNEASVLHNLK(9)-DDIQKMNPPK(5)	C-K	3	6	4	0.000484601
1382	sp|O15344|TRI18_HUMAN (570)-sp|O15344|TRI18_HUMAN (580)	HEWIGKNSASWALCR(6)-CNNNWVVR(1)	C-K	3	2	6	0.000182878
1383	sp|Q96TA1|NIBA2_HUMAN (507)-sp|Q96TA1|NIBA2_HUMAN (334)	KLAPTCK(1)-AEVCVR(4)	C-K	3	8	7	2.84851e-05
1384	sp|Q5JRX3|PREP_HUMAN (473)-sp|Q5JRX3|PREP_HUMAN (477)	LGNQLAKFR(7)-QCLQENPK(2)	C-K	5	1	4	1.76899e-06
1385	sp|P13489|RINI_HUMAN (195)-sp|P13489|RINI_HUMAN (220)	VLCQGLKDSPCQLEALK(7)-DLCGIVASK(3)	C-K	6	6	7	2.04727e-06
1386	sp|P55786|PSA_HUMAN (695)-sp|A6NEC2|PSAL_HUMAN (339)/sp|P55786|PSA_HUMAN (695)-sp|P55786|PSA_HUMAN (339)	LGWDPKPGEGHLDALLR(6)-NSCSSSR(3)	C-K	12	11	6	0.00223194
1387	sp|Q9BRA2|TXD17_HUMAN (43)-sp|P51858|HDGF_HUMAN (12)	SWCPDCVQAEPVVR(3)-CGDLVFAK(1)	C-C	8	5	7	0.00265744
1388	sp|P53396|ACLY_HUMAN (845)-sp|P53396|ACLY_HUMAN (978)	KPASFMTSICDER(10)-VKSINNPDMR(2)	C-K	17	13	26	1.88494e-07
1389	sp|Q8TCG1|CIP2A_HUMAN (615)-sp|Q8TCG1|CIP2A_HUMAN (583)	DQICDVR(4)-CLTPHLK(1)	C-C	4	3	5	0.000188256
1390	sp|P15170|ERF3A_HUMAN (208)-sp|P15170|ERF3A_HUMAN (490)/sp|P15170|ERF3A_HUMAN (208)-sp|Q8IYD1|ERF3B_HUMAN (619)/sp|Q8IYD1|ERF3B_HUMAN (337)-sp|P15170|ERF3A_HUMAN (490)/sp|Q8IYD1|ERF3B_HUMAN (337)-sp|Q8IYD1|ERF3B_HUMAN (619)	EHAMLAKTAGVK(7)-TIAIGKVLK(6)	K-K	5	5	1	0.0120153
1391	sp|P13639|EF2_HUMAN (2)-sp|O00268|TAF4_HUMAN (958)/sp|P13639|EF2_HUMAN (2)-sp|P13639|EF2_HUMAN (61)	VNFTVDQIR(1)-KDEQER(1)	K-V	11	5	1	0.00526115
1392	sp|P43250|GRK6_HUMAN (129)-sp|P43250|GRK6_HUMAN (138)	QLVTNCTQR(6)-LEQGPCK(6)	C-C	3	3	3	0.00728273
1393	sp|Q9BRA2|TXD17_HUMAN (43)-sp|Q08J23|NSUN2_HUMAN (502)	SWCPDCVQAEPVVR(3)-DGVCGPPPSK(4)	C-C	1	1	2	0.0326338
1394	sp|Q9GZT4|SRR_HUMAN (113)-sp|Q9GZT4|SRR_HUMAN (269)	LEGIPAYIVVPQTAPDCK(17)-CATQLVWER(1)	C-C	1	2	1	4.74062e-05
1395	sp|Q08J23|NSUN2_HUMAN (599)-sp|Q08J23|NSUN2_HUMAN (654)	NNSGEEFDCAFR(9)-DLAKGSIVLK(4)	C-K	2	3	3	0.000179959
1396	sp|Q9H2U2|IPYR2_HUMAN (180)-sp|Q9H2U2|IPYR2_HUMAN (44)	ILSCGEVIHVK(4)-GQPCSQNYR(4)	C-C	1	4	1	4.68806e-05
1397	sp|P43487|RANG_HUMAN (132)-sp|Q9BRA2|TXD17_HUMAN (43)	AWVWNTHADFADECPKPELLAIR(14)-SWCPDCVQAEPVVR(3)	C-C	1	2	2	0.00444429
1398	sp|Q9P2J5|SYLC_HUMAN (70)-sp|Q9P2J5|SYLC_HUMAN (43)	CEFAVGYQR(1)-QTSKGK(4)	C-K	1	1	1	0.0488675
1399	sp|Q9C0C2|TB182_HUMAN (136)-sp|Q9C0C2|TB182_HUMAN (232)	CAAPGGVR(1)-SPAECR(5)	C-C	1	1	1	0.00130556
1400	sp|Q9BU76|MMTA2_HUMAN (103)-sp|Q9BU76|MMTA2_HUMAN (58)	EDFAEVCK(7)-APCAGPSR(3)	C-C	1	4	4	6.91959e-05
1401	sp|O75821|EIF3G_HUMAN (2)-sp|O75821|EIF3G_HUMAN (25)	PTGDFDSKPSWADQVEEEGEDDK(1)-CVTSELLK(1)	C-P	6	4	4	2.24904e-05
1402	sp|Q53EZ4|CEP55_HUMAN (440)-sp|Q53EZ4|CEP55_HUMAN (443)	SPTAALNESLVECPK(13)-CNIQYPATEHR(1)	C-C	2	3	1	2.70959e-05
1403	sp|O75533|SF3B1_HUMAN (677)-sp|Q7RTV0|PHF5A_HUMAN (49)	IVQQIAILMGCAILPHLR(11)-ICDECNYGSYQGR(5)	C-C	10	10	9	0.028605
1404	sp|Q9BSU3|NAA11_HUMAN (89)-sp|Q9BXJ9|NAA15_HUMAN (322)/sp|P41227|NAA10_HUMAN (89)-sp|Q9BXJ9|NAA15_HUMAN (322)	LGLAQKLMDQASR(6)-GCPPVFNTLR(2)	C-K	4	9	11	0.0340481
1405	sp|P14174|MIF_HUMAN (2)-sp|P53396|ACLY_HUMAN (20)	PMFIVNTNVPR(1)-FICTTSAIQNR(3)	C-P	5	4	3	0.0011702
1406	sp|Q5VTE6|ANGE2_HUMAN (139)-sp|Q5VTE6|ANGE2_HUMAN (158)	RNWEYICSHDK(7)-CEDSENK(1)	C-C	1	3	1	0.00162823
1407	sp|Q13907|IDI1_HUMAN (185)-sp|Q13907|IDI1_HUMAN (172)	KAASGEIK(1)-SYCYVSK(3)	C-K	2	2	3	5.13873e-06
1408	sp|P49458|SRP09_HUMAN (48)-sp|P49458|SRP09_HUMAN (39)	VTDDLVCLVYK(7)-HSDGNLCVK(7)	C-C	4	1	3	0.000712064
1409	sp|Q9BSD7|NTPCR_HUMAN (184)-sp|Q9BSD7|NTPCR_HUMAN (165)	NHLLPDIVTCVQSSR(10)-DVKVFNVTK(3)	C-K	12	7	16	1.16824e-07
1410	sp|P42704|LPPRC_HUMAN (930)-sp|P42704|LPPRC_HUMAN (927)	CVANNQVETLEK(1)-LQWFCDR(5)	C-C	2	6	7	0.000301943
