# Supplementary material for: Mapping protein direct interactome of oxidoreductases with small molecular chemical cross-linkers in live cells
Source: Redox Biol. 2023 Feb 24;61:102642. doi: 10.1016/j.redox.2023.102642 (PMC9986639; doi:10.1016/j.redox.2023.102642)
Supplement: Multimedia component 8 [file mmc8.xlsx]

## Sheet: Sheet1
Table S8. Cross-linked peptides of PDES cross-linked TRP14 complexes
No.	Cross-linked proteins	Cross-linked peptides	Cross-linked amino acids	Spectra counts of replicate 1	Spectra counts of replicate 2	Spectra counts of replicate 3	Best e-value
1	sp|P13639|EF2_HUMAN (812)-sp|P13639|EF2_HUMAN (567)	SNTGGQAFPQCVFDHWQILPGDPFDNSSRPSQVVAETR(11)-DLEEDHACIPIKK(8)	C-C	5	5	4	0.00059366
2	sp|Q8TD19|NEK9_HUMAN (626)-sp|Q8TD19|NEK9_HUMAN (623)	CGQLGVGNYK(1)-LLTFGCNK(6)	C-C	3	2	6	1.58266e-05
3	sp|Q9NXC5|MIO_HUMAN (799)-sp|Q9NXC5|MIO_HUMAN (748)	CALCLINMGTPVSSCPGGTK(15)-SISYSCSAVPHQGR(6)	C-C	1	4	1	6.16011e-07
4	sp|P11387|TOP1_HUMAN (484)-sp|P11387|TOP1_HUMAN (630)/sp|Q969P6|TOP1M_HUMAN (320)-sp|P11387|TOP1_HUMAN (630)	AVALYFIDKLALR(9)-AVAILCNHQR(6)	C-K	13	16	21	9.16765e-08
5	sp|Q9HC62|SENP2_HUMAN (233)-sp|Q9HC62|SENP2_HUMAN (283)	ESGHGNSVCPVTSNYHSSQR(9)-GPLCSLR(4)	C-C	2	2	2	6.99997e-05
6	sp|Q9BRA2|TXD17_HUMAN (43)-sp|P49588|SYAC_HUMAN (773)	SWCPDCVQAEPVVR(3)-CLSVMEAK(1)	C-C	9	7	9	0.00186072
7	sp|Q9BRA2|TXD17_HUMAN (43)-sp|Q99829|CPNE1_HUMAN (53)	SWCPDCVQAEPVVR(3)-NCSSPEFSK(2)	C-C	7	2	1	0.0317413
8	sp|P0DN79|CBSL_HUMAN (15)-sp|Q9BRA2|TXD17_HUMAN (43)/sp|P35520|CBS_HUMAN (15)-sp|Q9BRA2|TXD17_HUMAN (43)	PSETPQAEVGPTGCPHR(14)-SWCPDCVQAEPVVR(3)	C-C	1	1	2	0.00027934
9	sp|Q15233|NONO_HUMAN (145)-sp|Q15233|NONO_HUMAN (109)	FACHSASLTVR(3)-DKGFGFIR(2)	C-K	12	18	18	2.87106e-08
10	sp|Q5JSJ4|INT6L_HUMAN (219)-sp|Q9UL03|INT6_HUMAN (211)/sp|Q9UL03|INT6_HUMAN (219)-sp|Q9UL03|INT6_HUMAN (211)	MLNQCLESLVQK(5)-SYSVCSPR(5)	C-C	7	2	3	0.000100501
11	sp|Q9Y520|PRC2C_HUMAN (177)-sp|Q9Y520|PRC2C_HUMAN (223)	ETNDDNYGPGPSLRPPNVACWR(20)-IACGPPQAK(3)	C-C	3	2	2	1.86229e-05
12	sp|P50990|TCPQ_HUMAN (244)-sp|P50990|TCPQ_HUMAN (318)	IAVYSCPFDGMITETK(6)-LNSKWDLR(4)	C-K	8	5	8	4.35057e-06
13	sp|Q13425|SNTB2_HUMAN (374)-sp|Q13425|SNTB2_HUMAN (362)	DAWASPCHSYPLVATR(7)-DLLLYDCMPWTR(7)	C-C	2	3	3	6.35349e-06
14	sp|Q96T88|UHRF1_HUMAN (410)-sp|Q96PU4|UHRF2_HUMAN (432)/sp|Q96T88|UHRF1_HUMAN (410)-sp|Q96T88|UHRF1_HUMAN (403)	ECTIVPSNHYGPIPGIPVGTMWR(2)-GMACVGR(4)	C-C	11	10	7	3.57082e-07
15	sp|Q96I24|FUBP3_HUMAN (460)-sp|Q96I24|FUBP3_HUMAN (366)	SSGCFPNMAAK(4)-CGLVIGK(1)	C-C	4	1	3	0.000496659
16	sp|Q9UNY4|TTF2_HUMAN (637)-sp|Q9UNY4|TTF2_HUMAN (759)	DDSCDFTSHGTLIICPASLIHHWK(4)-LQACAR(4)	C-C	1	1	2	0.0390275
17	sp|Q9BTC0|DIDO1_HUMAN (498)-sp|Q9BTC0|DIDO1_HUMAN (455)	EAACESSTPSWASDHNYNAVKPEK(4)-CGAQAGIK(1)	C-C	2	2	1	0.00143888
18	sp|O95453|PARN_HUMAN (543)-sp|O95453|PARN_HUMAN (317)	RLNPQCIPYTLQNHYYR(6)-EMTTCVFPR(5)	C-C	1	1	2	0.00963139
19	sp|P62829|RL23_HUMAN (28)-sp|P62829|RL23_HUMAN (125)	ISLGLPVGAVINCADNTGAK(13)-ECADLWPR(2)	C-C	2	5	5	2.08398e-08
20	sp|Q9UHR4|BI2L1_HUMAN (229)-sp|Q9UHR4|BI2L1_HUMAN (194)	WQETCVDAIK(5)-FCFLVDK(2)	C-C	5	7	2	0.000154273
21	sp|Q14241|ELOA1_HUMAN (610)-sp|Q14241|ELOA1_HUMAN (568)	CTPDQLYR(1)-CAYLPK(1)	C-C	1	5	1	0.000565197
22	sp|O00411|RPOM_HUMAN (94)-sp|O00411|RPOM_HUMAN (119)	LPECGSGDGSLQPPRK(4)-DATPVPCGR(7)	C-C	4	3	6	5.19446e-05
23	sp|Q7Z6E9|RBBP6_HUMAN (1571)-sp|Q7Z6E9|RBBP6_HUMAN (1566)	EKHVLEAR(2)-NPCKDR(3)	C-K	2	1	2	0.00815408
24	sp|P85037|FOXK1_HUMAN (439)-sp|P85037|FOXK1_HUMAN (404)	SGGLQTPECLSR(9)-GVSCFR(4)	C-C	6	1	3	0.00304453
25	sp|P14866|HNRPL_HUMAN (581)-tr|M0QYT0|M0QYT0_HUMAN (155)/sp|P14866|HNRPL_HUMAN (581)-tr|M0R076|M0R076_HUMAN (47)/sp|P14866|HNRPL_HUMAN (581)-sp|P14866|HNRPL_HUMAN (538)	LCFSTAQHAS(2)-VFSGKSER(5)	C-K	8	6	1	0.000133008
26	sp|Q9BV38|WDR18_HUMAN (384)-sp|Q8IZL8|PELP1_HUMAN (71)	TEQLQAVLCSTMEK(9)-SAPHLPGLMCLLR(10)	C-C	5	4	4	0.065676
27	sp|Q92759|TF2H4_HUMAN (41)-sp|Q92759|TF2H4_HUMAN (16)	LYGHPATCLAVFR(8)-VHLQCR(5)	C-C	9	8	5	0.00393536
28	sp|Q96I15|SCLY_HUMAN (388)-sp|Q96I15|SCLY_HUMAN (22)	VLMASVGAACHSDHGDQPSPVLLSYGVPFDVAR(10)-DAPAPAASQPSGCGK(13)	C-C	5	4	3	0.00791523
29	sp|P0DPH7|TBA3C_HUMAN (295)-sp|P04350|TBB4A_HUMAN (12)/sp|P0DPH7|TBA3C_HUMAN (295)-sp|P68371|TBB4B_HUMAN (12)/sp|P0DPH8|TBA3D_HUMAN (295)-sp|P04350|TBB4A_HUMAN (12)/sp|P0DPH8|TBA3D_HUMAN (295)-sp|P68371|TBB4B_HUMAN (12)/sp|P68363|TBA1B_HUMAN (295)-sp|P04350|TBB4A_HUMAN (12)/sp|P68363|TBA1B_HUMAN (295)-sp|P68371|TBB4B_HUMAN (12)/sp|P68366|TBA4A_HUMAN (295)-sp|P04350|TBB4A_HUMAN (12)/sp|P68366|TBA4…	AYHEQLSVAEITNACFEPANQMVK(15)-EIVHLQAGQCGNQIGAK(10)	C-C	2	1	2	0.0386664
30	sp|P07437|TBB5_HUMAN (12)-sp|A6NNZ2|TBB8L_HUMAN (354)/sp|P07437|TBB5_HUMAN (12)-sp|P04350|TBB4A_HUMAN (354)/sp|P07437|TBB5_HUMAN (12)-sp|P07437|TBB5_HUMAN (354)/sp|P07437|TBB5_HUMAN (12)-sp|P68371|TBB4B_HUMAN (354)/sp|P07437|TBB5_HUMAN (12)-sp|Q13885|TBB2A_HUMAN (354)/sp|P07437|TBB5_HUMAN (12)-sp|Q3ZCM7|TBB8_HUMAN (354)/sp|P07437|TBB5_HUMAN (12)-sp|Q9BVA1|TBB2B_HUMAN (354)/sp|Q13509|TBB3_HUMAN (1…	MREIVHIQAGQCGNQIGAK(12)-TAVCDIPPR(4)	C-C	1	1	2	0.064827
31	sp|O14978|ZN263_HUMAN (310)-sp|O14978|ZN263_HUMAN (284)	FENLEGVPSVCSENIHPQVLLPDQAR(11)-LWDPSVQSCK(9)	C-C	3	1	1	0.0009954
32	sp|Q9UG56|PISD_HUMAN (300)-sp|Q9UG56|PISD_HUMAN (203)	ELFCHNER(4)-NCEVEQVK(2)	C-C	3	2	2	0.000391666
33	sp|P11387|TOP1_HUMAN (504)-sp|P11387|TOP1_HUMAN (630)	EEGETADTVGCCSLR(11)-AVAILCNHQR(6)	C-C	3	6	5	3.05108e-07
34	sp|P68363|TBA1B_HUMAN (347)-sp|A6NHL2|TBAL3_HUMAN (408)/sp|P68363|TBA1B_HUMAN (347)-sp|P0DPH7|TBA3C_HUMAN (401)/sp|P68363|TBA1B_HUMAN (347)-sp|P0DPH8|TBA3D_HUMAN (401)/sp|P68363|TBA1B_HUMAN (347)-sp|P68363|TBA1B_HUMAN (401)/sp|P68363|TBA1B_HUMAN (347)-sp|P68366|TBA4A_HUMAN (401)/sp|P68363|TBA1B_HUMAN (347)-sp|Q71U36|TBA1A_HUMAN (401)/sp|P68363|TBA1B_HUMAN (347)-sp|Q9BQE3|TBA1C_HUMAN (401)/sp|P683…	SIQFVDWCPTGFK(8)-FDLMYAKR(7)	C-K	4	2	1	0.0014602
35	sp|P04406|G3P_HUMAN (152)-sp|P04406|G3P_HUMAN (247)	IISNASCTTNCLAPLAK(7)-VPTANVSVVDLTCR(13)	C-C	5	3	2	1.79247e-07
36	sp|Q9BRA2|TXD17_HUMAN (43)-sp|P53396|ACLY_HUMAN (20)	SWCPDCVQAEPVVR(3)-FICTTSAIQNR(3)	C-C	6	4	3	0.00302179
37	sp|Q9BRA2|TXD17_HUMAN (74)-sp|Q9BRA2|TXD17_HUMAN (78)	HISEGCVFIYCQVGEKPYWK(16)-PYWKDPNNDFR(4)	K-K	6	3	3	0.000139734
38	sp|Q13162|PRDX4_HUMAN (51)-sp|Q13162|PRDX4_HUMAN (51)	TREEECHFYAGGQVYPGEASR(6)-TREEECHFYAGGQVYPGEASR(6)	C-C	7	1	6	0.0552997
39	sp|Q6IBS0|TWF2_HUMAN (141)-sp|Q9BRA2|TXD17_HUMAN (43)	HLSSCAAPAPLTSAER(5)-SWCPDCVQAEPVVR(3)	C-C	2	2	3	0.000365905
40	sp|O75439|MPPB_HUMAN (235)-sp|O75439|MPPB_HUMAN (265)	DLVDYITTHYKGPR(11)-FHFGDSLCTHK(8)	C-K	1	2	2	0.000966039
41	tr|M0QYT0|M0QYT0_HUMAN (89)-tr|M0QYT0|M0QYT0_HUMAN (69)/tr|M0QYT0|M0QYT0_HUMAN (89)-sp|P14866|HNRPL_HUMAN (452)/tr|M0QYT0|M0QYT0_HUMAN (89)-sp|Q8WVV9|HNRLL_HUMAN (405)/sp|P14866|HNRPL_HUMAN (472)-tr|M0QYT0|M0QYT0_HUMAN (69)/sp|P14866|HNRPL_HUMAN (472)-sp|P14866|HNRPL_HUMAN (452)/sp|P14866|HNRPL_HUMAN (472)-sp|Q8WVV9|HNRLL_HUMAN (405)	QPAIMPGQSYGLEDGSCSYK(17)-LNVCVSK(4)	C-C	25	17	18	0.000606136
42	sp|P27708|PYR1_HUMAN (1889)-sp|P27708|PYR1_HUMAN (1455)	VAEPELMGTPDGTCYPPPPVPR(14)-VHVDCMTSQK(5)	C-C	10	5	2	0.00607953
43	sp|P17812|PYRG1_HUMAN (216)-sp|P17812|PYRG1_HUMAN (218)	GLGLSPDLVVCR(11)-CSNPLDTSVK(1)	C-C	5	7	2	1.06782e-05
44	sp|P17987|TCPA_HUMAN (385)-sp|P17987|TCPA_HUMAN (397)	GANDFMCDEMER(7)-SLHDALCVVK(7)	C-C	1	6	3	3.38074e-07
45	sp|Q8WWL2|SPIR2_HUMAN (672)-sp|Q9BRA2|TXD17_HUMAN (43)	DVCSECTSFVADVVR(6)-SWCPDCVQAEPVVR(3)	C-C	3	1	2	0.409993
46	sp|Q9C0D5|TANC1_HUMAN (1611)-sp|Q9C0D5|TANC1_HUMAN (1594)	LQCGENGPAHPLPSK(3)-AGCGHFGDR(3)	C-C	13	11	5	0.00030348
47	sp|Q8IZ69|TRM2A_HUMAN (270)-sp|Q8IZ69|TRM2A_HUMAN (538)	GGTCAVAAPFDTVHIPEATK(4)-LLYVSCNPR(6)	C-C	3	3	4	2.24745e-07
48	sp|Q9BQG0|MBB1A_HUMAN (968)-sp|Q9BQG0|MBB1A_HUMAN (942)	AGTDPSHMPTGPQAASCLDLNLVTR(17)-GNTAEGCVHETQEK(7)	C-C	2	5	2	2.1172e-07
49	sp|Q9BZE9|ASPC1_HUMAN (127)-sp|Q9BZE9|ASPC1_HUMAN (174)	ECLQHPGGATPVCVYTR(2)-CYDPVGK(1)	C-C	4	1	1	0.000259758
50	sp|P49589|SYCC_HUMAN (27)-sp|Q9BRA2|TXD17_HUMAN (43)	VQPQWSPPAGTQPCR(14)-SWCPDCVQAEPVVR(3)	C-C	7	5	4	0.0117567
51	sp|P50990|TCPQ_HUMAN (296)-sp|P50990|TCPQ_HUMAN (244)	AIADTGANVVVTGGKVADMALHYANK(15)-IAVYSCPFDGMITETK(6)	C-K	3	3	1	2.28898e-06
52	sp|Q96H79|ZCCHL_HUMAN (163)-sp|Q96H79|ZCCHL_HUMAN (199)	ILLLQNDPCLLPEVCLLYNK(9)-SFVKGECK(4)	C-K	1	1	5	7.33892e-05
53	sp|P78371|TCPB_HUMAN (395)-sp|P78371|TCPB_HUMAN (535)	SLHDALCVLAQTVK(7)-RVPDHHPC(8)	C-C	2	1	4	0.00210517
54	sp|Q5JTH9|RRP12_HUMAN (31)-sp|Q5JTH9|RRP12_HUMAN (261)	GHSSDSNPAICR(11)-AAQHGVCSVLK(7)	C-C	3	3	2	0.00399866
55	sp|P17812|PYRG1_HUMAN (234)-sp|P17812|PYRG1_HUMAN (218)	ISMFCHVEPEQVICVHDVSSIYR(5)-CSNPLDTSVK(1)	C-C	5	2	3	1.16371e-05
56	sp|P23246|SFPQ_HUMAN (431)-sp|Q15233|NONO_HUMAN (145)	CSEGVFLLTTTPR(1)-FACHSASLTVR(3)	C-C	6	4	3	0.00403446
57	sp|Q9Y620|RA54B_HUMAN (789)-sp|Q9Y620|RA54B_HUMAN (851)	QGLCGAVVDLTK(4)-DCQLGPHHQK(2)	C-C	1	1	1	8.36198e-07
58	sp|P17028|ZNF24_HUMAN (189)-sp|P17028|ZNF24_HUMAN (233)	HCDDDGRTENGALAPK(2)-YGETCFPK(5)	C-C	6	3	1	0.00256126
59	sp|Q9UIG0|BAZ1B_HUMAN (953)-sp|Q9UIG0|BAZ1B_HUMAN (941)	DHTVSGDEDYCPR(11)-FNHHCK(5)	C-C	4	4	8	2.27003e-07
60	sp|O96028|NSD2_HUMAN (1315)-sp|O96028|NSD2_HUMAN (1323)	EHQDGTAFSCTPDGR(10)-SYCCEHDLGAASVR(3)	C-C	1	6	3	1.18092e-07
61	sp|Q9BRA2|TXD17_HUMAN (43)-sp|Q9BRA2|TXD17_HUMAN (43)	DAGGKSWCPDCVQAEPVVR(8)-SWCPDCVQAEPVVR(3)	C-C	2	2	4	1.67048e-06
62	sp|Q9NVN8|GNL3L_HUMAN (518)-sp|Q9NVN8|GNL3L_HUMAN (490)	SNSMVDVCSVDRR(8)-IGDLTGYCTNPNR(8)	C-C	2	1	2	0.00051714
63	sp|P05549|AP2A_HUMAN (243)-sp|Q92754|AP2C_HUMAN (209)/sp|Q6VUC0|AP2E_HUMAN (250)-sp|Q92754|AP2C_HUMAN (209)/sp|Q92481|AP2B_HUMAN (262)-sp|Q92754|AP2C_HUMAN (209)/sp|Q92754|AP2C_HUMAN (256)-sp|Q92754|AP2C_HUMAN (209)	LSPPECLNASLLGGVLR(6)-NPLNLPCQK(7)	C-C	4	5	3	0.0214785
64	sp|P55201|BRPF1_HUMAN (515)-sp|P55201|BRPF1_HUMAN (570)	RAAAPVVSVPCIPPHR(11)-NCDQVGR(2)	C-C	2	4	5	5.12869e-10
65	sp|P47756|CAPZB_HUMAN (206)-sp|Q9BRA2|TXD17_HUMAN (43)	DETVSDCSPHIANIGR(7)-SWCPDCVQAEPVVR(3)	C-C	5	1	1	0.00146927
66	sp|O14965|AURKA_HUMAN (33)-sp|O14965|AURKA_HUMAN (49)	RVLVTQQFPCQNPLPVNSGQAQR(10)-VLCPSNSSQR(3)	C-C	5	5	4	0.0021215
67	sp|P21127|CD11B_HUMAN (440)-sp|P21127|CD11B_HUMAN (432)/sp|P21127|CD11B_HUMAN (440)-sp|Q9UQ88|CD11A_HUMAN (420)/sp|Q9UQ88|CD11A_HUMAN (428)-sp|P21127|CD11B_HUMAN (432)/sp|Q9UQ88|CD11A_HUMAN (428)-sp|Q9UQ88|CD11A_HUMAN (420)	SVEEFQCLNR(7)-YLPALQGCR(8)	C-C	8	12	13	0.000123255
68	sp|Q92667|AKAP1_HUMAN (376)-sp|Q92667|AKAP1_HUMAN (389)	VCQASQLQGQK(2)-EESCVPVHQK(4)	C-C	6	4	4	2.71341e-06
69	sp|P55735|SEC13_HUMAN (77)-sp|P55735|SEC13_HUMAN (187)	GHEGPVWQVAWAHPMYGNILASCSYDRK(23)-FASGGCDNLIK(6)	C-C	1	2	1	0.0409336
70	sp|Q8WY36|BBX_HUMAN (682)-sp|Q8WY36|BBX_HUMAN (712)	EDCLLGSAK(3)-CVPVPR(1)	C-C	3	1	2	0.000538416
71	sp|Q9BRA2|TXD17_HUMAN (43)-sp|Q9BRA2|TXD17_HUMAN (43)	SWCPDCVQAEPVVR(3)-SWCPDCVQAEPVVR(3)	C-C	400	405	354	0.000664733
72	sp|Q8NFU7|TET1_HUMAN (1881)-sp|Q8NFU7|TET1_HUMAN (1870)	SSTPHCTMPSGR(6)-NDATASCGFSER(7)	C-C	1	1	1	0.00191071
73	sp|P49368|TCPG_HUMAN (173)-sp|P49368|TCPG_HUMAN (213)	WSSLACNIALDAVK(6)-IPGGIIEDSCVLR(10)	C-C	3	3	4	6.71473e-06
74	sp|Q9P2I0|CPSF2_HUMAN (311)-sp|Q9P2I0|CPSF2_HUMAN (294)	HLSLCHGLSDLAR(5)-CFEDKR(1)	C-C	3	2	2	0.0246382
75	sp|Q5H9R7|PP6R3_HUMAN (290)-sp|Q5H9R7|PP6R3_HUMAN (467)	RPTFEGHIEICPPGMSHSACSVNK(11)-IANCIVHSTDK(4)	C-C	3	1	1	1.02461e-05
76	sp|Q9BRA2|TXD17_HUMAN (43)-sp|Q9BS26|ERP44_HUMAN (301)	SWCPDCVQAEPVVR(3)-GTINFLHADCDKFR(10)	C-C	6	23	12	0.173499
77	sp|P42575|CASP2_HUMAN (30)-sp|P42575|CASP2_HUMAN (173)	ILGVCGMHPHHQETLK(5)-DGPVCLQVK(5)	C-C	3	3	2	0.00177626
78	sp|Q9NVH6|TMLH_HUMAN (259)-sp|Q9NVH6|TMLH_HUMAN (393)	HTDTTYFQEPCGIQVFHCLK(18)-ECFTGYR(2)	C-C	4	2	3	1.24697e-05
79	sp|Q15233|NONO_HUMAN (99)-sp|Q15233|NONO_HUMAN (145)	YGKAGEVFIHK(3)-FACHSASLTVR(3)	C-K	7	2	2	7.32214e-06
80	sp|Q9BQG0|MBB1A_HUMAN (942)-sp|Q9BQG0|MBB1A_HUMAN (884)	GNTAEGCVHETQEK(7)-IFTHHLCR(7)	C-C	2	3	1	0.00605607
81	sp|P14868|SYDC_HUMAN (349)-sp|P14868|SYDC_HUMAN (334)	LEYCEALAMLR(4)-QFPCEPFK(4)	C-C	3	3	3	6.97271e-06
82	sp|Q9BRA2|TXD17_HUMAN (43)-sp|O95336|6PGL_HUMAN (32)	SWCPDCVQAEPVVR(3)-AACCLAGAR(3)	C-C	2	1	1	0.0325817
83	sp|P21333|FLNA_HUMAN (2543)-sp|P21333|FLNA_HUMAN (2601)	ATCAPQHGAPGPGPADASK(3)-TPCEEILVK(3)	C-C	3	7	1	0.000767519
84	sp|Q06330|SUH_HUMAN (319)-sp|Q06330|SUH_HUMAN (313)	EPNKEMINDGASWTIISTDK(4)-IIQFQATPCPK(9)	C-K	1	3	1	2.69231e-05
85	sp|P13639|EF2_HUMAN (41)-sp|P13639|EF2_HUMAN (2)	STLTDSLVCK(9)-VNFTVDQIR(1)	C-V	2	3	1	4.97983e-07
86	sp|Q92576|PHF3_HUMAN (402)-sp|Q92576|PHF3_HUMAN (606)	IEPLGYCEDAESNR(7)-SHAHPGCLK(7)	C-C	1	1	1	1.34193e-05
87	sp|Q5VZ89|DEN4C_HUMAN (1105)-sp|Q5VZ89|DEN4C_HUMAN (1113)	THSFENVSCHLPDSR(9)-TCMSESTWNPEHR(2)	C-C	4	2	4	2.38216e-06
88	sp|O15344|TRI18_HUMAN (578)-sp|O15344|TRI18_HUMAN (580)	NSASWALCR(8)-CNNNWVVR(1)	C-C	3	1	4	1.74629e-07
89	sp|Q08J23|NSUN2_HUMAN (502)-sp|Q08J23|NSUN2_HUMAN (221)	DGVCGPPPSK(4)-CYLLVHQAK(1)	C-C	4	1	1	2.46353e-07
90	sp|Q08J23|NSUN2_HUMAN (271)-sp|Q08J23|NSUN2_HUMAN (221)	ILCDVPCSGDGTMR(7)-CYLLVHQAK(1)	C-C	1	5	3	4.3371e-06
91	sp|Q15233|NONO_HUMAN (145)-sp|P78371|TCPB_HUMAN (289)	FACHSASLTVR(3)-HGINCFINR(5)	C-C	4	2	4	0.0349447
92	sp|P49411|EFTU_HUMAN (127)-sp|P49411|EFTU_HUMAN (290)	HYAHTDCPGHADYVK(7)-KGDECELLGHSK(5)	C-C	9	6	5	1.78761e-08
93	sp|Q00610|CLH1_HUMAN (870)-sp|P53675|CLH2_HUMAN (918)/sp|Q00610|CLH1_HUMAN (870)-sp|Q00610|CLH1_HUMAN (918)	IHEGCEEPATHNALAK(5)-RDPHLACVAYER(7)	C-C	2	1	1	0.00573931
94	sp|Q96EK4|THA11_HUMAN (48)-sp|Q96EK4|THA11_HUMAN (7)	AGVSGCFSTFQPTTGHR(6)-PGFTCCVPGCYNNSHR(6)	C-C	6	1	1	8.41547e-05
95	sp|Q5JTH9|RRP12_HUMAN (102)-sp|Q5JTH9|RRP12_HUMAN (31)	SSGTFLSGLSDCTNVTFSK(12)-GHSSDSNPAICR(11)	C-C	2	2	1	0.00613178
96	sp|P52701|MSH6_HUMAN (88)-sp|P52701|MSH6_HUMAN (149)	SVAPAAPTSCDFSPGDLVWAK(10)-LLKPYTGSK(3)	C-K	4	2	5	0.00150995
97	sp|Q9BVP2|GNL3_HUMAN (158)-sp|Q9BVP2|GNL3_HUMAN (113)	CPQVEEAIVQSGQK(1)-EFGLCK(5)	C-C	1	1	1	0.00320022
98	sp|Q15233|NONO_HUMAN (208)-sp|Q15233|NONO_HUMAN (145)	CSEGSFLLTTFPR(1)-FACHSASLTVR(3)	C-C	31	26	28	4.17223e-10
99	sp|Q15233|NONO_HUMAN (371)-sp|Q15233|NONO_HUMAN (145)	QQEGFKGTFPDAR(6)-FACHSASLTVR(3)	C-K	1	2	1	0.00130652
100	sp|Q15233|NONO_HUMAN (126)-sp|Q15233|NONO_HUMAN (145)	TLAEIAKVELDNMPLR(7)-FACHSASLTVR(3)	C-K	18	14	13	2.4958e-06
101	sp|Q7L2J0|MEPCE_HUMAN (522)-sp|Q7L2J0|MEPCE_HUMAN (429)	SCFPASLTASR(2)-NPSCEDGR(4)	C-C	7	9	7	8.10112e-06
102	sp|P12532|KCRU_HUMAN (62)-sp|P12532|KCRU_HUMAN (316)/sp|P12532|KCRU_HUMAN (62)-sp|P17540|KCRS_HUMAN (317)	HNNCMASHLTPAVYAR(4)-LGYILTCPSNLGTGLR(7)	C-C	12	8	11	6.16325e-05
103	sp|Q15233|NONO_HUMAN (198)-sp|Q15233|NONO_HUMAN (145)	GIVEFSGKPAAR(8)-FACHSASLTVR(3)	C-K	46	47	45	3.9218e-10
104	sp|Q99832|TCPH_HUMAN (158)-sp|Q99832|TCPH_HUMAN (144)	CAMTALSSK(1)-EIAVTVKK(7)	C-K	2	3	1	0.0115269
105	tr|A0A0B4J203|A0A0B4J203_HUMAN (216)-sp|Q16630|CPSF6_HUMAN (159)/sp|Q6UN15|FIP1_HUMAN (216)-sp|Q16630|CPSF6_HUMAN (159)	ITAEDCTMEVTPGAEIQDGR(6)-RELHGQNPVVTPCNK(13)	C-C	4	1	3	0.00755119
106	sp|Q9UGP4|LIMD1_HUMAN (305)-sp|Q9UGP4|LIMD1_HUMAN (148)	TPSVSAPLALSCPR(12)-HGSQDCGSR(6)	C-C	1	2	1	5.43425e-05
107	sp|Q5H9R7|PP6R3_HUMAN (844)-sp|Q5H9R7|PP6R3_HUMAN (830)	CAAPRPPSSSPEQR(1)-LSTSQDAACK(9)	C-C	7	8	7	2.65995e-06
108	sp|Q7L2E3|DHX30_HUMAN (346)-sp|Q7L2E3|DHX30_HUMAN (309)	RPCTIQVPEPILR(3)-AAALACK(6)	C-C	2	1	2	0.0504991
109	sp|Q15233|NONO_HUMAN (145)-sp|P11387|TOP1_HUMAN (630)	FACHSASLTVR(3)-AVAILCNHQR(6)	C-C	3	3	3	0.346404
110	sp|Q16630|CPSF6_HUMAN (159)-sp|Q16630|CPSF6_HUMAN (79)	RELHGQNPVVTPCNK(13)-GAAPNVVYTYTGKR(13)	C-K	5	7	1	0.00221077
111	sp|Q5T200|ZC3HD_HUMAN (1666)-sp|Q5T200|ZC3HD_HUMAN (1643)	LSQSSIQQELCVS(11)-TTCHAPGHEK(3)	C-C	4	3	4	1.14135e-05
112	sp|Q01581|HMCS1_HUMAN (2)-sp|Q01581|HMCS1_HUMAN (86)	PGSLPLNAEACWPK(1)-NNLSYDCIGR(7)	C-P	3	6	2	3.2011e-07
113	sp|O95757|HS74L_HUMAN (53)-sp|O95757|HS74L_HUMAN (34)	AIGNAAKSQIVTNVR(7)-CTPACISLGSR(1)	C-K	3	1	3	2.5666e-08
114	sp|Q9BRA2|TXD17_HUMAN (43)-sp|P23528|COF1_HUMAN (147)	SWCPDCVQAEPVVR(3)-CTLAEK(1)	C-C	7	5	3	0.0239352
115	sp|O15042|SR140_HUMAN (65)-sp|O15042|SR140_HUMAN (320)	ESLCDSPHQNLSRPLLENK(4)-NCGFVAFMNR(2)	C-C	3	7	3	0.000239351
116	sp|Q9NR09|BIRC6_HUMAN (463)-sp|Q9NR09|BIRC6_HUMAN (777)	RPTLAWLEDSSSCSDIPK(13)-LNSALCNR(6)	C-C	3	1	2	9.71925e-05
117	sp|O60566|BUB1B_HUMAN (723)-sp|O60566|BUB1B_HUMAN (700)	LELTNETSENPTQSPWCSQYR(17)-CLQIPEK(1)	C-C	2	1	1	0.0125227
118	sp|P50991|TCPD_HUMAN (252)-sp|P50991|TCPD_HUMAN (379)	IGLIQFCLSAPK(7)-ITGCASPGK(4)	C-C	3	7	3	1.57335e-05
119	sp|Q9H9F9|ARP5_HUMAN (181)-sp|Q9H9F9|ARP5_HUMAN (569)	NSMCSGLIISSGYQCTHVLPILEGR(4)-EHCASNIYVPIR(3)	C-C	1	2	1	0.00079432
120	sp|O14879|IFIT3_HUMAN (73)-sp|O14879|IFIT3_HUMAN (39)	HLDGNNEAALECLR(12)-VCNQIEFLNTEFK(2)	C-C	3	3	3	7.25285e-07
121	sp|Q9BXP5|SRRT_HUMAN (490)-sp|Q9BXP5|SRRT_HUMAN (412)	LRECELSPGVNR(4)-DAAGLECK(7)	C-C	1	2	2	0.00212255
122	sp|Q01831|XPC_HUMAN (377)-sp|Q01831|XPC_HUMAN (514)	GTCRPSAK(3)-MCSDGEK(2)	C-C	1	1	2	0.000535261
123	sp|Q9UGP4|LIMD1_HUMAN (222)-sp|Q9UGP4|LIMD1_HUMAN (148)	PCGDHPLNHR(2)-HGSQDCGSR(6)	C-C	4	6	7	0.00013899
124	sp|Q9H6S0|YTDC2_HUMAN (25)-sp|Q9H6S0|YTDC2_HUMAN (460)	QPAPGGGGGGGPSPCGPGGGGR(15)-DVNCLEPWLIK(4)	C-C	1	3	2	0.000583082
125	sp|P27635|RL10_HUMAN (121)-sp|P27635|RL10_HUMAN (105)/sp|P27635|RL10_HUMAN (121)-sp|Q96L21|RL10L_HUMAN (105)/sp|Q96L21|RL10L_HUMAN (121)-sp|P27635|RL10_HUMAN (105)/sp|Q96L21|RL10L_HUMAN (121)-sp|Q96L21|RL10L_HUMAN (105)	GAFGKPQGTVAR(5)-MLSCAGADR(4)	C-K	5	2	2	2.72208e-05
126	sp|P12532|KCRU_HUMAN (316)-sp|P12532|KCRU_HUMAN (179)/sp|P12532|KCRU_HUMAN (316)-sp|P17540|KCRS_HUMAN (180)/sp|P17540|KCRS_HUMAN (317)-sp|P12532|KCRU_HUMAN (179)/sp|P17540|KCRS_HUMAN (317)-sp|P17540|KCRS_HUMAN (180)	LGYILTCPSNLGTGLR(7)-GLSLPPACTR(8)	C-C	10	5	16	2.11448e-06
127	sp|Q8IWX8|CHERP_HUMAN (190)-sp|Q8IWX8|CHERP_HUMAN (69)	SPPHCELMAGHLR(5)-LALEQQQLICK(10)	C-C	3	1	4	0.00384595
128	sp|O75439|MPPB_HUMAN (265)-sp|O75439|MPPB_HUMAN (62)	FHFGDSLCTHK(8)-VTCLESGLR(3)	C-C	6	4	7	4.715e-05
129	sp|Q15233|NONO_HUMAN (145)-sp|P14866|HNRPL_HUMAN (581)	FACHSASLTVR(3)-LCFSTAQHAS(2)	C-C	3	5	6	0.0284828
130	sp|P02545|LMNA_HUMAN (522)-sp|P02545|LMNA_HUMAN (420)	AQNTWGCGNSLR(7)-KLESTESR(1)	C-K	1	7	4	5.08779e-05
131	sp|Q9Y3F4|STRAP_HUMAN (305)-sp|Q9Y3F4|STRAP_HUMAN (270)	CVLPEEDSGELAK(1)-GHFGPIHCVR(8)	C-C	4	5	2	0.000464832
132	sp|Q9UKX7|NUP50_HUMAN (165)-sp|Q9UKX7|NUP50_HUMAN (151)	QLAALNCSVR(7)-ACVGNAYHK(2)	C-C	3	4	4	6.78477e-08
133	sp|Q15459|SF3A1_HUMAN (251)-sp|Q15459|SF3A1_HUMAN (244)	VEWAKFQER(5)-EVLDQVCYR(7)	C-K	4	6	5	7.38612e-06
134	sp|Q9BRA2|TXD17_HUMAN (43)-sp|Q9BRA2|TXD17_HUMAN (78)	SWCPDCVQAEPVVR(3)-PYWKDPNNDFR(4)	C-K	63	51	46	1.94656e-09
135	sp|O60343|TBCD4_HUMAN (74)-sp|O60343|TBCD4_HUMAN (45)	SQKPEAGGCGAPAAR(9)-LWYVGGSCLDHR(8)	C-C	5	9	4	4.61262e-07
136	sp|Q5VZL5|ZMYM4_HUMAN (1264)-sp|Q5VZL5|ZMYM4_HUMAN (1232)	SDPLGSTQDHALSQESSEPGCR(21)-CGGVEQASSSPR(1)	C-C	3	3	3	4.59574e-05
137	sp|O43353|RIPK2_HUMAN (388)-sp|O43353|RIPK2_HUMAN (324)	LHHCPGNHSWDSTISGSQR(4)-LQSVSSAIHLCDK(11)	C-C	5	4	5	0.00391133
138	sp|Q14690|RRP5_HUMAN (361)-sp|Q14690|RRP5_HUMAN (89)	LSCQNLGAVLDDVPVQGFFK(3)-ILGCVK(4)	C-C	4	3	3	0.0220202
139	sp|Q15032|R3HD1_HUMAN (866)-sp|Q15032|R3HD1_HUMAN (858)	CVEFSSVDNIVQHSPQLSSPIISPAQSPAPAQLSTLK(1)-YYCDHQR(3)	C-C	1	2	1	0.00353518
140	sp|O15067|PUR4_HUMAN (236)-sp|O15067|PUR4_HUMAN (270)	HWFFKGQLHVDGQK(5)-FCDNSSAIQGK(2)	C-K	3	3	4	0.000605307
141	sp|O75534|CSDE1_HUMAN (697)-sp|O75534|CSDE1_HUMAN (680)	KLFFHVK(1)-ATVECVK(5)	C-K	2	3	4	1.77552e-07
142	sp|P68363|TBA1B_HUMAN (347)-tr|A0A0B4J269|A0A0B4J269_HUMAN (650)/sp|P68363|TBA1B_HUMAN (347)-sp|A6NNZ2|TBB8L_HUMAN (303)/sp|P68363|TBA1B_HUMAN (347)-sp|P04350|TBB4A_HUMAN (303)/sp|P68363|TBA1B_HUMAN (347)-sp|P07437|TBB5_HUMAN (303)/sp|P68363|TBA1B_HUMAN (347)-sp|P68371|TBB4B_HUMAN (303)/sp|P68363|TBA1B_HUMAN (347)-sp|Q13509|TBB3_HUMAN (303)/sp|P68363|TBA1B_HUMAN (347)-sp|Q13885|TBB2A_HUMAN (303)/…	SIQFVDWCPTGFK(8)-NMMAACDPR(6)	C-C	2	3	2	0.0910112
143	sp|P53396|ACLY_HUMAN (232)-sp|P53396|ACLY_HUMAN (20)	VKWGDIEFPPPFGR(2)-FICTTSAIQNR(3)	C-K	11	8	5	2.11828e-05
144	sp|P0DN79|CBSL_HUMAN (15)-sp|P0DN79|CBSL_HUMAN (30)/sp|P0DN79|CBSL_HUMAN (15)-sp|P35520|CBS_HUMAN (30)/sp|P35520|CBS_HUMAN (15)-sp|P0DN79|CBSL_HUMAN (30)/sp|P35520|CBS_HUMAN (15)-sp|P35520|CBS_HUMAN (30)	PSETPQAEVGPTGCPHR(14)-GSLEKGSPEDK(5)	C-K	1	6	2	4.56807e-05
145	sp|Q9BRA2|TXD17_HUMAN (46)-sp|Q9BRA2|TXD17_HUMAN (43)	DAGGKSWCPDCVQAEPVVR(11)-SWCPDCVQAEPVVR(3)	C-C	1	1	6	2.59142e-06
146	sp|Q9UBD5|ORC3_HUMAN (639)-sp|Q9UBD5|ORC3_HUMAN (711)	LHLECSR(5)-LTWGGC(6)	C-C	1	1	2	0.0248416
147	sp|P11387|TOP1_HUMAN (300)-sp|Q15233|NONO_HUMAN (145)	CDFTQMSQYFK(1)-FACHSASLTVR(3)	C-C	4	4	1	4.93867e-05
148	sp|Q9BRA2|TXD17_HUMAN (74)-sp|Q9BRA2|TXD17_HUMAN (43)	HISEGCVFIYCQVGEKPYWKDPNNDFR(16)-SWCPDCVQAEPVVR(3)	C-K	1	1	3	1.735e-05
149	sp|O00273|DFFA_HUMAN (38)-sp|O00273|DFFA_HUMAN (47)	EQHGVAASCLEDLR(9)-ACDILAIDK(2)	C-C	2	2	1	1.50925e-05
150	sp|Q96F45|ZN503_HUMAN (120)-sp|Q96F45|ZN503_HUMAN (219)	SPLALLAQTCSQIGKPDPSPSSK(10)-VPSATCQPFTPR(6)	C-C	11	13	9	2.57269e-10
151	sp|Q9BRA2|TXD17_HUMAN (43)-sp|Q13185|CBX3_HUMAN (177)	SWCPDCVQAEPVVR(3)-LTWHSCPEDEAQ(6)	C-C	1	1	1	0.0511092
152	sp|Q5TCQ9|MAGI3_HUMAN (1279)-sp|Q5TCQ9|MAGI3_HUMAN (1266)	AGSGQDQCRK(8)-SCQVSTR(2)	C-C	1	1	3	0.000110503
153	sp|Q9C0C9|UBE2O_HUMAN (314)-sp|Q9C0C9|UBE2O_HUMAN (341)	SFCPGGTDSVSPPPSVITQENLGR(3)-LGCFDHAQR(3)	C-C	3	3	5	0.00134982
154	sp|Q15031|SYLM_HUMAN (167)-sp|Q15031|SYLM_HUMAN (68)	LGLCFSWDR(4)-IKEQASK(2)	C-K	1	2	1	3.02197e-06
155	tr|K7ESF4|K7ESF4_HUMAN (111)-tr|K7ESF4|K7ESF4_HUMAN (129)/tr|K7ESF4|K7ESF4_HUMAN (111)-sp|Q9BRP1|PDD2L_HUMAN (100)/tr|K7ESF4|K7ESF4_HUMAN (111)-tr|U3KQA4|U3KQA4_HUMAN (95)/sp|Q9BRP1|PDD2L_HUMAN (82)-tr|K7ESF4|K7ESF4_HUMAN (129)/sp|Q9BRP1|PDD2L_HUMAN (82)-sp|Q9BRP1|PDD2L_HUMAN (100)/sp|Q9BRP1|PDD2L_HUMAN (82)-tr|U3KQA4|U3KQA4_HUMAN (95)/tr|U3KQA4|U3KQA4_HUMAN (77)-tr|K7ESF4|K7ESF4_HUMAN (129)/tr|U…	LLHVFACACPGCSTGGAR(9)-SQCLQVPER(3)	C-C	1	2	1	0.0006084
156	sp|Q86Y91|KI18B_HUMAN (696)-sp|Q86Y91|KI18B_HUMAN (702)	ASSPCHSPR(5)-VCPATVIK(2)	C-C	4	4	7	0.000151966
157	sp|Q9BRA2|TXD17_HUMAN (43)-sp|P27348|1433T_HUMAN (134)	SWCPDCVQAEPVVR(3)-YLAEVACGDDRK(7)	C-C	2	3	1	0.00109031
158	sp|P07814|SYEP_HUMAN (744)-sp|P07814|SYEP_HUMAN (856)	ERPTPSLNNNCTTSEDSLVLYNR(11)-INEAVECLLSLK(7)	C-C	5	5	2	4.19967e-06
159	sp|P39023|RL3_HUMAN (114)-sp|P39023|RL3_HUMAN (253)/sp|P39023|RL3_HUMAN (114)-sp|Q92901|RL3L_HUMAN (253)	TVFAEHISDECK(11)-VACIGAWHPAR(3)	C-C	2	4	2	0.00347258
160	sp|Q9ULW0|TPX2_HUMAN (462)-sp|Q9ULW0|TPX2_HUMAN (536)	KTEDEHFEFHSRPCPTK(14)-TVEICPFSFDSR(5)	C-C	2	4	2	0.0254674
161	sp|Q8NI27|THOC2_HUMAN (1243)-sp|Q8NI27|THOC2_HUMAN (1236)	AVNKASSTTPK(4)-SQCGVK(3)	C-K	2	6	2	0.0496968
162	sp|P15880|RS2_HUMAN (182)-sp|P15880|RS2_HUMAN (188)	IGKPHTVPCK(9)-CGSVLVR(1)	C-C	4	2	4	1.26126e-05
163	sp|P46776|RL27A_HUMAN (70)-sp|P46776|RL27A_HUMAN (59)	NQSFCPTVNLDK(5)-VGMKHYHLK(4)	C-K	3	1	1	0.0169517
164	sp|Q9BXP5|SRRT_HUMAN (490)-sp|Q9BXP5|SRRT_HUMAN (640)	ECELSPGVNR(2)-CGIIHVR(1)	C-C	1	1	2	4.64781e-07
165	sp|P19447|ERCC3_HUMAN (507)-sp|P19447|ERCC3_HUMAN (342)	VQCAEVWCPMSPEFYR(3)-SGVIVLPCGAGK(8)	C-C	1	5	1	0.000277998
166	sp|P0DN79|CBSL_HUMAN (15)-sp|P0DN79|CBSL_HUMAN (485)/sp|P0DN79|CBSL_HUMAN (15)-sp|P35520|CBS_HUMAN (485)/sp|P35520|CBS_HUMAN (15)-sp|P0DN79|CBSL_HUMAN (485)/sp|P35520|CBS_HUMAN (15)-sp|P35520|CBS_HUMAN (485)	PSETPQAEVGPTGCPHR(14)-VIYKQFK(4)	C-K	1	3	2	0.00296444
167	sp|A4D1P6|WDR91_HUMAN (366)-sp|A4D1P6|WDR91_HUMAN (351)	KPEASGPEAEPCPELHTEPVEPLTR(12)-ELFSTTTSQCAEK(10)	C-C	1	1	1	7.55463e-05
168	sp|P49792|RBP2_HUMAN (2407)-sp|A6NKT7|RGPD3_HUMAN (1406)/sp|P49792|RBP2_HUMAN (2407)-sp|O14715|RGPD8_HUMAN (1405)/sp|P49792|RBP2_HUMAN (2407)-sp|P0DJD0|RGPD1_HUMAN (1390)/sp|P49792|RBP2_HUMAN (2407)-sp|P0DJD1|RGPD2_HUMAN (1398)/sp|P49792|RBP2_HUMAN (2407)-sp|P49792|RBP2_HUMAN (2381)/sp|P49792|RBP2_HUMAN (2407)-sp|Q99666|RGPD5_HUMAN (1405)	VWLWTACDFADGER(7)-LCANHR(2)	C-C	1	2	1	0.00105121
169	sp|Q02543|RL18A_HUMAN (22)-sp|Q02543|RL18A_HUMAN (16)	CHTPPLYR(1)-CLPTPK(1)	C-C	61	48	36	3.32479e-06
170	sp|Q96FX7|TRM61_HUMAN (209)-sp|Q96FX7|TRM61_HUMAN (217)	FCSFSPCIEQVQR(7)-TCQALAAR(2)	C-C	3	6	8	5.55054e-07
171	sp|P58107|EPIPL_HUMAN (406)-sp|P58107|EPIPL_HUMAN (421)	LLDAQLATGGLVCPAR(13)-CGCLDEDTQR(1)	C-C	1	3	3	2.46749e-05
172	sp|P0DN79|CBSL_HUMAN (15)-sp|P0DN79|CBSL_HUMAN (25)/sp|P0DN79|CBSL_HUMAN (15)-sp|P35520|CBS_HUMAN (25)/sp|P35520|CBS_HUMAN (15)-sp|P0DN79|CBSL_HUMAN (25)/sp|P35520|CBS_HUMAN (15)-sp|P35520|CBS_HUMAN (25)	PSETPQAEVGPTGCPHR(14)-SGPHSAKGSLEK(7)	C-K	3	2	5	0.000114399
173	sp|Q96H79|ZCCHL_HUMAN (163)-sp|Q96H79|ZCCHL_HUMAN (195)	ILLLQNDPCLLPEVCLLYNK(9)-FHVCKSFVK(5)	C-K	2	3	6	0.000119299
174	sp|Q14151|SAFB2_HUMAN (361)-sp|Q15424|SAFB1_HUMAN (463)/sp|Q15424|SAFB1_HUMAN (362)-sp|Q15424|SAFB1_HUMAN (463)	KFDFDACNEVPPAPK(7)-CINHLHK(1)	C-C	6	10	8	0.00230621
175	tr|M0QYT0|M0QYT0_HUMAN (89)-tr|M0QYT0|M0QYT0_HUMAN (21)/tr|M0QYT0|M0QYT0_HUMAN (89)-tr|M0R076|M0R076_HUMAN (21)/tr|M0QYT0|M0QYT0_HUMAN (89)-sp|P14866|HNRPL_HUMAN (404)/sp|P14866|HNRPL_HUMAN (472)-tr|M0QYT0|M0QYT0_HUMAN (21)/sp|P14866|HNRPL_HUMAN (472)-tr|M0R076|M0R076_HUMAN (21)/sp|P14866|HNRPL_HUMAN (472)-sp|P14866|HNRPL_HUMAN (404)	QPAIMPGQSYGLEDGSCSYK(17)-VFNVFCLYGNVEK(6)	C-C	7	7	6	1.71752e-08
176	sp|P12532|KCRU_HUMAN (89)-sp|P12532|KCRU_HUMAN (316)/sp|P12532|KCRU_HUMAN (89)-sp|P17540|KCRS_HUMAN (317)	TTPTGWTLDQCIQTGVDNPGHPFIK(11)-LGYILTCPSNLGTGLR(7)	C-C	1	1	2	0.00038939
177	sp|Q15233|NONO_HUMAN (145)-sp|Q15233|NONO_HUMAN (96)	FACHSASLTVR(3)-LFEKYGK(4)	C-K	5	3	1	0.000113944
178	tr|A0A2R8Y445|A0A2R8Y445_HUMAN (1461)-sp|Q14839|CHD4_HUMAN (1827)/sp|Q14839|CHD4_HUMAN (1468)-sp|Q14839|CHD4_HUMAN (1827)/sp|Q8TDI0|CHD5_HUMAN (1476)-sp|Q14839|CHD4_HUMAN (1827)	HLCEPGADGAETFADGVPR(3)-FAEVECLAESHQHLSK(6)	C-C	3	3	1	3.58288e-09
179	sp|Q9BRA2|TXD17_HUMAN (74)-sp|Q9BRA2|TXD17_HUMAN (78)	HISEGCVFIYCQVGEKPYWK(16)-PYWKDPNNDFRK(4)	K-K	6	10	9	4.00457e-11
180	sp|P11387|TOP1_HUMAN (630)-sp|P11387|TOP1_HUMAN (540)	AVAILCNHQR(6)-YYNKVPVEK(4)	C-K	2	1	2	6.2897e-05
181	sp|Q99832|TCPH_HUMAN (218)-sp|Q99832|TCPH_HUMAN (310)	KTFSYAGFEMQPK(1)-DMFCAGR(4)	C-K	2	1	4	0.000150128
182	sp|Q9BRA2|TXD17_HUMAN (43)-sp|P17812|PYRG1_HUMAN (491)	SWCPDCVQAEPVVR(3)-CLEEQGLK(1)	C-C	4	9	7	0.00220067
183	sp|P34932|HSP74_HUMAN (53)-sp|P34932|HSP74_HUMAN (34)	SIGAAAKSQVISNAK(7)-CTPACISFGPK(1)	C-K	4	5	4	4.16985e-08
184	sp|P0DPH7|TBA3C_HUMAN (347)-sp|A6NNZ2|TBB8L_HUMAN (354)/sp|P0DPH7|TBA3C_HUMAN (347)-sp|P04350|TBB4A_HUMAN (354)/sp|P0DPH7|TBA3C_HUMAN (347)-sp|P07437|TBB5_HUMAN (354)/sp|P0DPH7|TBA3C_HUMAN (347)-sp|P68371|TBB4B_HUMAN (354)/sp|P0DPH7|TBA3C_HUMAN (347)-sp|Q13885|TBB2A_HUMAN (354)/sp|P0DPH7|TBA3C_HUMAN (347)-sp|Q3ZCM7|TBB8_HUMAN (354)/sp|P0DPH7|TBA3C_HUMAN (347)-sp|Q9BVA1|TBB2B_HUMAN (354)/sp|P0DPH8…	TIQFVDWCPTGFK(8)-TAVCDIPPR(4)	C-C	1	1	1	0.094883
185	sp|Q15233|NONO_HUMAN (145)-sp|Q12874|SF3A3_HUMAN (274)	FACHSASLTVR(3)-CGGTLEER(1)	C-C	1	4	1	0.0363235
186	sp|P68363|TBA1B_HUMAN (347)-sp|A6NNZ2|TBB8L_HUMAN (354)/sp|P68363|TBA1B_HUMAN (347)-sp|P04350|TBB4A_HUMAN (354)/sp|P68363|TBA1B_HUMAN (347)-sp|P07437|TBB5_HUMAN (354)/sp|P68363|TBA1B_HUMAN (347)-sp|P68371|TBB4B_HUMAN (354)/sp|P68363|TBA1B_HUMAN (347)-sp|Q13885|TBB2A_HUMAN (354)/sp|P68363|TBA1B_HUMAN (347)-sp|Q3ZCM7|TBB8_HUMAN (354)/sp|P68363|TBA1B_HUMAN (347)-sp|Q9BVA1|TBB2B_HUMAN (354)/sp|P68366…	SIQFVDWCPTGFK(8)-TAVCDIPPR(4)	C-C	4	3	3	0.01519
187	sp|Q15233|NONO_HUMAN (145)-sp|Q15233|NONO_HUMAN (68)	FACHSASLTVR(3)-KPGEKTFTQR(5)	C-K	9	8	13	1.02075e-11
188	sp|Q8N999|CL029_HUMAN (302)-sp|Q8N999|CL029_HUMAN (294)	CLFNHFLK(1)-CDSAFDIK(1)	C-C	5	5	7	1.0087e-09
189	sp|O14965|AURKA_HUMAN (33)-sp|O14965|AURKA_HUMAN (8)	VLVTQQFPCQNPLPVNSGQAQR(9)-ENCISGPVK(3)	C-C	2	4	5	0.000300934
190	sp|Q01433|AMPD2_HUMAN (230)-sp|Q01433|AMPD2_HUMAN (107)	CGVPFTDLLDAAK(1)-SLPGPAPCLK(8)	C-C	10	10	12	1.37894e-05
191	sp|Q9Y224|RTRAF_HUMAN (19)-sp|Q9Y224|RTRAF_HUMAN (69)	LTALDYHNPAGFNCK(14)-DVNCPFK(4)	C-C	2	1	3	1.88534e-06
192	sp|Q8WY36|BBX_HUMAN (430)-sp|Q8WY36|BBX_HUMAN (403)	DHMCHPHGIMIIEDPAALNKPEK(4)-CSHFPDFSYSASSK(1)	C-C	3	1	1	3.44554e-08
193	sp|Q7Z6M1|RABEK_HUMAN (307)-sp|Q7Z6M1|RABEK_HUMAN (12)	LDHSMCIIPWPVTCASEK(14)-QLPVLEPGDKPR(10)	C-K	1	1	1	0.00962538
194	sp|Q96EZ4|MYEOV_HUMAN (236)-sp|Q9N2K0|ENH1_HUMAN (1)	ACLTLHR(2)-MIFAGK(1)	C-M	2	1	1	0.167567
195	sp|Q06587|RING1_HUMAN (398)-sp|Q06587|RING1_HUMAN (279)	VSRPLELCYAPTK(8)-GEYCQTR(4)	C-C	2	3	5	0.000874625
196	sp|P50991|TCPD_HUMAN (252)-sp|P50991|TCPD_HUMAN (295)	IGLIQFCLSAPK(7)-TGCNVLLIQK(3)	C-C	3	2	3	8.60175e-09
197	sp|O60343|TBCD4_HUMAN (1277)-sp|O60343|TBCD4_HUMAN (1286)	LLPADALVNCDLLLR(10)-DLNCNPNNK(4)	C-C	5	6	4	0.000100124
198	sp|Q9C0I1|MTMRC_HUMAN (67)-sp|Q9C0I1|MTMRC_HUMAN (152)	YVQEDSCQHGVYGR(7)-VFQFCLR(5)	C-C	4	3	3	0.0103408
199	sp|Q15233|NONO_HUMAN (190)-sp|Q15233|NONO_HUMAN (145)	GRPSGKGIVEFSGK(6)-FACHSASLTVR(3)	C-K	14	8	11	1.12368e-06
200	sp|P04350|TBB4A_HUMAN (12)-sp|P31689|DNJA1_HUMAN (149)/sp|P68371|TBB4B_HUMAN (12)-sp|P31689|DNJA1_HUMAN (149)	EIVHLQAGQCGNQIGAK(10)-GAVECCPNCR(5)	C-C	2	1	1	0.432555
201	sp|P07814|SYEP_HUMAN (92)-sp|P07814|SYEP_HUMAN (142)	LSSCDSFTSTINELNHCLSLR(4)-KAPVHVK(1)	C-K	1	5	2	6.76443e-05
202	sp|Q9UFC0|LRWD1_HUMAN (249)-sp|Q9UFC0|LRWD1_HUMAN (522)	ACASPSAQVEGSPVAGSDGSQPAVK(2)-GSGLGTICLWSWR(8)	C-C	1	3	3	5.16345e-06
203	sp|P50613|CDK7_HUMAN (305)-sp|P50613|CDK7_HUMAN (312)	YFSNRPGPTPGCQLPR(12)-PNCPVETLK(3)	C-C	11	12	6	3.21425e-07
204	sp|P0DPH7|TBA3C_HUMAN (376)-sp|P04350|TBB4A_HUMAN (12)/sp|P0DPH7|TBA3C_HUMAN (376)-sp|P68371|TBB4B_HUMAN (12)/sp|P0DPH8|TBA3D_HUMAN (376)-sp|P04350|TBB4A_HUMAN (12)/sp|P0DPH8|TBA3D_HUMAN (376)-sp|P68371|TBB4B_HUMAN (12)/sp|P68363|TBA1B_HUMAN (376)-sp|P04350|TBB4A_HUMAN (12)/sp|P68363|TBA1B_HUMAN (376)-sp|P68371|TBB4B_HUMAN (12)/sp|P68366|TBA4A_HUMAN (376)-sp|P04350|TBB4A_HUMAN (12)/sp|P68366|TBA4…	AVCMLSNTTAIAEAWAR(3)-EIVHLQAGQCGNQIGAK(10)	C-C	3	2	1	0.100636
205	sp|Q92889|XPF_HUMAN (560)-sp|Q92889|XPF_HUMAN (417)	EPLTIIHPLLGCSDPYALTR(12)-TCSQLR(2)	C-C	2	2	3	0.0033283
206	sp|P11387|TOP1_HUMAN (720)-sp|P11387|TOP1_HUMAN (630)	QIALGTSKLNYLDPR(8)-AVAILCNHQR(6)	C-K	8	7	8	0.000188263
207	sp|P41250|GARS_HUMAN (442)-sp|P41250|GARS_HUMAN (466)	QHMENEMAHYACDCWDAESK(12)-SCYDLSCHAR(2)	C-C	1	3	3	9.7182e-06
208	sp|P51610|HCFC1_HUMAN (1139)-sp|P51610|HCFC1_HUMAN (1166)	ACAAGTPAVIR(2)-SQCQTR(3)	C-C	3	5	3	0.00089202
209	sp|Q8TEX9|IPO4_HUMAN (782)-sp|Q8TEX9|IPO4_HUMAN (708)	SCGTLTLKPPGR(2)-LLECPHLNVR(4)	C-C	4	4	4	2.77818e-05
210	sp|P41002|CCNF_HUMAN (266)-sp|P41002|CCNF_HUMAN (240)	ACANANQLGLEVR(2)-CLHSFR(1)	C-C	1	1	2	8.12952e-06
211	sp|P49792|RBP2_HUMAN (1196)-sp|P49792|RBP2_HUMAN (1220)	TGEEDEEEFFCNR(11)-GIGNVKILR(6)	C-K	1	1	1	0.00162737
212	sp|P15880|RS2_HUMAN (229)-sp|P15880|RS2_HUMAN (188)	GCTATLGNFAK(2)-CGSVLVR(1)	C-C	1	4	1	0.0013179
213	sp|Q02040|AK17A_HUMAN (563)-sp|Q02040|AK17A_HUMAN (579)	GIPACEQNVSR(5)-CNREPSK(1)	C-C	1	4	3	0.00913387
214	tr|M0QYT0|M0QYT0_HUMAN (35)-tr|M0QYT0|M0QYT0_HUMAN (69)/tr|M0QYT0|M0QYT0_HUMAN (35)-sp|P14866|HNRPL_HUMAN (452)/tr|M0QYT0|M0QYT0_HUMAN (35)-sp|Q8WVV9|HNRLL_HUMAN (405)/sp|P14866|HNRPL_HUMAN (418)-tr|M0QYT0|M0QYT0_HUMAN (69)/sp|P14866|HNRPL_HUMAN (418)-sp|P14866|HNRPL_HUMAN (452)/sp|P14866|HNRPL_HUMAN (418)-sp|Q8WVV9|HNRLL_HUMAN (405)	SKPGAAMVEMADGYAVDR(2)-LNVCVSK(4)	C-K	4	8	5	5.40201e-05
215	sp|Q9P258|RCC2_HUMAN (280)-sp|Q9P258|RCC2_HUMAN (305)	GNLYSFGCPEYGQLGHNSDGK(8)-IEYDCELVPR(5)	C-C	1	3	1	0.000174263
216	sp|Q92538|GBF1_HUMAN (613)-sp|Q92538|GBF1_HUMAN (685)	ETARPSCEIVDGTR(7)-FSCLLPDPR(3)	C-C	2	1	1	0.0490771
217	sp|O75150|BRE1B_HUMAN (890)-sp|O75150|BRE1B_HUMAN (371)	EIQPCLAESR(5)-LKVALR(2)	C-K	2	1	1	0.000833278
218	sp|Q674X7|KAZRN_HUMAN (348)-sp|Q674X7|KAZRN_HUMAN (312)	THSLCNGDSPGPVQK(5)-VSPCHSR(4)	C-C	1	5	4	0.00045856
219	sp|P02545|LMNA_HUMAN (450)-sp|P02545|LMNA_HUMAN (522)	VAVEEVDEEGKFVR(11)-AQNTWGCGNSLR(7)	C-K	7	3	2	7.01607e-06
220	sp|Q96IU2|ZBED3_HUMAN (26)-sp|Q96IU2|ZBED3_HUMAN (8)	GGQCPGLGPAPTPTPPGR(4)-SGEPACTMDQAR(6)	C-C	7	5	2	5.91872e-12
221	sp|P13010|XRCC5_HUMAN (339)-sp|P13010|XRCC5_HUMAN (249)	CFSVLGFCK(1)-HSIHWPCR(7)	C-C	7	5	7	3.23193e-08
222	sp|Q9Y4A5|TRRAP_HUMAN (1868)-sp|Q9Y4A5|TRRAP_HUMAN (1879)	LMTFAWPCLLSK(8)-ACVDPACK(7)	C-C	2	1	1	0.00387626
223	sp|P55884|EIF3B_HUMAN (384)-sp|P55884|EIF3B_HUMAN (420)	FSHQGVQLIDFSPCER(14)-GFHCESSAHWPIFK(4)	C-C	4	2	9	7.34929e-06
224	sp|P04183|KITH_HUMAN (230)-sp|P04183|KITH_HUMAN (79)	LFAPQQILQCSPAN(10)-NTMEALPACLLR(9)	C-C	6	6	4	2.72725e-07
225	sp|P78347|GTF2I_HUMAN (215)-sp|P78347|GTF2I_HUMAN (475)	SILSPGGSCGPIK(9)-MVDQLFCK(7)	C-C	3	2	1	0.000174619
226	sp|O15067|PUR4_HUMAN (270)-sp|O15067|PUR4_HUMAN (336)	FCDNSSAIQGK(2)-IRDVQCTGR(6)	C-C	9	1	8	6.53414e-05
227	sp|P0DPH7|TBA3C_HUMAN (376)-sp|P68363|TBA1B_HUMAN (347)/sp|P0DPH7|TBA3C_HUMAN (376)-sp|P68366|TBA4A_HUMAN (347)/sp|P0DPH7|TBA3C_HUMAN (376)-gi|CON_IPI00700865.3|ENSEMBL:ENSBTAP00000016242 (347)/sp|P0DPH8|TBA3D_HUMAN (376)-sp|P68363|TBA1B_HUMAN (347)/sp|P0DPH8|TBA3D_HUMAN (376)-sp|P68366|TBA4A_HUMAN (347)/sp|P0DPH8|TBA3D_HUMAN (376)-gi|CON_IPI00700865.3|ENSEMBL:ENSBTAP00000016242 (347)/sp|P68363|T…	AVCMLSNTTAIAEAWAR(3)-SIQFVDWCPTGFK(8)	C-C	4	6	8	6.8942e-08
228	sp|Q06830|PRDX1_HUMAN (83)-sp|Q9BRA2|TXD17_HUMAN (43)	LNCQVIGASVDSHFCHLAWVNTPK(15)-SWCPDCVQAEPVVR(3)	C-C	3	1	2	0.077989
229	sp|Q92769|HDAC2_HUMAN (274)-sp|Q92769|HDAC2_HUMAN (285)	LGCFNLTVK(3)-CVEVVK(1)	C-C	1	1	1	0.000773115
230	sp|Q92576|PHF3_HUMAN (606)-sp|Q92576|PHF3_HUMAN (561)	SHAHPGCLK(7)-IQSCNSGVK(4)	C-C	2	3	3	5.75246e-05
231	sp|P50914|RL14_HUMAN (42)-sp|P50914|RL14_HUMAN (54)	ALVDGPCTQVR(7)-CMQLTDFILK(1)	C-C	3	6	1	7.83266e-06
232	sp|Q9UIG0|BAZ1B_HUMAN (344)-sp|Q9UIG0|BAZ1B_HUMAN (338)	KSLSGSPLK(1)-LWCHVHLK(3)	C-K	4	3	3	0.000223926
233	sp|O94906|PRP6_HUMAN (604)-sp|O94906|PRP6_HUMAN (574)	AVAHCPK(5)-KSVWLR(1)	C-K	7	6	4	4.19748e-05
234	sp|P55735|SEC13_HUMAN (153)-sp|P55735|SEC13_HUMAN (187)	INNAHTIGCNAVSWAPAVVPGSLIDHPSGQK(9)-FASGGCDNLIK(6)	C-C	3	3	16	2.14621e-05
235	sp|Q92598|HS105_HUMAN (658)-sp|Q92598|HS105_HUMAN (650)	FICEQDHQNFLR(3)-LCGPYEK(2)	C-C	3	1	1	3.80451e-05
236	sp|Q9BVP2|GNL3_HUMAN (158)-sp|Q9BVP2|GNL3_HUMAN (156)/sp|Q9BVP2|GNL3_HUMAN (158)-sp|Q9NVN8|GNL3L_HUMAN (150)	CPQVEEAIVQSGQK(1)-DPLGCR(5)	C-C	1	2	2	0.00127928
237	tr|M0QYT0|M0QYT0_HUMAN (89)-sp|P14866|HNRPL_HUMAN (260)/sp|P14866|HNRPL_HUMAN (472)-sp|P14866|HNRPL_HUMAN (260)	QPAIMPGQSYGLEDGSCSYK(17)-ASLNGADIYSGCCTLK(12)	C-C	5	1	4	5.27028e-05
238	sp|Q92997|DVL3_HUMAN (336)-sp|Q92997|DVL3_HUMAN (344)	CWDPSPR(1)-GCFTLPR(2)	C-C	2	4	4	5.98463e-07
239	sp|Q9UGU0|TCF20_HUMAN (951)-sp|Q9UGU0|TCF20_HUMAN (868)	SGDHCHPPSIK(5)-SVICDISPLR(4)	C-C	1	1	3	2.81116e-05
240	sp|Q147X3|NAA30_HUMAN (74)-sp|Q147X3|NAA30_HUMAN (71)	CPQPPQEQQQLNGLISPELR(1)-GHPCLR(4)	C-C	19	14	8	0.000670933
241	sp|Q14684|RRP1B_HUMAN (628)-sp|Q14684|RRP1B_HUMAN (583)	VMSNLVEHNGVLESEAGQPQALGSSGTCSSLK(28)-AGPGSLELCGLPSQK(9)	C-C	6	3	5	4.13049e-07
242	sp|Q9NU22|MDN1_HUMAN (1394)-sp|Q9NU22|MDN1_HUMAN (1545)	ALEFGEPVLLVGDTGCGK(16)-FTEIWCPQSTSR(6)	C-C	3	2	2	2.46133e-05
243	sp|Q9BRA2|TXD17_HUMAN (40)-sp|Q9BRA2|TXD17_HUMAN (78)	DAGGKSWCPDCVQAEPVVR(5)-PYWKDPNNDFRK(4)	K-K	1	3	3	0.00354202
244	sp|Q9ULW0|TPX2_HUMAN (364)-sp|Q9ULW0|TPX2_HUMAN (301)	ICRDPQTPVLQTK(2)-GCTIVK(2)	C-C	2	1	2	0.000342269
245	sp|Q9HDC5|JPH1_HUMAN (101)-sp|Q9HDC5|JPH1_HUMAN (79)	QSLCTPAR(4)-GKWMYR(2)	C-K	3	2	1	0.000106986
246	sp|P27708|PYR1_HUMAN (1889)-sp|P27708|PYR1_HUMAN (2092)	VAEPELMGTPDGTCYPPPPVPR(14)-TVHSLACLLTQYR(7)	C-C	2	3	7	6.97603e-08
247	sp|O15226|NKRF_HUMAN (453)-sp|O15226|NKRF_HUMAN (424)	DLVVYENSSNPVCTLNDTAQFNR(13)-SSQCHTGSSPR(4)	C-C	4	3	3	5.881e-05
248	sp|Q9BRA2|TXD17_HUMAN (78)-sp|P10599|THIO_HUMAN (73)	PYWKDPNNDFR(4)-CMPTFQFFK(1)	C-K	9	4	5	0.0225739
249	sp|P25205|MCM3_HUMAN (446)-sp|P25205|MCM3_HUMAN (360)	CSVLAAANPVYGR(1)-YVLCTAPR(4)	C-C	1	2	3	0.000494084
250	sp|Q9NR30|DDX21_HUMAN (378)-sp|Q9NR30|DDX21_HUMAN (418)	DSEDNPQTLLFSATCPHWVFNVAK(15)-CHWTQR(1)	C-C	1	4	3	0.00168767
251	sp|Q9NPI1|BRD7_HUMAN (367)-sp|Q9NPI1|BRD7_HUMAN (338)	RKPDGTTTLGLLHPVDPIVGEPGYCPVR(25)-LVNSQCEFER(6)	C-C	3	4	3	2.04272e-08
252	sp|Q9BRA2|TXD17_HUMAN (43)-tr|A0A0B4J295|A0A0B4J295_HUMAN (97)/sp|Q9BRA2|TXD17_HUMAN (43)-sp|Q9H3K6|BOLA2_HUMAN (31)	SWCPDCVQAEPVVR(3)-CSCSFR(1)	C-C	5	9	8	0.00720878
253	sp|P11413|G6PD_HUMAN (446)-sp|P11413|G6PD_HUMAN (13)	LILDVFCGSQMHFVR(7)-TQVCGILR(4)	C-C	6	6	11	0.000833419
254	sp|P30153|2AAA_HUMAN (416)-sp|P30153|2AAA_HUMAN (377)/sp|P30154|2AAB_HUMAN (428)-sp|P30153|2AAA_HUMAN (377)	QLSQSLLPAIVELAEDAKWR(18)-DECPEVR(3)	C-K	1	2	4	0.00453218
255	sp|Q92989|CLP1_HUMAN (338)-sp|Q8WW01|SEN15_HUMAN (13)	VGAPTIPDSCLPLGMSQEDNQLK(10)-GDSEPTPGCSGLGPGGVR(9)	C-C	6	6	5	0.000164911
256	sp|P38606|VATA_HUMAN (165)-sp|P38606|VATA_HUMAN (138)	HKIMLPPR(2)-WDFTPCK(6)	C-K	8	7	4	7.35069e-07
257	sp|P61289|PSME3_HUMAN (92)-sp|P61289|PSME3_HUMAN (92)	RLDECEEAFQGTK(5)-RLDECEEAFQGTK(5)	C-C	4	5	1	0.133842
258	sp|P68104|EF1A1_HUMAN (411)-sp|A6NNZ2|TBB8L_HUMAN (354)/sp|P68104|EF1A1_HUMAN (411)-sp|P04350|TBB4A_HUMAN (354)/sp|P68104|EF1A1_HUMAN (411)-sp|P07437|TBB5_HUMAN (354)/sp|P68104|EF1A1_HUMAN (411)-sp|P68371|TBB4B_HUMAN (354)/sp|P68104|EF1A1_HUMAN (411)-sp|Q13885|TBB2A_HUMAN (354)/sp|P68104|EF1A1_HUMAN (411)-sp|Q3ZCM7|TBB8_HUMAN (354)/sp|P68104|EF1A1_HUMAN (411)-sp|Q9BVA1|TBB2B_HUMAN (354)/sp|Q5VTE0…	SGDAAIVDMVPGKPMCVESFSDYPPLGR(16)-TAVCDIPPR(4)	C-C	9	6	4	0.0328774
259	sp|O43143|DHX15_HUMAN (774)-sp|Q15233|NONO_HUMAN (145)	IAPQYYDMSNFPQCEAK(14)-FACHSASLTVR(3)	C-C	5	1	4	0.0127878
260	sp|Q9UPN3|MACF1_HUMAN (6137)-sp|Q9UPN3|MACF1_HUMAN (6210)	LCTMPPVGTDLNTVK(2)-HLWENLGEKIAHR(9)	C-K	4	2	1	0.00175101
261	sp|O15042|SR140_HUMAN (65)-sp|O15042|SR140_HUMAN (320)	ESLCDSPHQNLSR(4)-NCGFVAFMNR(2)	C-C	3	1	3	1.05782e-05
262	sp|O60763|USO1_HUMAN (678)-sp|Q9BRA2|TXD17_HUMAN (43)	CQNEQLQTAVTQQVSQIQQHK(1)-SWCPDCVQAEPVVR(3)	C-C	1	3	1	1.24734e-05
263	sp|O75821|EIF3G_HUMAN (25)-sp|Q04637|IF4G1_HUMAN (821)	CVTSELLK(1)-CLMALK(1)	C-C	3	2	1	0.171452
264	sp|Q9BRA2|TXD17_HUMAN (43)-sp|O94804|STK10_HUMAN (888)/sp|Q9BRA2|TXD17_HUMAN (43)-sp|Q9H2G2|SLK_HUMAN (1153)	SWCPDCVQAEPVVR(3)-CHLLVEHETQK(1)	C-C	1	1	2	0.0414951
265	sp|P41252|SYIC_HUMAN (185)-sp|P41252|SYIC_HUMAN (400)	VMPFSTACNTPLSNFESHQNYK(8)-LLVATTFTHSYPFCWR(14)	C-C	3	2	1	0.00231015
266	sp|Q8NFC6|BD1L1_HUMAN (2384)-sp|Q8NFC6|BD1L1_HUMAN (2386)	VPMPSLIAENNCR(12)-CPGPVR(1)	C-C	4	6	7	5.74428e-06
267	sp|Q8N7H5|PAF1_HUMAN (36)-sp|Q8N7H5|PAF1_HUMAN (31)	YCNSLPDIPFDPK(2)-SGVVCR(5)	C-C	2	2	1	0.0287767
268	sp|Q9HCK8|CHD8_HUMAN (1947)-sp|Q9HCK8|CHD8_HUMAN (1980)	HGVSQTDCNIMQDPDFSFLAAR(8)-CSTPLLHQQYTSR(1)	C-C	1	3	3	1.57988e-10
269	sp|P53350|PLK1_HUMAN (67)-sp|P53350|PLK1_HUMAN (82)	CFEISDADTK(1)-EVFAGKIVPK(6)	C-K	1	1	1	1.23542e-05
270	sp|Q9BRA2|TXD17_HUMAN (74)-sp|Q9BRA2|TXD17_HUMAN (43)	HISEGCVFIYCQVGEKPYWKDPNNDFRK(16)-SWCPDCVQAEPVVR(3)	C-K	4	3	2	7.21963e-06
271	sp|Q9NWK9|BCD1_HUMAN (181)-sp|Q9NWK9|BCD1_HUMAN (171)	EELMHGECVK(8)-FVGQCIK(5)	C-C	1	2	3	0.000123525
272	sp|Q9NZT2|OGFR_HUMAN (443)-sp|Q9NZT2|OGFR_HUMAN (417)	TGTQEVGGQDPGEAVQPCR(18)-IALNLEGCALSQGSLR(8)	C-C	5	4	1	8.47593e-05
273	sp|Q13569|TDG_HUMAN (233)-sp|Q13569|TDG_HUMAN (276)	CIYEIFSK(1)-CAQFPR(1)	C-C	1	4	2	8.73684e-05
274	sp|Q9BRA2|TXD17_HUMAN (78)-sp|P10599|THIO_HUMAN (73)	PYWKDPNNDFRK(4)-CMPTFQFFK(1)	C-K	9	6	15	0.00487824
275	sp|Q99873|ANM1_HUMAN (119)-sp|Q99873|ANM1_HUMAN (145)/sp|Q99873|ANM1_HUMAN (119)-sp|Q9NR22|ANM8_HUMAN (168)	VIGIECSSISDYAVK(6)-GKVEEVELPVEK(2)	C-K	2	3	2	7.59048e-07
276	sp|Q9HCJ3|RAVR2_HUMAN (82)-sp|Q9HCJ3|RAVR2_HUMAN (97)	NLPQDSNCQEVHDLLK(8)-YCYVDR(2)	C-C	2	1	1	0.0107416
277	sp|Q9P246|STIM2_HUMAN (698)-sp|Q9P246|STIM2_HUMAN (679)	HTSCSSAGNDSKPVQEAPSVAR(4)-SCSMNQLSSGIPVPK(2)	C-C	4	1	3	1.70031e-06
278	sp|P04075|ALDOA_HUMAN (2)-sp|P04075|ALDOA_HUMAN (2)	PYQYPALTPEQK(1)-PYQYPALTPEQK(1)	P-P	3	5	5	0.1325
279	sp|P15735|PHKG2_HUMAN (294)-sp|P15735|PHKG2_HUMAN (128)	CEGSQPWNLTPR(1)-VALSEKETR(6)	C-K	3	1	1	0.00398121
280	sp|P57772|SELB_HUMAN (304)-sp|P57772|SELB_HUMAN (289)	GLVCAPESLHTVHAALISVEK(4)-LGICVTQFDPK(4)	C-C	3	3	2	0.00394077
281	sp|P11387|TOP1_HUMAN (630)-sp|P11387|TOP1_HUMAN (638)	AVAILCNHQR(6)-APPKTFEK(4)	C-K	4	6	2	0.00102376
282	sp|Q9BRA2|TXD17_HUMAN (43)-sp|P12277|KCRB_HUMAN (2)	SWCPDCVQAEPVVR(3)-PFSNSHNALK(1)	C-P	2	2	3	0.000697389
283	sp|Q86Y91|KI18B_HUMAN (721)-sp|Q86Y91|KI18B_HUMAN (702)	SRVPLGPSAMQNCSTPLALPTR(13)-VCPATVIK(2)	C-C	4	6	2	1.31058e-09
284	sp|Q96F63|CCD97_HUMAN (17)-sp|Q9Y3B4|SF3B6_HUMAN (83)	GCIEPGPGHWGELSR(2)-NACDHLSGFNVCNR(12)	C-C	4	2	1	0.0441871
285	sp|Q9C0A6|SETD5_HUMAN (1019)-sp|Q9C0A6|SETD5_HUMAN (1050)	KPLHLDGGYCSPAEGFSSR(10)-ACEGVPSAPQNPPQR(2)	C-C	4	4	4	9.25899e-07
286	sp|Q9Y3A3|PHOCN_HUMAN (134)-sp|Q9Y3A3|PHOCN_HUMAN (155)/sp|Q9Y3A3|PHOCN_HUMAN (134)-tr|S4R3N1|S4R3N1_HUMAN (191)/tr|S4R3N1|S4R3N1_HUMAN (170)-sp|Q9Y3A3|PHOCN_HUMAN (155)/tr|S4R3N1|S4R3N1_HUMAN (170)-tr|S4R3N1|S4R3N1_HUMAN (191)	HTLDGAACLLNSNK(8)-ESSVAKLGSVCR(6)	C-K	2	3	1	4.86573e-05
287	sp|P21675|TAF1_HUMAN (1364)-sp|P21675|TAF1_HUMAN (1619)/sp|P21675|TAF1_HUMAN (1364)-sp|Q8IZX4|TAF1L_HUMAN (1638)	VGTTVHCDYLNRPHK(7)-DICTAK(3)	C-C	1	1	1	0.0151495
288	sp|P62380|TBPL1_HUMAN (139)-sp|P62380|TBPL1_HUMAN (109)	NNRPHASYEPELHPAVCYR(17)-VVNVLAVCNMPFEIR(8)	C-C	1	1	2	0.00182396
289	sp|Q7L2J0|MEPCE_HUMAN (419)-sp|Q7L2J0|MEPCE_HUMAN (429)	KFQYGNYCK(8)-NPSCEDGR(4)	C-C	2	3	1	0.000731362
290	sp|O95671|ASML_HUMAN (274)-sp|O95671|ASML_HUMAN (4)	AEAGEAGQATAEAECHR(15)-VLCPVIGK(3)	C-C	7	2	5	0.000496495
291	sp|Q13126|MTAP_HUMAN (131)-sp|Q13126|MTAP_HUMAN (136)	TTMRPQSFYDGSHSCAR(15)-GVCHIPMAEPFCPK(3)	C-C	8	4	4	0.000210781
292	sp|Q9NYV4|CDK12_HUMAN (956)-sp|Q14004|CDK13_HUMAN (951)/sp|Q9NYV4|CDK12_HUMAN (956)-sp|Q9NYV4|CDK12_HUMAN (973)	LCGSPCPAVWPDVIK(6)-LPYFNTMKPK(8)	C-K	8	4	15	0.000273641
293	sp|Q9NVN8|GNL3L_HUMAN (213)-sp|Q9NVN8|GNL3L_HUMAN (230)	CSVPVDQASESLLK(1)-ACFGAENLMR(2)	C-C	1	1	1	3.12738e-05
294	sp|P62333|PRS10_HUMAN (193)-sp|P62333|PRS10_HUMAN (170)	AVASQLDCNFLK(8)-GCLLYGPPGTGK(2)	C-C	1	1	1	8.11328e-06
295	sp|Q9BRA2|TXD17_HUMAN (43)-sp|P57721|PCBP3_HUMAN (86)/sp|Q9BRA2|TXD17_HUMAN (43)-sp|Q15365|PCBP1_HUMAN (54)/sp|Q9BRA2|TXD17_HUMAN (43)-sp|Q15366|PCBP2_HUMAN (54)	SWCPDCVQAEPVVR(3)-INISEGNCPER(8)	C-C	2	3	2	0.000206426
296	sp|Q9BRA2|TXD17_HUMAN (43)-sp|Q9BQ61|TRIR_HUMAN (165)	SWCPDCVQAEPVVR(3)-AHQCGDDDK(4)	C-C	4	2	2	0.00733373
297	sp|O15265|ATX7_HUMAN (278)-sp|O15265|ATX7_HUMAN (292)	SAVGPTCPATVSSLVK(7)-PGLNCPSIPK(5)	C-C	1	2	1	2.30252e-05
298	sp|Q9BRA2|TXD17_HUMAN (43)-sp|Q92598|HS105_HUMAN (658)	SWCPDCVQAEPVVR(3)-FICEQDHQNFLR(3)	C-C	1	2	4	0.00594992
299	sp|Q15365|PCBP1_HUMAN (194)-sp|Q15365|PCBP1_HUMAN (109)	VMTIPYQPMPASSPVICAGGQDR(17)-LVVPATQCGSLIGK(8)	C-C	13	12	11	0.00562799
300	sp|P31943|HNRH1_HUMAN (290)-sp|P31943|HNRH1_HUMAN (267)/sp|P31943|HNRH1_HUMAN (290)-sp|P55795|HNRH2_HUMAN (267)	YGDGGSTFQSTTGHCVHMR(15)-DLNYCFSGMSDHR(5)	C-C	12	7	8	2.91569e-06
301	sp|Q9ULW0|TPX2_HUMAN (145)-sp|Q9ULW0|TPX2_HUMAN (198)	CATPVIIDEILPSK(1)-HTVPCMPPAK(5)	C-C	1	3	1	9.70061e-05
302	sp|O94906|PRP6_HUMAN (683)-sp|O94906|PRP6_HUMAN (913)	SVKLEWVQDNIR(3)-HGELWCAVSK(6)	C-K	7	8	3	2.00533e-06
303	sp|Q96N67|DOCK7_HUMAN (1964)-sp|Q96N67|DOCK7_HUMAN (1944)	KTILTTSHAFPYIK(1)-FMYCTPFTLDGR(4)	C-K	4	2	4	3.28443e-05
304	sp|P49915|GUAA_HUMAN (489)-sp|P49915|GUAA_HUMAN (554)	ACTTEEDQEK(2)-MCHNVNR(2)	C-C	4	1	1	3.74382e-06
305	sp|Q9BRA2|TXD17_HUMAN (78)-sp|Q9BRA2|TXD17_HUMAN (78)	PYWKDPNNDFR(4)-PYWKDPNNDFR(4)	K-K	4	2	4	0.308715
306	sp|Q08211|DHX9_HUMAN (857)-sp|Q08211|DHX9_HUMAN (497)	ILAKLPIEPR(4)-KLEAGIR(1)	K-K	2	3	3	3.5318e-06
307	sp|Q69YN4|VIR_HUMAN (353)-sp|Q5T200|ZC3HD_HUMAN (1643)	ELVPLLYFSCPYK(10)-TTCHAPGHEK(3)	C-C	4	5	5	0.00149763
308	sp|P17987|TCPA_HUMAN (357)-sp|P17987|TCPA_HUMAN (397)	ICDDELILIK(2)-SLHDALCVVK(7)	C-C	4	6	1	8.46885e-07
309	sp|Q3SY69|AL1L2_HUMAN (897)-sp|O75891|AL1L1_HUMAN (707)/sp|Q3SY69|AL1L2_HUMAN (897)-sp|Q3SY69|AL1L2_HUMAN (728)	TDVAAPFGGVKQSGFGK(11)-GENCIAAGR(4)	C-K	2	4	6	8.11004e-06
310	sp|P21333|FLNA_HUMAN (2543)-sp|P21333|FLNA_HUMAN (2582)	ATCAPQHGAPGPGPADASK(3)-SSFTVDCSK(7)	C-C	5	7	6	1.03945e-07
311	sp|O75380|NDUS6_HUMAN (87)-sp|O75380|NDUS6_HUMAN (87)	VIACDGGGGALGHPK(4)-VIACDGGGGALGHPK(4)	C-C	4	1	1	0.0994868
312	sp|Q8IWV8|UBR2_HUMAN (1717)-sp|Q8IWV8|UBR2_HUMAN (822)	GNPLHLCK(7)-KPGLTGR(1)	C-K	3	4	1	3.32707e-05
313	sp|P52948|NUP98_HUMAN (1068)-sp|P52948|NUP98_HUMAN (1027)	FTSGAFLSPSVSVQECR(16)-ADTSQEICSPR(8)	C-C	2	3	3	0.00240843
314	sp|Q7L2E3|DHX30_HUMAN (286)-sp|Q7L2E3|DHX30_HUMAN (309)	LSTLTLLWPCPMTFVAK(10)-AAALACK(6)	C-C	1	1	1	0.007051
315	sp|Q8N5C6|SRBD1_HUMAN (165)-sp|Q8N5C6|SRBD1_HUMAN (120)	ASNLEGESNSSETPSTSTVWGGTCK(24)-CAAQPHTVR(1)	C-C	4	1	5	0.000105545
316	sp|P04183|KITH_HUMAN (230)-sp|P04183|KITH_HUMAN (66)	LFAPQQILQCSPAN(10)-YSSSFCTHDR(6)	C-C	4	3	5	3.85969e-05
317	sp|O94906|PRP6_HUMAN (913)-sp|O94906|PRP6_HUMAN (901)	HGELWCAVSK(6)-CESAEPR(1)	C-C	9	9	7	1.34408e-05
318	sp|P55265|DSRAD_HUMAN (622)-sp|P55265|DSRAD_HUMAN (1224)	SPVTTLLECMHK(9)-NFYLCPV(5)	C-C	1	1	2	0.00136399
319	sp|Q14690|RRP5_HUMAN (361)-sp|Q14690|RRP5_HUMAN (333)	LSCQNLGAVLDDVPVQGFFK(3)-ACILCVHPR(5)	C-C	4	5	1	0.000115988
320	sp|O15042|SR140_HUMAN (65)-sp|O15042|SR140_HUMAN (80)	ESLCDSPHQNLSR(4)-PLLENKLK(6)	C-K	5	1	4	3.07716e-06
321	sp|O00267|SPT5H_HUMAN (628)-sp|O00267|SPT5H_HUMAN (626)	KLVENGGMFVCK(1)-SFAFLHCK(7)	C-K	2	2	1	0.00456055
322	sp|P61247|RS3A_HUMAN (139)-sp|P61247|RS3A_HUMAN (111)	LFCVGFTK(3)-MCSMVK(2)	C-C	1	1	1	0.000954593
323	sp|Q9HC98|NEK6_HUMAN (40)-sp|Q9HC98|NEK6_HUMAN (64)	CSLADFQIEK(1)-ATCLLDRK(3)	C-C	1	2	1	0.0031538
324	sp|O75145|LIPA3_HUMAN (122)-sp|O75145|LIPA3_HUMAN (157)/sp|O75145|LIPA3_HUMAN (122)-sp|O75334|LIPA2_HUMAN (178)/sp|O75145|LIPA3_HUMAN (122)-sp|O75335|LIPA4_HUMAN (155)/sp|O75145|LIPA3_HUMAN (122)-sp|Q13136|LIPA1_HUMAN (165)/sp|O75334|LIPA2_HUMAN (143)-sp|O75145|LIPA3_HUMAN (157)/sp|O75334|LIPA2_HUMAN (143)-sp|O75334|LIPA2_HUMAN (178)/sp|O75334|LIPA2_HUMAN (143)-sp|O75335|LIPA4_HUMAN (155)/sp|O753…	LLLEHLECLVSR(8)-ALKSLFEHHK(3)	C-K	2	6	1	1.20662e-12
325	sp|Q92616|GCN1_HUMAN (1275)-sp|Q92616|GCN1_HUMAN (1235)	CMLDAALATLNTHGK(1)-CGLALALNK(1)	C-C	5	4	2	2.08782e-12
326	sp|P42166|LAP2A_HUMAN (341)-sp|P42166|LAP2A_HUMAN (330)	SGIQPLCPER(7)-DIVENICGR(7)	C-C	2	6	2	0.000631292
327	sp|Q9BQ70|TCF25_HUMAN (83)-sp|Q9BQ70|TCF25_HUMAN (216)	SGCALTDAVAPGNK(3)-CTWLTTPK(1)	C-C	2	1	1	1.42691e-05
328	sp|P78371|TCPB_HUMAN (535)-sp|P50991|TCPD_HUMAN (2)	VPDHHPC(7)-PENVAPR(1)	C-P	16	6	16	0.000732423
329	sp|P28482|MK01_HUMAN (161)-tr|A0A0B4J203|A0A0B4J203_HUMAN (595)/sp|P28482|MK01_HUMAN (161)-sp|P09619|PGFRB_HUMAN (843)/sp|P28482|MK01_HUMAN (161)-sp|P10721|KIT_HUMAN (809)/sp|P28482|MK01_HUMAN (161)-sp|P16234|PGFRA_HUMAN (835)/sp|P28482|MK01_HUMAN (161)-sp|P17948|VGFR1_HUMAN (1039)/sp|P28482|MK01_HUMAN (161)-sp|P27361|MK03_HUMAN (183)/sp|P28482|MK01_HUMAN (161)-sp|P28482|MK01_HUMAN (166)/sp|P2848…	PSNLLLNTTCDLK(10)-ICDFGLAR(2)	C-C	1	3	5	0.00309098
330	sp|Q15233|NONO_HUMAN (145)-sp|P50991|TCPD_HUMAN (379)	FACHSASLTVR(3)-ITGCASPGK(4)	C-C	3	2	1	0.2549
331	sp|Q14151|SAFB2_HUMAN (361)-sp|Q14151|SAFB2_HUMAN (224)/sp|Q14151|SAFB2_HUMAN (361)-sp|Q15424|SAFB1_HUMAN (225)/sp|Q15424|SAFB1_HUMAN (362)-sp|Q14151|SAFB2_HUMAN (224)/sp|Q15424|SAFB1_HUMAN (362)-sp|Q15424|SAFB1_HUMAN (225)	KFDFDACNEVPPAPK(7)-ILDILGETCK(9)	C-C	6	2	5	2.0407e-07
332	sp|Q15233|NONO_HUMAN (145)-sp|O43143|DHX15_HUMAN (226)	FACHSASLTVR(3)-FEDCSSAK(4)	C-C	4	2	1	0.286706
333	sp|O95757|HS74L_HUMAN (540)-sp|O95757|HS74L_HUMAN (421)	CHAEHTPEEEIDHTGAK(1)-TSFEDGSGECEVFCK(14)	C-C	2	1	1	5.8151e-05
334	sp|Q13111|CAF1A_HUMAN (181)-sp|Q13111|CAF1A_HUMAN (190)	LAFPGETLSDIPCK(13)-TEEEGVGCGGAGR(8)	C-C	1	1	1	0.0015134
335	sp|Q9UHH9|IP6K2_HUMAN (31)-sp|Q9UHH9|IP6K2_HUMAN (183)	GVLLEPFVHQVGGHSCVLR(16)-CHQQQLQR(1)	C-C	1	2	1	7.03769e-08
336	sp|P50991|TCPD_HUMAN (252)-sp|P78371|TCPB_HUMAN (535)	IGLIQFCLSAPK(7)-RVPDHHPC(8)	C-C	4	7	5	0.0396164
337	sp|Q99714|HCD2_HUMAN (214)-sp|Q99714|HCD2_HUMAN (214)	VCNFLASQVPFPSR(2)-VCNFLASQVPFPSR(2)	C-C	4	2	6	0.241761
338	sp|P49327|FAS_HUMAN (2202)-sp|P49327|FAS_HUMAN (2186)	ADEASELACPTPK(9)-KLQELSSK(1)	C-K	4	5	6	1.26556e-05
339	tr|J3KR12|J3KR12_HUMAN (158)-tr|J3KR12|J3KR12_HUMAN (151)/tr|J3KR12|J3KR12_HUMAN (158)-sp|Q96C36|P5CR2_HUMAN (225)/sp|Q96C36|P5CR2_HUMAN (232)-tr|J3KR12|J3KR12_HUMAN (151)/sp|Q96C36|P5CR2_HUMAN (232)-sp|Q96C36|P5CR2_HUMAN (225)	DNVCSPGGATIHALHFLESGGFR(4)-MLLDSEQHPCQLK(10)	C-C	6	6	6	0.000793336
340	sp|P21333|FLNA_HUMAN (649)-sp|P21333|FLNA_HUMAN (574)	YWPQEAGEYAVHVLCNSEDIR(15)-VGTECGNQK(5)	C-C	1	1	1	0.0162148
341	sp|Q9Y620|RA54B_HUMAN (87)-sp|Q9Y620|RA54B_HUMAN (82)	YCFEAPTLATLDPPHTVHSAPK(2)-DNCSGK(3)	C-C	3	2	5	0.0673548
342	sp|O15027|SC16A_HUMAN (46)-sp|O15027|SC16A_HUMAN (107)	ANNNAAVAPTTCPLQPVTDPFAFSR(12)-DSSQGPCEPLPGPLTQPR(7)	C-C	4	2	1	1.33564e-05
343	sp|P0DN79|CBSL_HUMAN (406)-sp|Q9Y5G2|PCDGE_HUMAN (190)/sp|P35520|CBS_HUMAN (406)-sp|Q9Y5G2|PCDGE_HUMAN (190)	KPWWWHLR(1)-KYPELILK(1)	K-K	1	1	1	0.0853298
344	sp|P11387|TOP1_HUMAN (630)-sp|P11387|TOP1_HUMAN (655)	AVAILCNHQR(6)-KEQLADAR(1)	C-K	1	2	2	8.68544e-05
345	sp|Q14676|MDC1_HUMAN (62)-sp|Q14676|MDC1_HUMAN (26)	MPDCSVALPFPSISK(4)-CNVEPVGR(1)	C-C	3	3	2	2.20363e-06
346	sp|Q99832|TCPH_HUMAN (310)-sp|Q99832|TCPH_HUMAN (218)	LPIGDVATQYFADRDMFCAGR(18)-KTFSYAGFEMQPK(1)	C-K	4	8	1	0.00077439
347	sp|P21333|FLNA_HUMAN (1157)-sp|P21333|FLNA_HUMAN (1165)	AHVVPCFDASK(6)-CSGPGLER(1)	C-C	2	2	5	2.56689e-07
348	tr|A0A0B4J269|A0A0B4J269_HUMAN (650)-sp|A6NNZ2|TBB8L_HUMAN (354)/tr|A0A0B4J269|A0A0B4J269_HUMAN (650)-sp|P04350|TBB4A_HUMAN (354)/tr|A0A0B4J269|A0A0B4J269_HUMAN (650)-sp|P07437|TBB5_HUMAN (354)/tr|A0A0B4J269|A0A0B4J269_HUMAN (650)-sp|P68371|TBB4B_HUMAN (354)/tr|A0A0B4J269|A0A0B4J269_HUMAN (650)-sp|Q13885|TBB2A_HUMAN (354)/tr|A0A0B4J269|A0A0B4J269_HUMAN (650)-sp|Q3ZCM7|TBB8_HUMAN (354)/tr|A0A0B4J2…	NMMAACDPR(6)-TAVCDIPPR(4)	C-C	30	28	25	0.000116506
349	sp|Q9UGP4|LIMD1_HUMAN (305)-sp|Q9UGP4|LIMD1_HUMAN (374)	TPSVSAPLALSCPR(12)-PGCTDLGTGPK(3)	C-C	3	3	6	1.29254e-05
350	sp|O95478|NSA2_HUMAN (193)-sp|O95478|NSA2_HUMAN (154)	ATFCLPILGVK(4)-VCFVGDGFTR(2)	C-C	3	3	1	1.99752e-05
351	sp|Q9Y6Y0|NS1BP_HUMAN (103)-sp|Q9Y6Y0|NS1BP_HUMAN (143)	ELVKDVYSAAK(4)-NFASCMGDSR(5)	C-K	1	2	2	2.95647e-05
352	sp|Q9BRA2|TXD17_HUMAN (43)-sp|Q16643|DREB_HUMAN (96)	SWCPDCVQAEPVVR(3)-CACASHVAK(1)	C-C	2	4	2	0.000797469
353	sp|Q99575|POP1_HUMAN (845)-sp|Q99575|POP1_HUMAN (745)	EACLSILGHFPR(3)-RSEVPCAPMPK(6)	C-C	7	8	5	3.22589e-06
354	sp|Q8IY67|RAVR1_HUMAN (251)-sp|Q8IY67|RAVR1_HUMAN (239)	ALSAVHSPTFCQLACGQDGQLK(11)-LPPGFNDVDALCR(12)	C-C	3	4	3	0.00769798
355	sp|P68363|TBA1B_HUMAN (347)-sp|A6NHL2|TBAL3_HUMAN (322)/sp|P68363|TBA1B_HUMAN (347)-sp|P68363|TBA1B_HUMAN (315)/sp|P68363|TBA1B_HUMAN (347)-sp|P68366|TBA4A_HUMAN (315)/sp|P68363|TBA1B_HUMAN (347)-sp|Q71U36|TBA1A_HUMAN (315)/sp|P68363|TBA1B_HUMAN (347)-sp|Q9BQE3|TBA1C_HUMAN (315)/sp|P68363|TBA1B_HUMAN (347)-gi|CON_IPI00700865.3|ENSEMBL:ENSBTAP00000016242 (315)/sp|P68366|TBA4A_HUMAN (347)-sp|A6NHL2…	SIQFVDWCPTGFK(8)-YMACCLLYR(4)	C-C	20	26	29	6.52666e-07
356	sp|Q9BRA2|TXD17_HUMAN (43)-sp|P23528|COF1_HUMAN (139)	SWCPDCVQAEPVVR(3)-HELQANCYEEVK(7)	C-C	6	6	3	6.49343e-05
357	sp|P22087|FBRL_HUMAN (99)-sp|P22087|FBRL_HUMAN (102)	NVMVEPHRHEGVFICR(15)-GKEDALVTK(2)	C-K	8	10	5	0.000731618
358	sp|Q9H9A7|RMI1_HUMAN (406)-sp|Q9H9A7|RMI1_HUMAN (391)	SIFSVHCNVPLAHDFTNK(7)-SFGCPSVR(4)	C-C	3	3	3	0.00685199
359	sp|O75534|CSDE1_HUMAN (506)-sp|O75534|CSDE1_HUMAN (739)	QRPGQQVATCVR(10)-VCEGPK(2)	C-C	2	1	1	0.00290133
360	sp|P09936|UCHL1_HUMAN (152)-sp|Q9BRA2|TXD17_HUMAN (43)	NEAIQAAHDAVAQEGQCR(17)-SWCPDCVQAEPVVR(3)	C-C	6	5	1	0.00059125
361	sp|Q9NR09|BIRC6_HUMAN (2892)-sp|Q9NR09|BIRC6_HUMAN (2910)	ACFGGLFANLIRPGDAK(2)-AVCGEMTR(3)	C-C	10	9	9	2.02204e-06
362	sp|Q9P258|RCC2_HUMAN (158)-sp|Q9P258|RCC2_HUMAN (144)	TVVSGSCAAHSLLITTEGK(7)-YGCLAGVR(3)	C-C	8	3	4	0.00331707
363	sp|Q9BRA2|TXD17_HUMAN (43)-sp|O00273|DFFA_HUMAN (165)	SWCPDCVQAEPVVR(3)-QSCATVQR(3)	C-C	1	4	1	0.0566492
364	sp|P04637|P53_HUMAN (182)-sp|P04637|P53_HUMAN (277)	CSDSDGLAPPQHLIR(1)-VCACPGR(4)	C-C	5	3	2	0.0120157
365	sp|P78371|TCPB_HUMAN (289)-sp|P78371|TCPB_HUMAN (535)	HGINCFINR(5)-RVPDHHPC(8)	C-C	1	1	2	0.000475261
366	sp|Q9NZB2|F120A_HUMAN (531)-sp|Q9NX05|F120C_HUMAN (354)/sp|Q9NZB2|F120A_HUMAN (531)-sp|Q9NZB2|F120A_HUMAN (279)	GSQMGTVQPIPCLLSMPTR(12)-AHQLVLPPCDVVIK(9)	C-C	1	9	1	9.87593e-06
367	sp|Q8WXF1|PSPC1_HUMAN (216)-sp|Q15233|NONO_HUMAN (145)	CGDGAFLLTTTPR(1)-FACHSASLTVR(3)	C-C	6	2	2	0.000383829
368	sp|O95671|ASML_HUMAN (274)-sp|O95671|ASML_HUMAN (2)	AEAGEAGQATAEAECHR(15)-VLCPVIGK(1)	C-V	1	6	1	0.0001979
369	sp|Q9UKN8|TF3C4_HUMAN (257)-sp|Q9UKN8|TF3C4_HUMAN (268)	MEWSGICTTQQVK(7)-HNNECR(5)	C-C	4	4	2	0.0197253
370	sp|Q00839|HNRPU_HUMAN (594)-sp|Q00839|HNRPU_HUMAN (562)	MCLFAGFQR(2)-APQCLGK(4)	C-C	3	2	4	2.30806e-06
371	sp|P40222|TXLNA_HUMAN (523)-sp|Q9NUQ3|TXLNG_HUMAN (480)	VTEAPCYPGAPSTEASGQTGPQEPTSAR(6)-DLATPVMQPCTALDSHK(10)	C-C	1	1	3	0.000938218
372	sp|P17987|TCPA_HUMAN (499)-sp|P17987|TCPA_HUMAN (147)	DNKQAGVFEPTIVK(3)-DCLINAAK(2)	C-K	25	26	18	7.39204e-06
373	sp|Q9BRA2|TXD17_HUMAN (74)-sp|Q9BRA2|TXD17_HUMAN (43)	HISEGCVFIYCQVGEKPYWK(16)-SWCPDCVQAEPVVR(3)	C-K	211	152	206	4.40774e-16
374	sp|Q16630|CPSF6_HUMAN (159)-sp|Q16630|CPSF6_HUMAN (159)	RELHGQNPVVTPCNK(13)-ELHGQNPVVTPCNK(12)	C-C	1	4	5	0.00206312
375	sp|P11387|TOP1_HUMAN (712)-sp|P11387|TOP1_HUMAN (630)	LEVQATDREENKQIALGTSK(12)-AVAILCNHQR(6)	C-K	6	1	4	6.63779e-05
376	sp|P55884|EIF3B_HUMAN (384)-sp|P55884|EIF3B_HUMAN (345)	FSHQGVQLIDFSPCER(14)-WSPKGTYLATFHQR(4)	C-K	1	4	4	3.30986e-13
377	sp|Q14247|SRC8_HUMAN (246)-sp|Q14247|SRC8_HUMAN (112)	CALGWDHQEK(1)-HCSQVDSVR(2)	C-C	1	4	2	3.79774e-06
378	sp|Q93009|UBP7_HUMAN (240)-sp|Q93009|UBP7_HUMAN (315)	KAVYMMPTEGDDSSK(1)-GTCVEGTIPK(3)	C-K	2	1	2	0.000454313
379	sp|Q8IWX8|CHERP_HUMAN (901)-sp|Q8IWX8|CHERP_HUMAN (915)	NKSYSFIAR(2)-ARDECK(5)	C-K	3	1	2	0.00201247
380	sp|Q9BRA2|TXD17_HUMAN (43)-sp|P61289|PSME3_HUMAN (92)	SWCPDCVQAEPVVR(3)-RLDECEEAFQGTK(5)	C-C	2	2	4	0.0194662
381	sp|P27708|PYR1_HUMAN (1455)-sp|P27708|PYR1_HUMAN (1296)	VHVDCMTSQK(5)-CEAYLK(1)	C-C	2	3	3	0.000896397
382	sp|Q53H96|P5CR3_HUMAN (266)-sp|Q53H96|P5CR3_HUMAN (269)/sp|Q53H96|P5CR3_HUMAN (266)-sp|Q9P281|BAHC1_HUMAN (2457)	AATMSAVEAATCR(12)-AKELSR(2)	C-K	5	2	2	0.00122414
383	sp|Q9HAU4|SMUF2_HUMAN (151)-sp|Q9HAU4|SMUF2_HUMAN (20)/sp|Q9HAU4|SMUF2_HUMAN (151)-sp|Q9HCE7|SMUF1_HUMAN (21)	IGTGGQVVDCSR(10)-LTVLCAK(5)	C-C	2	3	1	0.00152761
384	sp|Q8TEQ6|GEMI5_HUMAN (240)-sp|Q8TEQ6|GEMI5_HUMAN (256)	GCYLATGSK(2)-IWSCSR(4)	C-C	1	1	2	5.24761e-05
385	sp|P46013|KI67_HUMAN (1007)-sp|P46013|KI67_HUMAN (958)	MPCQSLQPEPINTPTHTK(3)-CAPMSDLTDLK(1)	C-C	7	3	5	6.65708e-08
386	sp|O95985|TOP3B_HUMAN (757)-sp|O95985|TOP3B_HUMAN (819)	CNVVAHCFENAHR(7)-HAASCHPMHR(5)	C-C	6	4	3	3.46662e-08
387	sp|O95644|NFAC1_HUMAN (228)-sp|O95644|NFAC1_HUMAN (263)	GLGACTLLGSPR(5)-SSRPASPCNK(8)	C-C	2	2	1	0.00245485
388	sp|Q5SW79|CE170_HUMAN (235)-sp|Q5SW79|CE170_HUMAN (212)	QVEEQSAAANEEVLFPFCR(18)-NHEAGTSGCGIDAK(9)	C-C	4	2	1	0.000175089
389	sp|P21333|FLNA_HUMAN (2199)-sp|P21333|FLNA_HUMAN (2515)/sp|P21333|FLNA_HUMAN (2199)-sp|Q14315|FLNC_HUMAN (2591)	THEAEIVEGENHTYCIR(15)-AKVTGPR(2)	C-K	2	2	3	6.50135e-05
390	sp|Q7Z401|MYCPP_HUMAN (1561)-sp|Q7Z401|MYCPP_HUMAN (1579)	LQENFCTR(6)-CPIFPMAR(1)	C-C	2	1	1	0.000114765
391	sp|O94808|GFPT2_HUMAN (603)-sp|O94808|GFPT2_HUMAN (599)	CQNALQQVTAR(1)-DPCFAK(3)	C-C	1	4	2	0.000569012
392	sp|O95453|PARN_HUMAN (543)-sp|O95453|PARN_HUMAN (317)	LNPQCIPYTLQNHYYR(5)-EMTTCVFPR(5)	C-C	4	1	2	0.000284597
393	sp|Q9UIG0|BAZ1B_HUMAN (1420)-sp|Q9UIG0|BAZ1B_HUMAN (1428)	QVFTNAEVYNCR(11)-GSHVLSCMVK(7)	C-C	5	2	1	0.000210853
394	sp|Q9H147|TDIF1_HUMAN (235)-sp|Q9H147|TDIF1_HUMAN (286)	IYIKHPHLFK(4)-GCLDLK(2)	C-K	1	3	1	0.0014329
395	sp|P53396|ACLY_HUMAN (845)-sp|P53396|ACLY_HUMAN (978)	KPASFMTSICDER(10)-VKSINNPDMR(2)	C-K	4	4	4	1.68168e-07
396	sp|Q15527|SURF2_HUMAN (83)-sp|Q15527|SURF2_HUMAN (93)	NPHQLFCK(7)-CPEHVLR(1)	C-C	1	4	1	0.00172942
397	sp|Q15233|NONO_HUMAN (145)-sp|Q8WXF1|PSPC1_HUMAN (72)	FACHSASLTVR(3)-SFLKPGEK(4)	C-K	2	3	5	0.319482
398	sp|Q9BRA2|TXD17_HUMAN (40)-sp|Q9BRA2|TXD17_HUMAN (43)	DAGGKSWCPDCVQAEPVVR(5)-SWCPDCVQAEPVVR(3)	C-K	3	6	5	1.39991e-05
399	sp|Q5PSV4|BRM1L_HUMAN (282)-sp|Q5PSV4|BRM1L_HUMAN (275)	KDECPTSAVITTINHDEVWFK(4)-GQTICIDK(5)	C-C	5	4	4	0.00148979
400	sp|Q7Z2T5|TRM1L_HUMAN (656)-sp|Q7Z2T5|TRM1L_HUMAN (730)	FLCYLSQAGFR(3)-AEASGCR(6)	C-C	3	3	3	0.000933906
401	sp|P31943|HNRH1_HUMAN (290)-sp|P31943|HNRH1_HUMAN (22)	YGDGGSTFQSTTGHCVHMR(15)-GLPWSCSADEVQR(6)	C-C	7	1	4	2.95647e-05
402	sp|P20810|ICAL_HUMAN (413)-sp|P20810|ICAL_HUMAN (408)	TSMCSIQSAPPEPATLK(4)-AAAPAPVSEAVCR(12)	C-C	5	6	2	0.000242863
403	sp|Q9UGP4|LIMD1_HUMAN (305)-sp|Q9UGP4|LIMD1_HUMAN (222)	TPSVSAPLALSCPR(12)-PCGDHPLNHR(2)	C-C	10	7	2	2.64861e-11
404	sp|Q6P1X5|TAF2_HUMAN (127)-sp|Q6P1X5|TAF2_HUMAN (1093)	NLNYFSNAYAAAVSAVDPDAGNGELCIK(26)-SALIPQHSAGCDSTPTTK(11)	C-C	2	2	1	0.00102669
405	sp|P25391|LAMA1_HUMAN (2781)-sp|P25391|LAMA1_HUMAN (1068)	LHFMFDLGKGRTK(9)-SKFGGR(2)	K-K	1	3	2	0.347611
406	sp|Q86XL3|ANKL2_HUMAN (674)-sp|Q86XL3|ANKL2_HUMAN (702)	CSAFPLEQEADLIEAAEPGGPHSSR(1)-NGLCHPLNHSR(4)	C-C	1	2	1	0.0005529
407	sp|Q14690|RRP5_HUMAN (361)-sp|Q14690|RRP5_HUMAN (330)	LSCQNLGAVLDDVPVQGFFK(3)-ACILCVHPR(2)	C-C	1	4	4	2.80017e-08
408	sp|Q9BRA2|TXD17_HUMAN (43)-sp|Q9HA64|KT3K_HUMAN (24)	SWCPDCVQAEPVVR(3)-ATGHSGGGCISQGR(9)	C-C	1	1	1	0.0079168
409	sp|O00410|IPO5_HUMAN (687)-sp|O00410|IPO5_HUMAN (613)/sp|O00410|IPO5_HUMAN (687)-sp|O60518|RNBP6_HUMAN (621)	STACQMLVCYAK(9)-MCKILGK(3)	C-K	2	3	3	8.06307e-07
410	tr|M0QYT0|M0QYT0_HUMAN (89)-sp|O60506|HNRPQ_HUMAN (237)/sp|P14866|HNRPL_HUMAN (472)-sp|O60506|HNRPQ_HUMAN (237)	QPAIMPGQSYGLEDGSCSYK(17)-HIGVCISVANNR(5)	C-C	5	2	4	0.049852
411	sp|Q9Y2I9|TBC30_HUMAN (845)-sp|Q9Y2I9|TBC30_HUMAN (841)	HCPEPPSAPEENK(2)-VHPPCQR(5)	C-C	1	3	4	2.9916e-06
412	sp|P13639|EF2_HUMAN (812)-sp|P13639|EF2_HUMAN (567)	SNTGGQAFPQCVFDHWQILPGDPFDNSSRPSQVVAETR(11)-DLEEDHACIPIK(8)	C-C	1	3	3	0.0091816
413	sp|Q8NFY9|KBTB8_HUMAN (389)-sp|Q8NFY9|KBTB8_HUMAN (181)	LVYCCGK(5)-FLCVTK(3)	C-C	1	2	1	0.00107417
414	sp|Q06210|GFPT1_HUMAN (2)-sp|Q06210|GFPT1_HUMAN (55)	CGIFAYLNYHVPR(1)-DWEANACK(7)	C-C	5	2	2	5.97805e-07
415	sp|O43353|RIPK2_HUMAN (388)-sp|O43353|RIPK2_HUMAN (407)	LHHCPGNHSWDSTISGSQR(4)-AAFCDHK(4)	C-C	4	5	3	0.00627766
416	sp|Q13615|MTMR3_HUMAN (826)-sp|Q13615|MTMR3_HUMAN (867)	VGYGTSQSCSLLPSQVPFETR(9)-SCLVNSGK(2)	C-C	1	1	2	0.000322031
417	sp|Q06830|PRDX1_HUMAN (83)-sp|Q06830|PRDX1_HUMAN (192)	LNCQVIGASVDSHFCHLAWVNTPK(15)-SKEYFSK(2)	C-K	4	2	1	0.0656416
418	sp|Q14980|NUMA1_HUMAN (80)-sp|Q14980|NUMA1_HUMAN (65)	KHPSSPECLVSAQK(8)-LDFVCSFLQK(5)	C-C	1	1	2	2.2191e-05
419	sp|P21333|FLNA_HUMAN (2543)-sp|P21333|FLNA_HUMAN (2479)	ATCAPQHGAPGPGPADASK(3)-MDCQECPEGYR(6)	C-C	6	9	9	8.40184e-10
420	sp|O14965|AURKA_HUMAN (33)-sp|O14965|AURKA_HUMAN (49)	VLVTQQFPCQNPLPVNSGQAQR(9)-VLCPSNSSQR(3)	C-C	5	3	4	0.000166154
421	tr|M0QYT0|M0QYT0_HUMAN (89)-sp|Q00839|HNRPU_HUMAN (594)/sp|P14866|HNRPL_HUMAN (472)-sp|Q00839|HNRPU_HUMAN (594)	QPAIMPGQSYGLEDGSCSYK(17)-MCLFAGFQR(2)	C-C	2	2	2	0.00614532
422	sp|Q96S59|RANB9_HUMAN (610)-sp|Q9H7D7|WDR26_HUMAN (238)	QLCGGSQAAIER(3)-CELTPLK(1)	C-C	5	3	2	0.00297504
423	sp|Q9NQX0|PRDM6_HUMAN (332)-sp|Q9NQX0|PRDM6_HUMAN (351)	HCGEQNLTVVQYR(2)-ACIDIPR(2)	C-C	2	1	1	0.000419772
424	sp|P49327|FAS_HUMAN (1992)-sp|P49327|FAS_HUMAN (1448)	DGLLENQTPEFFQDVCKPK(16)-AINCATSGVVGLVNCLR(4)	C-C	12	7	14	7.874e-09
425	sp|P17509|HXB6_HUMAN (88)-sp|P17509|HXB6_HUMAN (72)	ESACALSGADEQPPFHPEPR(4)-AAPCDYGPAPAFYR(4)	C-C	5	2	6	1.19067e-05
426	sp|Q9Y2X0|MED16_HUMAN (539)-sp|Q9Y2X0|MED16_HUMAN (545)	LSPCTVTR(4)-VCDYHTK(2)	C-C	3	2	2	9.60237e-05
427	sp|Q14004|CDK13_HUMAN (934)-sp|Q14004|CDK13_HUMAN (951)/sp|Q14004|CDK13_HUMAN (934)-sp|Q9NYV4|CDK12_HUMAN (973)	ICGSPCPAVWPDVIK(6)-LPYFNTMKPK(8)	C-K	6	1	4	0.00432823
428	sp|P46776|RL27A_HUMAN (70)-sp|P46776|RL27A_HUMAN (127)	NQSFCPTVNLDK(5)-AKFFSR(2)	C-K	3	1	1	0.0227786
429	sp|P49411|EFTU_HUMAN (222)-sp|P49411|EFTU_HUMAN (290)	GEETPVIVGSALCALEGRDPELGLK(13)-KGDECELLGHSK(5)	C-C	2	3	1	8.00131e-05
430	sp|Q12888|TP53B_HUMAN (329)-sp|Q12888|TP53B_HUMAN (319)	EEGGCSLASTPATTLHLLQLSGQR(5)-TVSSDGCSTPSR(7)	C-C	2	4	5	0.000214843
431	sp|Q9BRA2|TXD17_HUMAN (78)-sp|P23528|COF1_HUMAN (139)	PYWKDPNNDFRK(4)-HELQANCYEEVK(7)	C-K	2	2	2	0.00173944
432	tr|M0QYT0|M0QYT0_HUMAN (89)-sp|P14866|HNRPL_HUMAN (581)/sp|P14866|HNRPL_HUMAN (472)-sp|P14866|HNRPL_HUMAN (581)	QPAIMPGQSYGLEDGSCSYK(17)-LCFSTAQHAS(2)	C-C	6	4	2	7.9877e-06
433	sp|O00470|MEIS1_HUMAN (170)-sp|O00470|MEIS1_HUMAN (176)/sp|O00470|MEIS1_HUMAN (170)-sp|O14770|MEIS2_HUMAN (178)/sp|O14770|MEIS2_HUMAN (172)-sp|O00470|MEIS1_HUMAN (176)/sp|O14770|MEIS2_HUMAN (172)-sp|O14770|MEIS2_HUMAN (178)	VHELCDNFCHR(9)-YISCLK(4)	C-C	1	4	2	0.0341885
434	sp|O43290|SNUT1_HUMAN (674)-sp|O43290|SNUT1_HUMAN (645)	SLPSAVYCIEDK(8)-GLAAALLLCQNK(9)	C-C	2	1	2	1.22666e-07
435	sp|P39023|RL3_HUMAN (253)-sp|P39023|RL3_HUMAN (336)/sp|Q92901|RL3L_HUMAN (253)-sp|P39023|RL3_HUMAN (336)	VACIGAWHPAR(3)-GCVVGTK(2)	C-C	8	7	6	2.53569e-09
436	sp|P25205|MCM3_HUMAN (148)-sp|P25205|MCM3_HUMAN (134)	SVHYCPATK(5)-CSLVRPK(1)	C-C	4	4	4	7.47149e-07
437	sp|Q7L2E3|DHX30_HUMAN (346)-sp|Q7L2E3|DHX30_HUMAN (1034)	RPCTIQVPEPILR(3)-QGKVTR(3)	C-K	3	2	2	6.00387e-06
438	sp|P12268|IMDH2_HUMAN (208)-sp|P12268|IMDH2_HUMAN (140)	GKLPIVNEDDELVAIIAR(2)-HGFCGIPITDTGR(4)	C-K	3	3	4	0.000215783
439	sp|P07437|TBB5_HUMAN (12)-sp|A6NNZ2|TBB8L_HUMAN (354)/sp|P07437|TBB5_HUMAN (12)-sp|P04350|TBB4A_HUMAN (354)/sp|P07437|TBB5_HUMAN (12)-sp|P07437|TBB5_HUMAN (354)/sp|P07437|TBB5_HUMAN (12)-sp|P68371|TBB4B_HUMAN (354)/sp|P07437|TBB5_HUMAN (12)-sp|Q13885|TBB2A_HUMAN (354)/sp|P07437|TBB5_HUMAN (12)-sp|Q3ZCM7|TBB8_HUMAN (354)/sp|P07437|TBB5_HUMAN (12)-sp|Q9BVA1|TBB2B_HUMAN (354)/sp|Q13509|TBB3_HUMAN (1…	EIVHIQAGQCGNQIGAK(10)-TAVCDIPPR(4)	C-C	18	20	18	5.43419e-05
440	sp|A0A1B0GUS4|UB2L5_HUMAN (86)-sp|P22314|UBA1_HUMAN (632)/sp|P68036|UB2L3_HUMAN (86)-sp|P22314|UBA1_HUMAN (632)	GQVCLPVISAENWK(4)-SIPICTLK(5)	C-C	1	1	1	0.160542
441	sp|P62280|RS11_HUMAN (116)-sp|P62280|RS11_HUMAN (60)	NMSVHLSPCFR(9)-CPFTGNVSIR(1)	C-C	2	2	1	0.00266097
442	sp|P49368|TCPG_HUMAN (398)-sp|P17987|TCPA_HUMAN (357)	NLQDAMQVCR(9)-ICDDELILIK(2)	C-C	5	3	4	0.00462087
443	sp|Q9BQA1|MEP50_HUMAN (26)-sp|Q9BQA1|MEP50_HUMAN (53)	EWNLPPNAPACMER(11)-CWAGSLWLFK(1)	C-C	15	12	17	0.000711175
444	sp|O15344|TRI18_HUMAN (570)-sp|O15344|TRI18_HUMAN (580)	HEWIGKNSASWALCR(6)-CNNNWVVR(1)	C-K	2	2	1	0.00311639
445	sp|P23588|IF4B_HUMAN (457)-sp|Q9BRA2|TXD17_HUMAN (43)	EEDCHSPTSKPPKPDQPLK(4)-SWCPDCVQAEPVVR(3)	C-C	5	1	1	0.37978
446	sp|O15037|KHNYN_HUMAN (157)-sp|O15037|KHNYN_HUMAN (221)	LSWDFTPGPSSGASQCTGVLR(16)-SSALLGAQCQGVR(9)	C-C	1	4	1	0.000134883
447	sp|P04350|TBB4A_HUMAN (12)-sp|A6NNZ2|TBB8L_HUMAN (354)/sp|P04350|TBB4A_HUMAN (12)-sp|P04350|TBB4A_HUMAN (354)/sp|P04350|TBB4A_HUMAN (12)-sp|P07437|TBB5_HUMAN (354)/sp|P04350|TBB4A_HUMAN (12)-sp|P68371|TBB4B_HUMAN (354)/sp|P04350|TBB4A_HUMAN (12)-sp|Q13885|TBB2A_HUMAN (354)/sp|P04350|TBB4A_HUMAN (12)-sp|Q3ZCM7|TBB8_HUMAN (354)/sp|P04350|TBB4A_HUMAN (12)-sp|Q9BVA1|TBB2B_HUMAN (354)/sp|P68371|TBB4B_…	EIVHLQAGQCGNQIGAK(10)-TAVCDIPPR(4)	C-C	16	17	22	2.93996e-05
448	sp|Q7Z7G8|VP13B_HUMAN (214)-sp|Q9BRA2|TXD17_HUMAN (43)	KVINFSDCTVCLDKR(14)-SWCPDCVQAEPVVR(3)	C-K	1	1	1	0.613128
449	sp|Q92538|GBF1_HUMAN (661)-sp|Q92538|GBF1_HUMAN (685)	SGCSDLEEAVDSGADKK(3)-FSCLLPDPR(3)	C-C	3	5	7	0.000130494
450	sp|Q92615|LAR4B_HUMAN (633)-sp|Q92615|LAR4B_HUMAN (654)	LPSALTATACK(10)-KPSYAEICQR(8)	C-C	3	1	2	2.57771e-05
451	sp|Q9UFC0|LRWD1_HUMAN (249)-sp|Q9UFC0|LRWD1_HUMAN (454)	ACASPSAQVEGSPVAGSDGSQPAVK(2)-LCPVASCPDAR(7)	C-C	1	3	6	0.000462464
452	sp|Q8N3C0|ASCC3_HUMAN (208)-sp|Q8N3C0|ASCC3_HUMAN (225)	FLNEHLQEACTPELKPVEK(10)-TNGSFLWCEVEK(8)	C-C	1	2	1	6.11145e-05
453	sp|Q6UB35|C1TM_HUMAN (61)-sp|Q6UB35|C1TM_HUMAN (302)	SSCSPGGR(3)-VGCGSPR(3)	C-C	7	4	3	0.000214476
454	sp|Q15233|NONO_HUMAN (145)-sp|P11142|HSP7C_HUMAN (603)	FACHSASLTVR(3)-VCNPIITK(2)	C-C	1	4	3	0.000933589
455	sp|P30041|PRDX6_HUMAN (91)-sp|P30041|PRDX6_HUMAN (209)	DINAYNCEEPTEK(7)-GVFTKELPSGK(5)	C-K	2	6	2	3.92084e-06
456	sp|P78347|GTF2I_HUMAN (215)-sp|P78347|GTF2I_HUMAN (121)	SILSPGGSCGPIK(9)-TVEDYFCFCYGK(7)	C-C	4	1	1	0.00389302
457	sp|P47756|CAPZB_HUMAN (206)-sp|Q6IBS0|TWF2_HUMAN (141)	DETVSDCSPHIANIGR(7)-HLSSCAAPAPLTSAER(5)	C-C	1	1	3	0.0008996
458	sp|P23396|RS3_HUMAN (97)-sp|P23396|RS3_HUMAN (119)	GLCAIAQAESLR(3)-ACYGVLR(2)	C-C	1	4	2	8.07736e-05
459	sp|Q15365|PCBP1_HUMAN (194)-sp|P57721|PCBP3_HUMAN (86)/sp|Q15365|PCBP1_HUMAN (194)-sp|Q15365|PCBP1_HUMAN (54)/sp|Q15365|PCBP1_HUMAN (194)-sp|Q15366|PCBP2_HUMAN (54)	VMTIPYQPMPASSPVICAGGQDR(17)-INISEGNCPER(8)	C-C	2	3	4	0.000112636
460	sp|P07199|CENPB_HUMAN (135)-sp|P07199|CENPB_HUMAN (65)	HGVVSCSGVAR(6)-YGVASTCR(7)	C-C	3	3	1	0.000601339
461	sp|Q6IA86|ELP2_HUMAN (746)-sp|Q6IA86|ELP2_HUMAN (750)	YVVAVGLECGK(9)-ICLYTWK(2)	C-C	2	4	5	6.42184e-06
462	sp|P46776|RL27A_HUMAN (70)-sp|P46776|RL27A_HUMAN (144)	RNQSFCPTVNLDK(6)-SVGGACVLVA(6)	C-C	3	4	2	0.00068322
463	sp|Q12788|TBL3_HUMAN (718)-sp|Q12788|TBL3_HUMAN (696)	FCVTWNTNSR(2)-RDPEACEK(6)	C-C	3	1	1	0.000732328
464	sp|Q9UNS1|TIM_HUMAN (1126)-sp|Q9UNS1|TIM_HUMAN (700)	VPGEQGSDEEHCK(12)-FACSTVVR(3)	C-C	2	2	1	0.0153794
465	sp|Q96N67|DOCK7_HUMAN (1944)-sp|Q96N67|DOCK7_HUMAN (1962)	FMYCTPFTLDGR(4)-AHGELHEQFKR(10)	C-K	6	7	6	0.000399223
466	sp|P36578|RL4_HUMAN (125)-sp|P36578|RL4_HUMAN (96)	YAICSALAASALPALVMSK(4)-SGQGAFGNMCR(10)	C-C	3	3	2	0.000141793
467	sp|P54886|P5CS_HUMAN (149)-sp|P54886|P5CS_HUMAN (88)	QALHSGQNQLKEMAIPVLEAR(11)-GDECGLALGR(4)	C-K	1	3	2	2.83771e-05
468	sp|Q8TEQ6|GEMI5_HUMAN (441)-sp|Q8TEQ6|GEMI5_HUMAN (433)	EGCLAFGTDDGK(3)-VTALCWHPTK(5)	C-C	2	1	3	6.36359e-05
469	sp|P55795|HNRH2_HUMAN (290)-sp|P31943|HNRH1_HUMAN (267)/sp|P55795|HNRH2_HUMAN (290)-sp|P55795|HNRH2_HUMAN (267)	YGDGGSSFQSTTGHCVHMR(15)-DLNYCFSGMSDHR(5)	C-C	9	3	4	2.87487e-06
470	sp|Q5T9A4|ATD3B_HUMAN (641)-sp|Q5T9A4|ATD3B_HUMAN (634)	PFCPPGHPLL(3)-MSCGGGR(3)	C-C	4	5	1	0.000326253
471	sp|Q9NVS9|PNPO_HUMAN (156)-sp|Q9BRA2|TXD17_HUMAN (43)	KLPEEEAECYFHSRPK(9)-SWCPDCVQAEPVVR(3)	C-C	2	1	2	0.0164416
472	sp|Q15233|NONO_HUMAN (11)-sp|Q15233|NONO_HUMAN (145)	TFNLEKQNHTPR(6)-FACHSASLTVR(3)	C-K	1	4	7	0.000286204
473	sp|P39023|RL3_HUMAN (114)-sp|P39023|RL3_HUMAN (253)/sp|P39023|RL3_HUMAN (114)-sp|Q92901|RL3L_HUMAN (253)	TVFAEHISDECKR(11)-VACIGAWHPAR(3)	C-C	3	3	2	0.023147
474	sp|Q15527|SURF2_HUMAN (29)-sp|Q15527|SURF2_HUMAN (93)	CILTGHELPCR(1)-CPEHVLR(1)	C-C	4	7	1	9.29424e-07
475	sp|P49458|SRP09_HUMAN (2)-sp|P49458|SRP09_HUMAN (39)	PQYQTWEEFSR(1)-HSDGNLCVK(7)	C-P	1	3	1	2.35113e-07
476	sp|O75191|XYLB_HUMAN (161)-sp|Q9BRA2|TXD17_HUMAN (43)	QLEAAVGGAQALSCLTGSR(14)-SWCPDCVQAEPVVR(3)	C-C	1	1	1	0.0870221
477	sp|O00743|PPP6_HUMAN (262)-sp|O00743|PPP6_HUMAN (265)	LVTVWSAPNYCYR(11)-CGNIASIMVFK(1)	C-C	1	1	3	9.12114e-07
478	sp|Q9NYH9|UTP6_HUMAN (180)-sp|Q9NYH9|UTP6_HUMAN (175)	LYKEYFR(3)-FHPECPK(5)	C-K	2	3	4	0.00107316
479	sp|P62633|CNBP_HUMAN (161)-sp|P62633|CNBP_HUMAN (158)	CGESGHLAR(1)-TSEVNCYR(6)	C-C	1	5	1	6.48832e-06
480	tr|A0A2R8YF50|A0A2R8YF50_HUMAN (388)-sp|Q8WTW4|NPRL2_HUMAN (96)/sp|O75140|DEPD5_HUMAN (416)-sp|Q8WTW4|NPRL2_HUMAN (96)	SQLFCNSFTPR(5)-TCALEPIVK(2)	C-C	1	2	1	0.0989639
481	sp|O75150|BRE1B_HUMAN (985)-sp|O75150|BRE1B_HUMAN (950)	CPKCNAAFGAHDFHR(3)-LTCPCCNTR(5)	C-K	5	1	1	0.0012035
482	sp|Q9UJX3|APC7_HUMAN (131)-sp|Q9UJX3|APC7_HUMAN (107)	VRPSTGNSASTPQSQCLPSEIEVK(16)-YTMALQQKK(8)	C-K	1	3	4	1.66098e-06
483	sp|P46020|KPB1_HUMAN (488)-sp|P46020|KPB1_HUMAN (656)	ILSHIYSSLGCNNR(11)-CGDEVAR(1)	C-C	4	2	2	3.50572e-07
484	sp|P23526|SAHH_HUMAN (421)-sp|P23526|SAHH_HUMAN (408)	QAQYLGMSCDGPFKPDHYRY(9)-LTKLTEK(3)	C-K	3	6	3	0.0115956
485	sp|P52597|HNRPF_HUMAN (290)-sp|P52597|HNRPF_HUMAN (267)	YGDSEFTVQSTTGHCVHMR(15)-DLSYCLSGMYDHR(5)	C-C	14	5	6	1.97389e-06
486	sp|P28702|RXRB_HUMAN (19)-sp|P28702|RXRB_HUMAN (30)	HAAGQCGPVGVR(6)-EMHCGVASR(4)	C-C	1	2	1	0.0267398
487	sp|P15880|RS2_HUMAN (182)-sp|P15880|RS2_HUMAN (188)	PHTVPCK(6)-CGSVLVR(1)	C-C	3	6	5	1.39628e-06
488	sp|Q15233|NONO_HUMAN (208)-sp|Q15233|NONO_HUMAN (145)	CSEGSFLLTTFPRPVTVEPMDQLDDEEGLPEK(1)-FACHSASLTVR(3)	C-C	7	9	14	0.00573526
489	sp|P49711|CTCF_HUMAN (155)-sp|P49711|CTCF_HUMAN (271)	EGLAESEPMICHTLPLPEGFQVVK(11)-TFQCELCSYTCPR(7)	C-C	2	2	1	3.90441e-06
490	sp|Q96T76|MMS19_HUMAN (554)-sp|Q96T76|MMS19_HUMAN (549)	HLCCLQALSAVSTHPSIVK(3)-VGESNLTNGDEPTQCSR(15)	C-C	7	2	7	7.40751e-07
491	sp|O43353|RIPK2_HUMAN (324)-sp|O43353|RIPK2_HUMAN (380)	LQSVSSAIHLCDK(11)-AQDCYFMK(4)	C-C	1	2	1	0.00822001
492	sp|Q9BVS5|TR61B_HUMAN (112)-sp|Q9BVS5|TR61B_HUMAN (143)	CGPTHQGSEDPSMLSQAQSATEVEER(1)-HVSPSCSTSR(6)	C-C	1	1	1	0.00557923
493	sp|Q13111|CAF1A_HUMAN (202)-sp|Q13111|CAF1A_HUMAN (207)	RGDSQECSPR(7)-SCPELTSGPR(2)	C-C	1	1	2	9.46065e-05
494	sp|P21333|FLNA_HUMAN (2543)-sp|O75369|FLNB_HUMAN (2501)	ATCAPQHGAPGPGPADASK(3)-SSTETCYSAIPK(6)	C-C	2	3	1	0.0042491
495	sp|Q9P258|RCC2_HUMAN (280)-sp|Q9P258|RCC2_HUMAN (144)	GNLYSFGCPEYGQLGHNSDGK(8)-YGCLAGVR(3)	C-C	1	2	1	0.00012997
496	sp|O95817|BAG3_HUMAN (179)-sp|O95817|BAG3_HUMAN (151)	SQSPAASDCSSSSSSASLPSSGR(9)-QCGQVAAAAAAQPPASHGPER(2)	C-C	4	10	9	2.50015e-10
497	sp|O15067|PUR4_HUMAN (1285)-sp|O15067|PUR4_HUMAN (1338)	GLAPLHWADDDGNPTEQYPLNPNGSPGGVAGICSCDGR(33)-NWTLEGSC(8)	C-C	1	1	2	5.1745e-05
498	sp|O75122|CLAP2_HUMAN (528)-sp|O75122|CLAP2_HUMAN (502)/sp|O75122|CLAP2_HUMAN (528)-sp|Q7Z460|CLAP1_HUMAN (726)	IPRPSVSQGCSR(10)-SQGCSR(4)	C-C	1	2	2	0.208197
499	sp|Q9UGP4|LIMD1_HUMAN (401)-sp|Q9UGP4|LIMD1_HUMAN (374)	LSPTSLVHPVMSTLPELSCK(19)-PGCTDLGTGPK(3)	C-C	3	2	3	0.00199183
500	sp|P11387|TOP1_HUMAN (504)-sp|Q15233|NONO_HUMAN (145)	EEGETADTVGCCSLR(11)-FACHSASLTVR(3)	C-C	1	1	1	0.00871938
501	sp|Q15185|TEBP_HUMAN (58)-sp|Q9BRA2|TXD17_HUMAN (43)	HLNEIDLFHCIDPNDSK(10)-SWCPDCVQAEPVVR(3)	C-C	9	9	5	1.96916e-05
502	sp|Q9BU76|MMTA2_HUMAN (58)-sp|Q9BU76|MMTA2_HUMAN (103)	APCAGPSREEELAAVR(3)-EDFAEVCK(7)	C-C	1	3	5	0.0193409
503	sp|P55201|BRPF1_HUMAN (515)-sp|P55201|BRPF1_HUMAN (570)	AAAPVVSVPCIPPHR(10)-NCDQVGR(2)	C-C	15	10	10	0.00114966
504	sp|Q9HB90|RRAGC_HUMAN (377)-sp|Q9HB90|RRAGC_HUMAN (358)/sp|Q9HB90|RRAGC_HUMAN (377)-sp|Q9NQL2|RRAGD_HUMAN (359)	SCGHQTSASSLK(2)-GLIDYNFHCFR(9)	C-C	3	3	3	2.31615e-06
505	sp|Q5JRX3|PREP_HUMAN (556)-sp|Q5JRX3|PREP_HUMAN (119)	PQDASCLPALK(6)-YPCRDPFFK(3)	C-C	5	4	9	7.25364e-06
506	sp|Q9Y6J0|CABIN_HUMAN (717)-sp|Q9Y6J0|CABIN_HUMAN (690)	AVVHLLRPTLCTSGFDR(11)-CQSLEEIQR(1)	C-C	1	1	3	0.0121558
507	sp|Q9Y613|FHOD1_HUMAN (43)-sp|Q9Y613|FHOD1_HUMAN (31)	APTCSLDGALPLGAQIPAVHR(4)-VQYLEDTDPFACANFPEPR(12)	C-C	2	1	1	0.0031393
508	sp|Q10570|CPSF1_HUMAN (1044)-sp|Q10570|CPSF1_HUMAN (1020)	VYAVATSTNTPCAR(12)-CTAHYVAYHVESK(1)	C-C	5	7	3	1.04981e-06
509	sp|P49458|SRP09_HUMAN (48)-sp|P49458|SRP09_HUMAN (39)	VTDDLVCLVYK(7)-HSDGNLCVK(7)	C-C	3	1	1	6.41001e-05
510	sp|P17844|DDX5_HUMAN (207)-sp|P17844|DDX5_HUMAN (234)/sp|Q92841|DDX17_HUMAN (284)-sp|P17844|DDX5_HUMAN (234)	STCIYGGAPKGPQIR(10)-LIDFLECGK(7)	C-K	6	11	9	0.000305887
511	sp|Q92667|AKAP1_HUMAN (102)-sp|Q92667|AKAP1_HUMAN (165)	LPAEPPALLQTHPPCR(15)-SAEVCK(5)	C-C	4	6	5	1.34889e-08
512	sp|Q9UHB9|SRP68_HUMAN (586)-sp|Q9UHB9|SRP68_HUMAN (562)	QANLVHFPPGFQPIPCK(16)-FETFCLDPSLVTK(5)	C-C	5	5	1	0.000569826
513	sp|P22087|FBRL_HUMAN (121)-sp|P22087|FBRL_HUMAN (99)	NLVPGESVYGEKR(12)-HEGVFICR(7)	C-K	3	3	2	0.000207695
514	sp|Q8IX18|DHX40_HUMAN (42)-sp|Q8IX18|DHX40_HUMAN (33)	GCTSQEGGTTPTFPIQK(2)-LSAVCIADREEK(5)	C-C	6	6	3	6.3411e-05
515	sp|Q15459|SF3A1_HUMAN (244)-sp|Q15459|SF3A1_HUMAN (228)	EVLDQVCYR(7)-GLFSKLK(5)	C-K	2	3	1	0.0305682
516	sp|P12532|KCRU_HUMAN (89)-sp|P12532|KCRU_HUMAN (62)	TTPTGWTLDQCIQTGVDNPGHPFIK(11)-HNNCMASHLTPAVYAR(4)	C-C	3	2	2	7.39056e-06
517	sp|O15042|SR140_HUMAN (624)-sp|O15042|SR140_HUMAN (653)	LCQIFSDLNATYR(2)-VMTCFR(4)	C-C	3	1	1	0.0381369
518	sp|P49411|EFTU_HUMAN (147)-sp|P49411|EFTU_HUMAN (127)	NMITGTAPLDGCILVVAANDGPMPQTR(12)-HYAHTDCPGHADYVK(7)	C-C	6	3	4	0.000686272
519	sp|P04183|KITH_HUMAN (206)-sp|P04183|KITH_HUMAN (230)	ENCPVPGKPGEAVAAR(3)-LFAPQQILQCSPAN(10)	C-C	10	5	4	6.02312e-06
520	sp|Q00839|HNRPU_HUMAN (594)-sp|Q00839|HNRPU_HUMAN (607)	MCLFAGFQR(2)-AVVVCPK(5)	C-C	4	5	6	1.69369e-06
521	sp|Q14980|NUMA1_HUMAN (1937)-sp|Q14980|NUMA1_HUMAN (1930)	TCYPLESR(2)-VCPPHLK(2)	C-C	1	1	4	1.81087e-06
522	sp|Q13415|ORC1_HUMAN (506)-sp|Q13415|ORC1_HUMAN (469)	LHVSAVPESLPCR(12)-CAAPQIR(1)	C-C	1	1	2	2.06825e-05
523	sp|Q5H9R7|PP6R3_HUMAN (844)-sp|Q5H9R7|PP6R3_HUMAN (836)	CAAPRPPSSSPEQR(1)-DAEECPETAEAK(5)	C-C	1	1	2	1.63691e-05
524	sp|P23526|SAHH_HUMAN (421)-sp|P23526|SAHH_HUMAN (408)	QAQYLGMSCDGPFKPDHYR(9)-LTKLTEK(3)	C-K	8	6	11	0.00134214
525	sp|P04350|TBB4A_HUMAN (239)-tr|A0A0B4J269|A0A0B4J269_HUMAN (650)/sp|P04350|TBB4A_HUMAN (239)-sp|A6NNZ2|TBB8L_HUMAN (303)/sp|P04350|TBB4A_HUMAN (239)-sp|P04350|TBB4A_HUMAN (303)/sp|P04350|TBB4A_HUMAN (239)-sp|P07437|TBB5_HUMAN (303)/sp|P04350|TBB4A_HUMAN (239)-sp|P68371|TBB4B_HUMAN (303)/sp|P04350|TBB4A_HUMAN (239)-sp|Q13509|TBB3_HUMAN (303)/sp|P04350|TBB4A_HUMAN (239)-sp|Q13885|TBB2A_HUMAN (303)/…	LTTPTYGDLNHLVSATMSGVTTCLR(23)-NMMAACDPR(6)	C-C	3	4	8	0.00788693
526	sp|Q9UGU0|TCF20_HUMAN (1163)-sp|Q9UGU0|TCF20_HUMAN (1188)	CLMSSDGLPNK(1)-LQESCWDLSR(5)	C-C	6	7	7	1.15397e-06
527	sp|Q9BRA2|TXD17_HUMAN (43)-sp|P11172|UMPS_HUMAN (304)	SWCPDCVQAEPVVR(3)-CHEFLIFEDR(1)	C-C	1	1	1	0.000752031
528	sp|Q9ULW0|TPX2_HUMAN (145)-sp|Q9ULW0|TPX2_HUMAN (198)	CATPVIIDEILPSKK(1)-HTVPCMPPAK(5)	C-C	1	3	3	0.0060518
529	sp|Q08211|DHX9_HUMAN (497)-sp|Q08211|DHX9_HUMAN (469)	KLEAGIR(1)-SCGYSVR(2)	C-K	7	4	3	2.44294e-05
530	sp|Q92598|HS105_HUMAN (53)-sp|Q92598|HS105_HUMAN (34)	TIGVAAKNQQITHANNTVSNFK(7)-CTPSVISFGSK(1)	C-K	9	7	3	6.4756e-05
531	sp|Q9BRA2|TXD17_HUMAN (43)-sp|O75131|CPNE3_HUMAN (54)	SWCPDCVQAEPVVR(3)-NCLNPQFSK(2)	C-C	2	3	3	0.000117877
532	sp|O00443|P3C2A_HUMAN (486)-sp|O00443|P3C2A_HUMAN (418)	VCGQEEVLQNNHCLGSHEHIQNCR(13)-NICGENASVK(3)	C-C	4	3	1	7.80206e-05
533	sp|Q99575|POP1_HUMAN (777)-sp|Q99575|POP1_HUMAN (745)	EAEEVMDAGCQESAGPER(10)-RSEVPCAPMPK(6)	C-C	2	3	1	9.38114e-06
534	sp|Q99873|ANM1_HUMAN (272)-sp|Q99873|ANM1_HUMAN (250)	VEDLTFTSPFCLQVK(11)-QLVTNACLIK(7)	C-C	5	1	3	0.00134862
535	sp|Q12874|SF3A3_HUMAN (437)-sp|Q12874|SF3A3_HUMAN (274)	CLGIPNTAHFANVTQIEDAVSLWAK(1)-CGGTLEER(1)	C-C	2	4	1	0.000911962
536	sp|Q9ULJ3|ZBT21_HUMAN (129)-sp|Q9ULJ3|ZBT21_HUMAN (152)	TPQAPFPTCPNR(9)-SVIVCQSR(5)	C-C	1	4	1	0.000212342
537	sp|Q9BXP5|SRRT_HUMAN (412)-sp|Q9BXP5|SRRT_HUMAN (490)	DAAGLECKPRPLHK(7)-LRECELSPGVNR(4)	C-C	1	4	1	3.63354e-06
538	sp|Q96KR1|ZFR_HUMAN (340)-sp|Q96KR1|ZFR_HUMAN (354)	ISCAGPQTYK(3)-EHLEGQKHK(7)	C-K	1	1	1	0.000107891
539	sp|P23528|COF1_HUMAN (139)-sp|P60709|ACTB_HUMAN (328)/sp|P23528|COF1_HUMAN (139)-sp|P62736|ACTA_HUMAN (330)/sp|P23528|COF1_HUMAN (139)-sp|P63261|ACTG_HUMAN (328)/sp|P23528|COF1_HUMAN (139)-sp|P63267|ACTH_HUMAN (329)/sp|P23528|COF1_HUMAN (139)-sp|P68032|ACTC_HUMAN (330)/sp|P23528|COF1_HUMAN (139)-sp|P68133|ACTS_HUMAN (330)/sp|P23528|COF1_HUMAN (139)-sp|Q562R1|ACTBL_HUMAN (329)/sp|P23528|COF1_HUMAN…	HELQANCYEEVK(7)-IKIIAPPER(2)	C-K	3	2	3	0.0125677
540	sp|O60841|IF2P_HUMAN (749)-sp|O60841|IF2P_HUMAN (853)	CPFIVALNK(1)-LAHCEELR(4)	C-C	2	5	2	5.08696e-08
541	sp|P31943|HNRH1_HUMAN (267)-sp|P31943|HNRH1_HUMAN (34)/sp|P31943|HNRH1_HUMAN (267)-sp|P55795|HNRH2_HUMAN (34)/sp|P55795|HNRH2_HUMAN (267)-sp|P31943|HNRH1_HUMAN (34)/sp|P55795|HNRH2_HUMAN (267)-sp|P55795|HNRH2_HUMAN (34)	DLNYCFSGMSDHR(5)-FFSDCK(5)	C-C	3	2	1	0.0318722
542	sp|P17098|ZNF8_HUMAN (94)-sp|P17098|ZNF8_HUMAN (143)	GTTQGCHPAWEPR(6)-DRECQSQSLALK(4)	C-C	1	1	1	0.00138456
543	sp|Q8TC76|F110B_HUMAN (248)-sp|Q8TC76|F110B_HUMAN (86)	SPEADPVEPACGVSR(11)-PAVLAKPPVCPAAK(10)	C-C	2	3	2	2.0039e-07
544	sp|Q9BRA2|TXD17_HUMAN (43)-sp|Q9BRA2|TXD17_HUMAN (78)	SWCPDCVQAEPVVR(3)-PYWKDPNNDFRK(4)	C-K	217	178	158	4.72776e-10
545	sp|P0DPH7|TBA3C_HUMAN (295)-sp|P68363|TBA1B_HUMAN (347)/sp|P0DPH7|TBA3C_HUMAN (295)-sp|P68366|TBA4A_HUMAN (347)/sp|P0DPH7|TBA3C_HUMAN (295)-gi|CON_IPI00700865.3|ENSEMBL:ENSBTAP00000016242 (347)/sp|P0DPH8|TBA3D_HUMAN (295)-sp|P68363|TBA1B_HUMAN (347)/sp|P0DPH8|TBA3D_HUMAN (295)-sp|P68366|TBA4A_HUMAN (347)/sp|P0DPH8|TBA3D_HUMAN (295)-gi|CON_IPI00700865.3|ENSEMBL:ENSBTAP00000016242 (347)/sp|P68363|T…	AYHEQLSVAEITNACFEPANQMVK(15)-SIQFVDWCPTGFK(8)	C-C	3	2	4	9.69942e-09
546	sp|Q96RQ3|MCCA_HUMAN (332)-sp|Q96RQ3|MCCA_HUMAN (301)	HNFCFMEMNTR(4)-KLGEAAVR(1)	C-K	4	1	2	0.011744
547	sp|P49368|TCPG_HUMAN (213)-sp|P17987|TCPA_HUMAN (397)	IPGGIIEDSCVLR(10)-SLHDALCVVK(7)	C-C	1	1	4	0.000378726
548	sp|P22102|PUR2_HUMAN (41)-sp|Q9BRA2|TXD17_HUMAN (43)	QVLVAPGNAGTACSEK(13)-SWCPDCVQAEPVVR(3)	C-C	2	2	3	0.000383484
549	sp|P48643|TCPE_HUMAN (253)-sp|P48643|TCPE_HUMAN (377)	IAILTCPFEPPKPK(6)-MLVIEQCK(7)	C-C	4	1	3	0.00448077
550	sp|Q8TC07|TBC15_HUMAN (184)-sp|Q8TC07|TBC15_HUMAN (197)	YVVLCESPQDK(5)-RTLLVNCQNK(7)	C-C	4	3	5	6.4883e-05
551	sp|Q9Y3B4|SF3B6_HUMAN (29)-sp|Q9Y3B4|SF3B6_HUMAN (83)	NLPYKITAEEMYDIFGK(5)-NACDHLSGFNVCNR(12)	C-K	3	6	11	4.31154e-07
552	sp|Q9BRA2|TXD17_HUMAN (43)-sp|P10599|THIO_HUMAN (73)	SWCPDCVQAEPVVR(3)-CMPTFQFFK(1)	C-C	6	5	2	3.71023e-07
553	sp|Q9BXB4|OSB11_HUMAN (34)-sp|Q9BXB4|OSB11_HUMAN (153)	NSSCGGGISSSSSSR(4)-LQICTQHHTEAIGK(4)	C-C	2	3	2	0.000104926
554	sp|Q9UPT9|UBP22_HUMAN (44)-sp|Q9UPT9|UBP22_HUMAN (61)	AIYQCFVWSGTAEAR(5)-SCICHVCGVHLNR(2)	C-C	10	7	6	7.19856e-08
555	sp|O60343|TBCD4_HUMAN (316)-sp|O60343|TBCD4_HUMAN (295)	CSSVTGVQR(1)-VCFPER(2)	C-C	9	9	7	6.73379e-05
556	sp|P13639|EF2_HUMAN (252)-sp|P13639|EF2_HUMAN (259)	KVEDMMK(1)-KLWGDR(1)	K-K	3	3	1	3.2027e-05
557	sp|P22061|PIMT_HUMAN (95)-sp|P22061|PIMT_HUMAN (102)	ALDVGSGSGILTACFAR(14)-MVGCTGK(4)	C-C	8	9	7	0.000222005
558	sp|Q9BUL9|RPP25_HUMAN (16)-sp|Q9BUL9|RPP25_HUMAN (70)	SEEAPAGCGAEGGGPGSGPFADLAPGAVHMR(8)-AIVFSGCGR(7)	C-C	3	13	6	0.00108
559	sp|Q9UQR0|SCML2_HUMAN (324)-sp|Q9UQR0|SCML2_HUMAN (350)	EKPLPVICSTSAASLK(8)-DVASGPCK(7)	C-C	3	4	3	0.000187486
560	sp|O95757|HS74L_HUMAN (540)-sp|O95757|HS74L_HUMAN (417)	CHAEHTPEEEIDHTGAK(1)-TSFEDGSGECEVFCK(10)	C-C	4	5	4	2.27871e-06
561	sp|Q13485|SMAD4_HUMAN (123)-sp|Q13485|SMAD4_HUMAN (115)	CDSVCVNPYHYER(1)-YCQYAFDLK(2)	C-C	4	1	1	2.85421e-05
562	sp|P0DPH7|TBA3C_HUMAN (370)-sp|P68363|TBA1B_HUMAN (347)/sp|P0DPH7|TBA3C_HUMAN (370)-sp|P68366|TBA4A_HUMAN (347)/sp|P0DPH7|TBA3C_HUMAN (370)-gi|CON_IPI00700865.3|ENSEMBL:ENSBTAP00000016242 (347)/sp|P0DPH8|TBA3D_HUMAN (370)-sp|P68363|TBA1B_HUMAN (347)/sp|P0DPH8|TBA3D_HUMAN (370)-sp|P68366|TBA4A_HUMAN (347)/sp|P0DPH8|TBA3D_HUMAN (370)-gi|CON_IPI00700865.3|ENSEMBL:ENSBTAP00000016242 (347)/sp|P68363|T…	VGINYQPPTVVPGGDLAKVQR(18)-SIQFVDWCPTGFK(8)	C-K	11	3	11	0.000820898
563	sp|Q96S59|RANB9_HUMAN (513)-sp|Q96S59|RANB9_HUMAN (527)	GSTAHFSGFESCSNGVISNK(12)-AHQSYCHSNK(6)	C-C	1	8	1	0.000608357
564	sp|Q14151|SAFB2_HUMAN (361)-sp|Q14151|SAFB2_HUMAN (437)/sp|Q14151|SAFB2_HUMAN (361)-sp|Q15424|SAFB1_HUMAN (436)/sp|Q15424|SAFB1_HUMAN (362)-sp|Q14151|SAFB2_HUMAN (437)/sp|Q15424|SAFB1_HUMAN (362)-sp|Q15424|SAFB1_HUMAN (436)	KFDFDACNEVPPAPK(7)-VVGAKVVTNAR(5)	C-K	3	5	8	0.000311011
565	sp|P21333|FLNA_HUMAN (2543)-sp|P21333|FLNA_HUMAN (2199)	ATCAPQHGAPGPGPADASK(3)-THEAEIVEGENHTYCIR(15)	C-C	6	4	3	4.85616e-05
566	sp|Q00341|VIGLN_HUMAN (948)-sp|Q00341|VIGLN_HUMAN (940)	CDIIIISGR(1)-DCDPGSPR(2)	C-C	7	5	4	6.49865e-07
567	sp|Q9HC98|NEK6_HUMAN (264)-sp|Q9HC98|NEK6_HUMAN (258)	IEQCDYPPLPGEHYSEK(4)-MNLFSLCQK(7)	C-C	3	3	2	0.000402827
568	sp|O43175|SERA_HUMAN (281)-sp|O43175|SERA_HUMAN (369)	ALVDHENVISCPHLGASTK(11)-NAGNCLSPAVIVGLLK(5)	C-C	2	8	4	4.91408e-06
569	sp|Q9BXP5|SRRT_HUMAN (490)-sp|Q9BXP5|SRRT_HUMAN (479)	LRECELSPGVNR(4)-EICWNLQNIR(3)	C-C	3	1	3	1.4623e-05
570	sp|Q9BRA2|TXD17_HUMAN (43)-sp|Q99614|TTC1_HUMAN (149)	SWCPDCVQAEPVVR(3)-ALEMCPSCFQK(8)	C-C	3	8	2	6.60611e-07
571	sp|Q8NC51|PAIRB_HUMAN (11)-sp|Q9BRA2|TXD17_HUMAN (43)	PGHLQEGFGCVVTNR(10)-SWCPDCVQAEPVVR(3)	C-C	3	1	1	0.0026896
572	sp|Q96H79|ZCCHL_HUMAN (121)-sp|Q9BRA2|TXD17_HUMAN (43)	DCWSTCTLSHDIHTPVNMQVLK(2)-SWCPDCVQAEPVVR(3)	C-C	1	1	2	0.00405085
573	sp|P36551|HEM6_HUMAN (198)-sp|P36551|HEM6_HUMAN (373)	EGGGGISCVLQDGCVFEK(14)-HCDDSFTPQEK(2)	C-C	5	3	3	6.55091e-06
574	sp|Q8IY67|RAVR1_HUMAN (239)-sp|Q8IY67|RAVR1_HUMAN (297)	LPPGFNDVDALCR(12)-VSFCAPGPPGR(4)	C-C	2	4	2	8.32693e-07
575	sp|P13639|EF2_HUMAN (41)-sp|P13639|EF2_HUMAN (337)	STLTDSLVCK(9)-PLLKAVMR(4)	C-K	7	3	3	8.6424e-08
576	sp|Q9NVU0|RPC5_HUMAN (553)-sp|Q9NVU0|RPC5_HUMAN (456)	AAGTDSFNGHPPQGCASTPVAR(15)-KPDAQSGPAGLVCGDQR(13)	C-C	2	4	1	0.0206614
577	sp|Q6W2J9|BCOR_HUMAN (1436)-sp|Q6W2J9|BCOR_HUMAN (1488)	LQQLLPASQSTQLPCSSSPQETTQSR(15)-ICDVNHR(2)	C-C	3	4	2	4.00076e-05
578	sp|Q15233|NONO_HUMAN (145)-sp|Q9UKX7|NUP50_HUMAN (151)	FACHSASLTVR(3)-ACVGNAYHK(2)	C-C	9	10	3	0.000109875
579	sp|Q15233|NONO_HUMAN (145)-sp|Q15233|NONO_HUMAN (107)	FACHSASLTVR(3)-AGEVFIHKDK(8)	C-K	6	4	2	0.000796728
580	sp|Q99614|TTC1_HUMAN (28)-sp|Q99614|TTC1_HUMAN (8)	VTDTQEAECAGPPVPDPK(9)-SENCGVPEDLLNGLK(4)	C-C	2	1	4	4.34144e-06
581	sp|Q15459|SF3A1_HUMAN (244)-sp|Q15459|SF3A1_HUMAN (231)	EVLDQVCYR(7)-KEAENPR(1)	C-K	2	4	1	0.000496654
582	sp|Q9BQG0|MBB1A_HUMAN (884)-sp|Q9BQG0|MBB1A_HUMAN (890)	IFTHHLCR(7)-YCHDLGER(2)	C-C	4	3	3	0.00466399
583	sp|Q6KC79|NIPBL_HUMAN (304)-sp|Q6KC79|NIPBL_HUMAN (279)	GSRPPLILQSQSLPCSSPR(15)-SPQPVCSPAGSEGTPK(6)	C-C	9	5	1	2.35334e-11
584	sp|P49756|RBM25_HUMAN (83)-sp|P49756|RBM25_HUMAN (135)	ENDENCGPTTTVFVGNISEK(6)-LQAFGFCEYKEPESTLR(10)	C-K	3	1	1	6.74091e-07
585	sp|P17812|PYRG1_HUMAN (243)-sp|P17812|PYRG1_HUMAN (218)	ISMFCHVEPEQVICVHDVSSIYR(14)-CSNPLDTSVK(1)	C-C	4	1	4	5.54893e-06
586	sp|Q9UGI8|TES_HUMAN (196)-sp|Q9UGI8|TES_HUMAN (164)	LPCEMDAQGPK(3)-CHELSPR(1)	C-C	3	3	2	0.000932508
587	sp|Q9BRA2|TXD17_HUMAN (43)-sp|Q9P258|RCC2_HUMAN (428)	SWCPDCVQAEPVVR(3)-AVQDLCGWR(6)	C-C	17	15	16	0.000366667
588	sp|P78371|TCPB_HUMAN (522)-sp|P78371|TCPB_HUMAN (535)	VDNIIKAAPR(6)-RVPDHHPC(8)	C-K	3	6	4	0.000164466
589	sp|Q9NW08|RPC2_HUMAN (1099)-sp|Q9NW08|RPC2_HUMAN (1110)	SSCHVSSLR(3)-IPYACK(5)	C-C	1	1	2	0.00263078
590	sp|Q9P258|RCC2_HUMAN (305)-sp|Q9P258|RCC2_HUMAN (144)	IEYDCELVPR(5)-YGCLAGVR(3)	C-C	3	3	4	0.00699361
591	sp|O00232|PSD12_HUMAN (255)-sp|O00232|PSD12_HUMAN (221)	AIYDTPCIQAESEK(7)-FFQEENTEKLK(9)	C-K	5	2	2	0.0186772
592	sp|O00507|USP9Y_HUMAN (693)-sp|O00507|USP9Y_HUMAN (700)/sp|O00507|USP9Y_HUMAN (693)-sp|Q93008|USP9X_HUMAN (699)/sp|Q93008|USP9X_HUMAN (692)-sp|O00507|USP9Y_HUMAN (700)/sp|Q93008|USP9X_HUMAN (692)-sp|Q93008|USP9X_HUMAN (699)	CLAENAVYLCDR(10)-EACFKWYSK(5)	C-K	4	8	7	0.000728933
593	sp|Q92945|FUBP2_HUMAN (473)-sp|Q92945|FUBP2_HUMAN (436)	QLPPNGDPNFKLFIIR(11)-CGLVIGR(1)	C-K	14	12	16	6.28931e-10
594	sp|Q96F45|ZN503_HUMAN (286)-sp|Q96F45|ZN503_HUMAN (219)	ISCGGGINVDVNQHPDGGPGGK(3)-VPSATCQPFTPR(6)	C-C	8	3	3	4.48115e-05
595	sp|P12755|SKI_HUMAN (435)-sp|P12755|SKI_HUMAN (449)	VVSSPPCAAAVSR(7)-APEPLATCTQPR(8)	C-C	5	5	4	0.000186568
596	sp|O75323|NIPS2_HUMAN (108)-sp|O75323|NIPS2_HUMAN (93)	HYPCTLVGTWNTWYGEQDQAVHLWR(4)-ICQEVLPK(2)	C-C	4	5	3	0.000126101
597	tr|M0QYT0|M0QYT0_HUMAN (150)-tr|M0QYT0|M0QYT0_HUMAN (69)/tr|M0QYT0|M0QYT0_HUMAN (150)-sp|P14866|HNRPL_HUMAN (452)/tr|M0QYT0|M0QYT0_HUMAN (150)-sp|Q8WVV9|HNRLL_HUMAN (405)/tr|M0R076|M0R076_HUMAN (42)-tr|M0QYT0|M0QYT0_HUMAN (69)/tr|M0R076|M0R076_HUMAN (42)-sp|P14866|HNRPL_HUMAN (452)/tr|M0R076|M0R076_HUMAN (42)-sp|Q8WVV9|HNRLL_HUMAN (405)/sp|P14866|HNRPL_HUMAN (533)-tr|M0QYT0|M0QYT0_HUMAN (69)/sp|P…	RPSSVKVFSGK(6)-LNVCVSK(4)	C-K	1	2	1	0.0011242
598	sp|P60981|DEST_HUMAN (135)-sp|P60981|DEST_HUMAN (147)	HECQANGPEDLNR(3)-ACIAEK(2)	C-C	7	7	12	0.000178946
599	sp|Q7Z6Z7|HUWE1_HUMAN (3259)-sp|Q7Z6Z7|HUWE1_HUMAN (3239)	SCGSSSHENRPLDLLHK(2)-SSESELCIETPK(7)	C-C	2	2	2	0.000674934
600	sp|O60942|MCE1_HUMAN (419)-sp|O60942|MCE1_HUMAN (565)	NKPFFDICTSR(8)-CTAASQGQK(1)	C-C	4	5	2	3.34676e-05
601	sp|P22681|CBL_HUMAN (353)-sp|P22681|CBL_HUMAN (508)	NQNPDLTGLCEPTPQDHIK(10)-VCVPSSASALGTASK(2)	C-C	5	1	3	1.04051e-05
602	sp|Q15233|NONO_HUMAN (145)-sp|O43143|DHX15_HUMAN (190)	FACHSASLTVR(3)-RGVACTQPR(5)	C-C	2	4	2	0.222088
603	sp|O15067|PUR4_HUMAN (584)-sp|O15067|PUR4_HUMAN (606)	CPACFVGTITGDRR(1)-ECPVRR(2)	C-C	2	2	1	0.0710303
604	sp|P29597|TYK2_HUMAN (392)-sp|P29597|TYK2_HUMAN (278)	EHCVSIHR(3)-VPVCHLR(4)	C-C	4	2	3	0.00258942
605	sp|P11387|TOP1_HUMAN (630)-sp|P11387|TOP1_HUMAN (733)	AVAILCNHQR(6)-ITVAWCK(6)	C-C	4	5	2	1.98497e-05
606	sp|P27635|RL10_HUMAN (195)-sp|P27635|RL10_HUMAN (105)/sp|P27635|RL10_HUMAN (195)-sp|Q96L21|RL10L_HUMAN (105)	RLIPDGCGVK(7)-MLSCAGADR(4)	C-C	2	2	1	0.00202603
607	sp|P39023|RL3_HUMAN (253)-sp|P39023|RL3_HUMAN (30)/sp|Q92901|RL3L_HUMAN (253)-sp|P39023|RL3_HUMAN (30)	VACIGAWHPAR(3)-VKSFPK(2)	C-K	3	2	1	0.00019931
608	sp|P0DN79|CBSL_HUMAN (15)-sp|P0DN79|CBSL_HUMAN (52)/sp|P0DN79|CBSL_HUMAN (15)-sp|P35520|CBS_HUMAN (52)/sp|P35520|CBS_HUMAN (15)-sp|P0DN79|CBSL_HUMAN (52)/sp|P35520|CBS_HUMAN (15)-sp|P35520|CBS_HUMAN (52)	PSETPQAEVGPTGCPHR(14)-CTWQLGR(1)	C-C	7	7	7	7.49908e-08
609	sp|Q96S15|WDR24_HUMAN (607)-sp|Q6PJI9|WDR59_HUMAN (654)	GGSCGLPLMNSFNLK(4)-VIIQDIACLLPVHK(8)	C-C	6	4	4	0.00387657
610	sp|Q9HCJ3|RAVR2_HUMAN (595)-sp|Q9HCJ3|RAVR2_HUMAN (631)	NPYLNLASVLPSVCLSSPASK(14)-CIAYSPPFGDYAQVSSLR(1)	C-C	6	5	1	1.45515e-05
611	sp|Q6P1L8|RM14_HUMAN (90)-sp|Q6P1L8|RM14_HUMAN (57)	ALIVGHCMPGPR(7)-CIHVYK(1)	C-C	1	3	2	2.21351e-08
612	sp|Q14980|NUMA1_HUMAN (80)-sp|Q14980|NUMA1_HUMAN (65)	HPSSPECLVSAQK(7)-LDFVCSFLQK(5)	C-C	2	5	4	3.00149e-06
613	sp|Q7L2E3|DHX30_HUMAN (346)-sp|Q7L2E3|DHX30_HUMAN (1183)	RPCTIQVPEPILR(3)-GPCGSFDVR(3)	C-C	33	34	31	9.0345e-10
614	sp|Q9UIG0|BAZ1B_HUMAN (156)-sp|Q9UIG0|BAZ1B_HUMAN (338)	SDGACDSPSSDK(5)-LWCHVHLK(3)	C-C	4	4	5	1.54977e-05
615	sp|Q96HS1|PGAM5_HUMAN (144)-sp|Q96HS1|PGAM5_HUMAN (168)	FNKIVHSSMTR(3)-HLPGVCK(6)	C-K	6	20	20	3.47699e-09
616	sp|Q15233|NONO_HUMAN (145)-sp|Q15233|NONO_HUMAN (243)	FACHSASLTVR(3)-LVIKNQQFHK(4)	C-K	2	4	4	2.08028e-05
617	sp|Q9UKN8|TF3C4_HUMAN (327)-sp|Q9UKN8|TF3C4_HUMAN (257)	KMSGLIVGSAFGPIK(1)-MEWSGICTTQQVK(7)	C-K	3	3	1	0.000793407
618	sp|Q9BRA2|TXD17_HUMAN (43)-sp|P13639|EF2_HUMAN (567)	SWCPDCVQAEPVVR(3)-DLEEDHACIPIK(8)	C-C	3	1	3	0.0352736
619	sp|Q99439|CNN2_HUMAN (164)-sp|Q99439|CNN2_HUMAN (175)	AGQCVIGLQMGTNK(4)-CASQSGMTAYGTR(1)	C-C	4	2	1	3.36796e-06
620	sp|Q9BU76|MMTA2_HUMAN (58)-sp|Q9BU76|MMTA2_HUMAN (179)	APCAGPSREEELAAVR(3)-AEDQTESSCESHR(9)	C-C	2	1	2	0.000783505
621	sp|Q8TC07|TBC15_HUMAN (184)-sp|Q8TC07|TBC15_HUMAN (197)	YVVLCESPQDKR(5)-TLLVNCQNK(6)	C-C	11	8	15	2.4422e-05
622	sp|Q13045|FLII_HUMAN (1265)-sp|Q13045|FLII_HUMAN (1247)	CFHAWSAFCK(9)-KGNEQHAFTR(1)	C-K	3	5	3	0.000136471
623	sp|Q6PJG6|BRAT1_HUMAN (326)-sp|Q6PJG6|BRAT1_HUMAN (361)	TQAFQVLLQPLACVLK(13)-SSCAGLLCR(3)	C-C	3	3	3	0.000584044
624	sp|Q7Z3K3|POGZ_HUMAN (986)-sp|Q7Z3K3|POGZ_HUMAN (1273)	VVLFALCCNTEQAAEHFR(7)-TVKNFLHK(3)	C-K	3	4	3	0.000142555
625	sp|Q8N9N5|BANP_HUMAN (108)-sp|Q8N9N5|BANP_HUMAN (113)	QHSPIQVPMVAGSPLGATQTCNK(21)-CVVPQTTVILNNDR(1)	C-C	3	10	12	4.70873e-05
626	sp|P26368|U2AF2_HUMAN (429)-sp|P26368|U2AF2_HUMAN (464)	SIEIPRPVDGVEVPGCGK(16)-YCDPDSYHR(2)	C-C	4	2	3	0.000164157
627	sp|Q9Y5M8|SRPRB_HUMAN (179)-sp|Q9Y5M8|SRPRB_HUMAN (246)	NTPSFLIACNK(9)-VEFLECSAK(6)	C-C	4	3	2	3.4072e-05
628	sp|P52272|HNRPM_HUMAN (145)-sp|P52272|HNRPM_HUMAN (114)	VKEDPDGEHAR(2)-GCAVVEFK(2)	C-K	4	5	2	1.00873e-07
629	sp|Q8TEQ6|GEMI5_HUMAN (806)-sp|Q8TEQ6|GEMI5_HUMAN (973)	EPVICTPVSSGFEK(5)-QLCFQDQYVK(3)	C-C	4	1	5	6.90652e-05
630	sp|P78371|TCPB_HUMAN (535)-sp|P50991|TCPD_HUMAN (2)	RVPDHHPC(8)-PENVAPR(1)	C-P	10	21	32	0.0110777
631	sp|O75934|SPF27_HUMAN (106)-sp|O75934|SPF27_HUMAN (132)	NDITAWQECVNNSMAQLEHQAVR(9)-IENLELMSQHGCNAWK(12)	C-C	7	2	3	1.20755e-07
632	sp|Q9BRA2|TXD17_HUMAN (43)-sp|O00273|DFFA_HUMAN (38)	SWCPDCVQAEPVVR(3)-EQHGVAASCLEDLR(9)	C-C	2	2	2	0.00293883
633	sp|Q6ZN17|LN28B_HUMAN (201)-sp|Q6ZN17|LN28B_HUMAN (187)	EVGGGHGCTSPPFPQEAR(8)-QEAESQPCTSTLPR(8)	C-C	6	2	2	9.64752e-06
634	sp|P04350|TBB4A_HUMAN (12)-tr|A0A0B4J269|A0A0B4J269_HUMAN (650)/sp|P04350|TBB4A_HUMAN (12)-sp|A6NNZ2|TBB8L_HUMAN (303)/sp|P04350|TBB4A_HUMAN (12)-sp|P04350|TBB4A_HUMAN (303)/sp|P04350|TBB4A_HUMAN (12)-sp|P07437|TBB5_HUMAN (303)/sp|P04350|TBB4A_HUMAN (12)-sp|P68371|TBB4B_HUMAN (303)/sp|P04350|TBB4A_HUMAN (12)-sp|Q13509|TBB3_HUMAN (303)/sp|P04350|TBB4A_HUMAN (12)-sp|Q13885|TBB2A_HUMAN (303)/sp|P043…	EIVHLQAGQCGNQIGAK(10)-NMMAACDPR(6)	C-C	8	4	12	0.00212958
635	sp|Q96S15|WDR24_HUMAN (587)-sp|Q96S15|WDR24_HUMAN (607)	IIYCSPGLVPTANLNHSVGK(4)-GGSCGLPLMNSFNLK(4)	C-C	5	1	5	3.72694e-05
636	tr|A0A087WXM4|A0A087WXM4_HUMAN (35)-sp|Q16670|ZSC26_HUMAN (196)/sp|Q16670|ZSC26_HUMAN (169)-sp|Q16670|ZSC26_HUMAN (196)	HECEVTKPEK(3)-LIVVTDSCGR(8)	C-C	2	1	2	9.58817e-05
637	sp|P27635|RL10_HUMAN (49)-sp|P27635|RL10_HUMAN (105)/sp|P27635|RL10_HUMAN (49)-sp|Q96L21|RL10L_HUMAN (105)	AKVDEFPLCGHMVSDEYEQLSSEALEAAR(9)-MLSCAGADR(4)	C-C	1	1	2	0.0168073
638	sp|Q9BTE3|MCMBP_HUMAN (325)-sp|Q9BTE3|MCMBP_HUMAN (249)	LQHINPLLPACLNK(11)-VYEDWDCFK(7)	C-C	12	11	5	2.10667e-06
639	sp|Q14839|CHD4_HUMAN (1827)-sp|Q8WXI9|P66B_HUMAN (454)	FAEVECLAESHQHLSK(6)-ALKAEHTNR(3)	C-K	4	9	2	0.0659305
640	sp|Q92945|FUBP2_HUMAN (436)-sp|Q92945|FUBP2_HUMAN (379)	CGLVIGR(1)-CEHAAR(1)	C-C	4	8	8	9.71523e-07
641	sp|P49589|SYCC_HUMAN (27)-sp|P49589|SYCC_HUMAN (503)	VQPQWSPPAGTQPCR(14)-TAIHKALCDNVDTR(5)	C-K	1	6	9	0.000498953
642	sp|O75643|U520_HUMAN (1580)-sp|O75643|U520_HUMAN (1592)	LTAIDILTTCAADIQR(10)-FLHCTEK(4)	C-C	9	7	6	0.000107643
643	sp|Q14151|SAFB2_HUMAN (224)-sp|Q15424|SAFB1_HUMAN (463)/sp|Q15424|SAFB1_HUMAN (225)-sp|Q15424|SAFB1_HUMAN (463)	ILDILGETCK(9)-CINHLHK(1)	C-C	7	2	2	3.06361e-05
644	sp|P46776|RL27A_HUMAN (70)-sp|P46776|RL27A_HUMAN (110)	NQSFCPTVNLDK(5)-SGYYKVLGK(5)	C-K	4	1	2	0.00255866
645	sp|P68363|TBA1B_HUMAN (347)-sp|A6NHL2|TBAL3_HUMAN (323)/sp|P68363|TBA1B_HUMAN (347)-sp|P68363|TBA1B_HUMAN (316)/sp|P68363|TBA1B_HUMAN (347)-sp|P68366|TBA4A_HUMAN (316)/sp|P68363|TBA1B_HUMAN (347)-sp|Q71U36|TBA1A_HUMAN (316)/sp|P68363|TBA1B_HUMAN (347)-sp|Q9BQE3|TBA1C_HUMAN (316)/sp|P68363|TBA1B_HUMAN (347)-gi|CON_IPI00700865.3|ENSEMBL:ENSBTAP00000016242 (316)/sp|P68366|TBA4A_HUMAN (347)-sp|A6NHL2…	SIQFVDWCPTGFK(8)-YMACCLLYR(5)	C-C	6	8	8	5.28346e-08
646	sp|Q96JM7|LMBL3_HUMAN (682)-sp|Q9UHJ3|SMBT1_HUMAN (850)	SPIPCLPLR(5)-LCHHIER(2)	C-C	3	6	6	0.0229686
647	sp|Q9BRA2|TXD17_HUMAN (78)-sp|Q9BRA2|TXD17_HUMAN (78)	PYWKDPNNDFRK(4)-PYWKDPNNDFR(4)	K-K	13	19	15	5.94738e-10
648	sp|Q16630|CPSF6_HUMAN (476)-sp|Q16630|CPSF6_HUMAN (159)	VLISSLQDCLHGIESK(9)-RELHGQNPVVTPCNK(13)	C-C	3	2	2	0.000387634
649	sp|Q9NZC9|SMAL1_HUMAN (108)-sp|Q9NZC9|SMAL1_HUMAN (62)	KPEEMPTACPGHSPR(9)-ESCKPVSHGVIFK(3)	C-C	2	2	2	3.98368e-06
650	sp|P68363|TBA1B_HUMAN (347)-sp|P78371|TCPB_HUMAN (535)/sp|P68366|TBA4A_HUMAN (347)-sp|P78371|TCPB_HUMAN (535)/gi|CON_IPI00700865.3|ENSEMBL:ENSBTAP00000016242 (347)-sp|P78371|TCPB_HUMAN (535)	SIQFVDWCPTGFK(8)-RVPDHHPC(8)	C-C	2	2	2	0.315864
651	sp|P49411|EFTU_HUMAN (222)-sp|P49411|EFTU_HUMAN (127)	GEETPVIVGSALCALEGR(13)-HYAHTDCPGHADYVK(7)	C-C	2	3	4	5.17255e-09
652	sp|Q15459|SF3A1_HUMAN (55)-sp|Q15459|SF3A1_HUMAN (244)	NIVDKTASFVAR(5)-EVLDQVCYR(7)	C-K	2	3	1	0.000826693
653	sp|Q15233|NONO_HUMAN (145)-sp|P84103|SRSF3_HUMAN (6)	FACHSASLTVR(3)-DSCPLDCK(3)	C-C	5	8	5	0.000452211
654	sp|P55735|SEC13_HUMAN (234)-sp|P55735|SEC13_HUMAN (187)	DVAWAPSIGLPTSTIASCSQDGR(18)-FASGGCDNLIK(6)	C-C	2	3	3	3.38344e-05
655	sp|Q13107|UBP4_HUMAN (624)-sp|Q13107|UBP4_HUMAN (702)	LTLESLYQAVCDR(11)-GQPCPK(4)	C-C	1	2	1	0.0877998
656	sp|Q9Y277|VDAC3_HUMAN (36)-sp|Q9Y277|VDAC3_HUMAN (65)	SCSGVEFSTSGHAYTDTGK(2)-VCNYGLTFTQK(2)	C-C	4	4	5	1.06408e-06
657	sp|O43353|RIPK2_HUMAN (388)-sp|O43353|RIPK2_HUMAN (380)	LHHCPGNHSWDSTISGSQR(4)-AQDCYFMK(4)	C-C	5	7	3	0.0217798
658	sp|Q9Y597|KCTD3_HUMAN (606)-sp|Q9Y597|KCTD3_HUMAN (599)	CATPNISPATSVVQHSHLR(1)-LLDQCDLSTSR(5)	C-C	7	4	8	6.23564e-08
659	tr|M0QYT0|M0QYT0_HUMAN (89)-sp|O43390|HNRPR_HUMAN (99)/tr|M0QYT0|M0QYT0_HUMAN (89)-sp|O60506|HNRPQ_HUMAN (96)/sp|P14866|HNRPL_HUMAN (472)-sp|O43390|HNRPR_HUMAN (99)/sp|P14866|HNRPL_HUMAN (472)-sp|O60506|HNRPQ_HUMAN (96)	QPAIMPGQSYGLEDGSCSYK(17)-SAFLCGVMK(5)	C-C	3	6	2	0.02877
660	sp|Q13155|AIMP2_HUMAN (143)-sp|Q13155|AIMP2_HUMAN (168)	LLCEHFR(3)-CFGEQNK(1)	C-C	5	5	6	2.02395e-10
661	sp|P46087|NOP2_HUMAN (463)-sp|P46087|NOP2_HUMAN (487)	VLLDAPCSGTGVISK(7)-CAHLQK(1)	C-C	1	2	4	0.000199809
662	sp|Q9BRA2|TXD17_HUMAN (43)-sp|O75821|EIF3G_HUMAN (25)	SWCPDCVQAEPVVR(3)-CVTSELLK(1)	C-C	1	1	1	0.0234144
663	sp|Q12874|SF3A3_HUMAN (264)-sp|Q12874|SF3A3_HUMAN (274)	LKSALLALGLK(2)-CGGTLEER(1)	C-K	1	5	2	7.17925e-07
664	sp|P55265|DSRAD_HUMAN (622)-sp|P55265|DSRAD_HUMAN (630)	SPVTTLLECMHK(9)-LGNSCEFR(5)	C-C	5	5	4	4.93428e-05
665	sp|Q53EZ4|CEP55_HUMAN (440)-sp|Q53EZ4|CEP55_HUMAN (443)	SPTAALNESLVECPK(13)-CNIQYPATEHR(1)	C-C	2	1	1	0.000100229
666	sp|P04183|KITH_HUMAN (206)-sp|P04183|KITH_HUMAN (66)	ENCPVPGKPGEAVAAR(3)-YSSSFCTHDR(6)	C-C	1	5	3	3.74225e-05
667	sp|P48643|TCPE_HUMAN (170)-sp|P48643|TCPE_HUMAN (181)	DTEPLIQTAKTTLGSK(10)-VVNSCHR(5)	C-K	1	2	4	0.000864625
668	sp|O43353|RIPK2_HUMAN (414)-sp|O43353|RIPK2_HUMAN (388)	TTPCSSAIINPLSTAGNSER(4)-LHHCPGNHSWDSTISGSQR(4)	C-C	4	3	7	0.000146875
669	sp|Q9ULW0|TPX2_HUMAN (594)-sp|Q9ULW0|TPX2_HUMAN (624)	NVTQIEPFCLETDRR(9)-EAACFK(4)	C-C	2	3	1	0.0809336
670	sp|P54132|BLM_HUMAN (799)-sp|P54132|BLM_HUMAN (771)	FVIDEAHCVSQWGHDFR(8)-ICASNR(2)	C-C	1	1	4	4.06854e-05
671	sp|Q96F63|CCD97_HUMAN (78)-sp|Q96F63|CCD97_HUMAN (17)	LPVCSQQQGEPDLTEHEK(4)-GCIEPGPGHWGELSR(2)	C-C	4	1	1	0.000495301
672	sp|P12268|IMDH2_HUMAN (140)-sp|P12268|IMDH2_HUMAN (134)	HGFCGIPITDTGR(4)-DVFEAKAR(6)	C-K	2	2	3	5.23744e-05
673	sp|P0DPH7|TBA3C_HUMAN (295)-sp|A6NHL2|TBAL3_HUMAN (322)/sp|P0DPH7|TBA3C_HUMAN (295)-sp|P68363|TBA1B_HUMAN (315)/sp|P0DPH7|TBA3C_HUMAN (295)-sp|P68366|TBA4A_HUMAN (315)/sp|P0DPH7|TBA3C_HUMAN (295)-sp|Q71U36|TBA1A_HUMAN (315)/sp|P0DPH7|TBA3C_HUMAN (295)-sp|Q9BQE3|TBA1C_HUMAN (315)/sp|P0DPH7|TBA3C_HUMAN (295)-gi|CON_IPI00700865.3|ENSEMBL:ENSBTAP00000016242 (315)/sp|P0DPH8|TBA3D_HUMAN (295)-sp|A6NHL2…	AYHEQLSVAEITNACFEPANQMVK(15)-YMACCLLYR(4)	C-C	20	8	15	7.67751e-07
674	sp|Q6P1K8|T2H2L_HUMAN (247)-sp|Q13888|TF2H2_HUMAN (299)/sp|Q6P1K8|T2H2L_HUMAN (247)-sp|Q6P1K8|T2H2L_HUMAN (299)	ELLTHHLSPPPASSSSECSLIR(18)-YCELPVECK(2)	C-C	1	1	3	0.0510873
675	sp|Q9BSH4|TACO1_HUMAN (256)-sp|Q9BSH4|TACO1_HUMAN (85)	KLDSLGLCSVSCALEFIPNSK(12)-LCLNIR(2)	C-C	1	1	2	0.000619641
676	sp|P54132|BLM_HUMAN (468)-sp|P54132|BLM_HUMAN (361)	ELNFSHLPSNSVSPGDCLLTTTLGK(17)-MSMQELNPETSTDCDAR(14)	C-C	1	1	2	0.00237142
677	sp|Q3ZCM7|TBB8_HUMAN (127)-tr|A0A0B4J269|A0A0B4J269_HUMAN (650)/sp|Q3ZCM7|TBB8_HUMAN (127)-sp|A6NNZ2|TBB8L_HUMAN (303)/sp|Q3ZCM7|TBB8_HUMAN (127)-sp|P04350|TBB4A_HUMAN (303)/sp|Q3ZCM7|TBB8_HUMAN (127)-sp|P07437|TBB5_HUMAN (303)/sp|Q3ZCM7|TBB8_HUMAN (127)-sp|P68371|TBB4B_HUMAN (303)/sp|Q3ZCM7|TBB8_HUMAN (127)-sp|Q13509|TBB3_HUMAN (303)/sp|Q3ZCM7|TBB8_HUMAN (127)-sp|Q13885|TBB2A_HUMAN (303)/sp|Q3ZC…	EAESCDCLQGFQLTHSLGGGTGSGMGTLLLSK(5)-NMMAACDPR(6)	C-C	4	2	3	0.00803652
678	sp|Q14839|CHD4_HUMAN (1827)-sp|Q86YP4|P66A_HUMAN (451)	FAEVECLAESHQHLSK(6)-ALKVEHTSR(3)	C-K	4	2	2	0.0482866
679	sp|Q15527|SURF2_HUMAN (93)-sp|Q15527|SURF2_HUMAN (252)	CPEHVLR(1)-SFSSCK(5)	C-C	2	2	2	0.0322486
680	sp|Q06210|GFPT1_HUMAN (2)-sp|Q06210|GFPT1_HUMAN (254)	CGIFAYLNYHVPR(1)-GSCNLSR(3)	C-C	3	2	2	2.47358e-09
681	sp|A6NNZ2|TBB8L_HUMAN (354)-sp|P78371|TCPB_HUMAN (535)/sp|P04350|TBB4A_HUMAN (354)-sp|P78371|TCPB_HUMAN (535)/sp|P07437|TBB5_HUMAN (354)-sp|P78371|TCPB_HUMAN (535)/sp|P68371|TBB4B_HUMAN (354)-sp|P78371|TCPB_HUMAN (535)/sp|Q13885|TBB2A_HUMAN (354)-sp|P78371|TCPB_HUMAN (535)/sp|Q3ZCM7|TBB8_HUMAN (354)-sp|P78371|TCPB_HUMAN (535)/sp|Q9BVA1|TBB2B_HUMAN (354)-sp|P78371|TCPB_HUMAN (535)	TAVCDIPPR(4)-RVPDHHPC(8)	C-C	7	3	3	0.135176
682	sp|O14757|CHK1_HUMAN (168)-sp|O14757|CHK1_HUMAN (48)	MCGTLPYVAPELLK(2)-AVDCPENIK(4)	C-C	2	1	3	0.00042788
683	sp|P10398|ARAF_HUMAN (192)-sp|P10398|ARAF_HUMAN (597)	TQHCDPEHFPFPAPANAPLQR(4)-TQADELPACLLSAAR(9)	C-C	11	18	16	2.25719e-12
684	sp|O95671|ASML_HUMAN (274)-sp|O95671|ASML_HUMAN (441)	AEAGEAGQATAEAECHR(15)-LTACQVATAFNLSR(4)	C-C	14	9	8	1.99812e-06
685	sp|Q9BRA2|TXD17_HUMAN (43)-sp|Q9P258|RCC2_HUMAN (144)	SWCPDCVQAEPVVR(3)-YGCLAGVR(3)	C-C	3	8	5	0.00258075
686	sp|P12268|IMDH2_HUMAN (140)-sp|P12268|IMDH2_HUMAN (140)	ARHGFCGIPITDTGR(6)-HGFCGIPITDTGR(4)	C-C	4	8	3	3.66038e-09
687	sp|P49321|NASP_HUMAN (708)-sp|Q9BRA2|TXD17_HUMAN (43)	KPTDGASSSNCVTDISHLVR(11)-SWCPDCVQAEPVVR(3)	C-C	2	1	3	0.00604825
688	sp|P09874|PARP1_HUMAN (852)-sp|P09874|PARP1_HUMAN (845)	PFKQLHNR(3)-EGECQR(4)	C-K	1	2	3	0.0389877
689	tr|M0QYT0|M0QYT0_HUMAN (110)-sp|P14866|HNRPL_HUMAN (581)/sp|P14866|HNRPL_HUMAN (493)-sp|P14866|HNRPL_HUMAN (581)	FSTPEQAAKNR(9)-LCFSTAQHAS(2)	C-K	5	9	6	8.96291e-07
690	sp|Q9UI26|IPO11_HUMAN (894)-sp|P17844|DDX5_HUMAN (234)	DCMLMSHLEEPK(2)-LIDFLECGK(7)	C-C	1	1	1	2.73056e-06
691	sp|O15226|NKRF_HUMAN (386)-sp|O15226|NKRF_HUMAN (424)	VFLQDHCLAEGYGTK(7)-SSQCHTGSSPR(4)	C-C	2	3	5	0.000159586
692	sp|Q562E7|WDR81_HUMAN (198)-sp|Q562E7|WDR81_HUMAN (207)	VYGCSFLPVGETTQCPSYAR(15)-EGPCPPR(4)	C-C	4	4	3	0.00127109
693	sp|P09913|IFIT2_HUMAN (54)-sp|P09913|IFIT2_HUMAN (73)	ATMCNLLAYLK(4)-GQNEAALECLR(9)	C-C	6	5	3	0.000105765
694	sp|Q9H9A6|LRC40_HUMAN (23)-sp|Q9H9A6|LRC40_HUMAN (54)	DCGTSVPQGLLK(2)-NLSEVPQCVWR(8)	C-C	10	9	8	1.37096e-05
695	sp|Q9UNY4|TTF2_HUMAN (224)-sp|Q9UNY4|TTF2_HUMAN (204)	SQQCQGNELTRPSASSQEK(4)-KQEEGAEIQCEAETGGTHK(10)	C-C	1	1	2	8.71898e-06
696	sp|Q96PE3|INP4A_HUMAN (845)-sp|Q96PE3|INP4A_HUMAN (854)	EVLPEDCLPR(7)-SQTCLPELLR(4)	C-C	5	6	5	0.000159027
697	sp|Q9Y2L9|LRCH1_HUMAN (292)-sp|Q9Y2L9|LRCH1_HUMAN (251)	YLSIQACQIK(7)-VLVIPICFR(7)	C-C	3	2	2	0.000148101
698	sp|Q9BVP2|GNL3_HUMAN (158)-sp|Q9BVP2|GNL3_HUMAN (131)	CPQVEEAIVQSGQK(1)-LYCQELKK(3)	C-C	2	1	4	9.39851e-05
699	sp|P52952|NKX25_HUMAN (82)-sp|P52952|NKX25_HUMAN (114)	CASAFPAAPAFYPR(1)-ELCALQK(3)	C-C	2	1	1	9.44515e-05
700	sp|P26374|RAE2_HUMAN (366)-sp|P24386|RAE1_HUMAN (276)/sp|P26374|RAE2_HUMAN (366)-sp|P26374|RAE2_HUMAN (278)	NFLQCLGR(5)-VEQVPCSR(6)	C-C	1	1	1	0.00739088
701	sp|Q9NVN8|GNL3L_HUMAN (278)-sp|Q9NVN8|GNL3L_HUMAN (230)	ACSVGAVPGITK(2)-ACFGAENLMR(2)	C-C	2	2	7	1.78621e-07
702	sp|Q9UIG0|BAZ1B_HUMAN (497)-sp|Q9UIG0|BAZ1B_HUMAN (338)	SALSCVISK(5)-LWCHVHLK(3)	C-C	6	6	4	2.9063e-08
703	sp|P04350|TBB4A_HUMAN (239)-sp|A6NNZ2|TBB8L_HUMAN (354)/sp|P04350|TBB4A_HUMAN (239)-sp|P04350|TBB4A_HUMAN (354)/sp|P04350|TBB4A_HUMAN (239)-sp|P07437|TBB5_HUMAN (354)/sp|P04350|TBB4A_HUMAN (239)-sp|P68371|TBB4B_HUMAN (354)/sp|P04350|TBB4A_HUMAN (239)-sp|Q13885|TBB2A_HUMAN (354)/sp|P04350|TBB4A_HUMAN (239)-sp|Q3ZCM7|TBB8_HUMAN (354)/sp|P04350|TBB4A_HUMAN (239)-sp|Q9BVA1|TBB2B_HUMAN (354)/sp|P07437…	LTTPTYGDLNHLVSATMSGVTTCLR(23)-TAVCDIPPR(4)	C-C	15	12	18	0.000324938
704	sp|P48643|TCPE_HUMAN (440)-sp|P48643|TCPE_HUMAN (181)	CPTLEQYAMR(1)-VVNSCHR(5)	C-C	2	1	1	1.03956e-07
705	sp|Q8TCG1|CIP2A_HUMAN (615)-sp|Q8TCG1|CIP2A_HUMAN (583)	DQICDVR(4)-CLTPHLK(1)	C-C	3	3	3	5.30689e-06
706	sp|Q9H9J2|RM44_HUMAN (276)-sp|Q9H9J2|RM44_HUMAN (303)	QSGGTTALPLYFVGLYCDK(17)-KLYGFTENR(1)	C-K	2	2	1	1.19508e-05
707	sp|P31943|HNRH1_HUMAN (267)-sp|Q15233|NONO_HUMAN (145)/sp|P55795|HNRH2_HUMAN (267)-sp|Q15233|NONO_HUMAN (145)	DLNYCFSGMSDHR(5)-FACHSASLTVR(3)	C-C	5	1	5	0.000219515
708	sp|P49790|NU153_HUMAN (1129)-sp|P49790|NU153_HUMAN (1065)	CQPVFSFGNSEQTK(1)-SASVAPFTCK(9)	C-C	2	2	2	0.000224365
709	sp|O75400|PR40A_HUMAN (804)-sp|O75400|PR40A_HUMAN (751)	DFMHVLEHECQHHHSK(10)-ESAFKSMLK(5)	C-K	8	6	4	9.82339e-09
710	sp|Q9Y6A5|TACC3_HUMAN (242)-sp|Q9Y6A5|TACC3_HUMAN (236)	HGGVCAPAAVATSPPGAIPK(5)-AETPHGAEEECR(11)	C-C	2	2	2	0.000313224
711	sp|P17812|PYRG1_HUMAN (362)-sp|P17812|PYRG1_HUMAN (491)	LCSAHGVLVPGGFGVR(2)-CLEEQGLK(1)	C-C	4	3	3	0.00420185
712	sp|Q9BRA2|TXD17_HUMAN (43)-sp|Q14247|SRC8_HUMAN (112)	SWCPDCVQAEPVVR(3)-HCSQVDSVR(2)	C-C	2	2	3	0.00740763
713	sp|P17028|ZNF24_HUMAN (233)-sp|P17028|ZNF24_HUMAN (189)	YGETCFPK(5)-HCDDDGR(2)	C-C	5	3	8	5.16148e-05
714	sp|P0DPH7|TBA3C_HUMAN (295)-sp|A6NHL2|TBAL3_HUMAN (323)/sp|P0DPH7|TBA3C_HUMAN (295)-sp|P68363|TBA1B_HUMAN (316)/sp|P0DPH7|TBA3C_HUMAN (295)-sp|P68366|TBA4A_HUMAN (316)/sp|P0DPH7|TBA3C_HUMAN (295)-sp|Q71U36|TBA1A_HUMAN (316)/sp|P0DPH7|TBA3C_HUMAN (295)-sp|Q9BQE3|TBA1C_HUMAN (316)/sp|P0DPH7|TBA3C_HUMAN (295)-gi|CON_IPI00700865.3|ENSEMBL:ENSBTAP00000016242 (316)/sp|P0DPH8|TBA3D_HUMAN (295)-sp|A6NHL2…	AYHEQLSVAEITNACFEPANQMVK(15)-YMACCLLYR(5)	C-C	12	10	6	4.71291e-06
715	sp|Q96F45|ZN503_HUMAN (236)-sp|Q96F45|ZN503_HUMAN (219)	TGSPSSSASACSPGGMLSSAGGAPEGK(11)-VPSATCQPFTPR(6)	C-C	6	3	5	1.0947e-08
716	sp|Q9BRA2|TXD17_HUMAN (43)-sp|O60671|RAD1_HUMAN (239)	SWCPDCVQAEPVVR(3)-ALVLSCK(6)	C-C	1	1	2	0.140535
